# Supplementary material for: MUFINS: multi-formalism interaction network simulator
Source: NPJ Syst Biol Appl. 2016 Nov 17;2:16032–. doi: 10.1038/npjsba.2016.32 (PMC5516860; doi:10.1038/npjsba.2016.32)
Supplement: Supplementary Table 1 [file npjsba201632-s3.xls]

## Sheet: species
a20	Oda activated by the NF-kB system
akt1	Oda, Raza 2 P31749 PMID 18046412: Inhibitors of AKT1 prevent intracellular growth of Mtb PMID 15229469: MyD88 can directly interact with ATK and the latter possibly plays a role in p65 phosphorylation PMID 12154357: PI3K has a negative influence on p38 in DC, but how is this mediated?
ap1	Oda, Raza 2 Transcription factor AP-1 P05412 aka c-Jun or JUN AP-1 is a heterodimer of a Jun family member and (most often) a Fos family member PMID 19362054: AP-1 inactive in LPS-stimulated monocytes
apoptosis	Oda, Raza 2 once tiggered apoptosis can be finished in a few hours
ask1	Oda ASK1 apoptosis-regulating signal kinase 1 MAP3K5 Q99683 PMID 15864310: for activation of ASK1 it has to bind to TRAF6 PMID 12724324: ASK1/p38 signaling essential for caspase 8 activation linked to M. avium-induced death signaling
atf1	Raza 2 Cyclic AMP-dependent transcription factor ATF-1 PMID 20154735
atf2	Raza 2 can act as homodimer or heterodimer with Jun
atf2_p	ATF2 phosphorylated at T71 PMID 19422799: induces SOCS3 expression
atf3	Cyclic AMP-dependent transcription factor ATF-3 P18847 PMID 17785797 recognizes the same(similar?) consensus sequence as ATF1 two splice variants with opposing functions
atf3_gn	ATF3 gene
autophagy	autophagy can contribute to Mtb killing a typical autophagosome marker is LC3 PMID 17658277: p38 MAPK inhibition blocks LPS-induced co-localization of Mtb with autophagosomes (the latter requires TICAM1 and RIP1 and is independent of MyD88) PMID 17892853: the Th2 cytokines IL4, IL13 are antagonists of autophagy; IFNgamma can induce autophagy
bad	Raza 2 Bcl2 antagonist of cell death Q92934 considered to be part of the intrinsic apototic pathways; pro-apoptotic PMID 11020382: phosphorylated (active) Bad loses its pro-apoptotic activity; the Ca2+-activated protein phosphatase calcineurin can dephosphorylate Bad
beclin_1	Q14457 mammalian homolog of yeast Atg6 PMID 18772134: MyD88 and Trif target Beclin 1 to trigger autophagy, by reducing binding of Bcl-2 and Beclin 1
btk	Oda Bruton tyrosine kinase Q06187 PMID 19199943: belongs to the family of Tec kinases; is involved in the phosphorylation of Mal leading to its degradation PMID 15081522: Btk can also activate MAPK pathways PMID 19775907: Btk mediated Mal phosphorylation leads to SOCS1 dependent polyubiquitination and degradation PMID 15849198: involved in pathway activated by TLR4 which results in phosphorylatio…
ca2	release of Ca2+ into cytosol conflicting evidence on the role of Ca2+ in PMID 17632055
ca_calm	Ca-calmodulin
calm	calmodulin
caln	calcineurin Ca2+-activated protein phosphatase PMID 11020382
camkii	CaMKII PMID 18818394: involvement in TLR signaling
camp	cyclic AMP PMID 18779392: cAMP controls the inflammatory phenotype of resolution-phase macrophages
card9	Raza 2 Caspase recruitment domain-containing protein 9 Q9H257 has a CARD interaction domain PMID 19124758: differentially used in macrophages/DC but this seems to be due to additional factors; can also be recruited to phagosomes where it enhances TLR-indcuced cytokine production
caspase9	Oda, Raza 2 considered to be part of the intrinsic apototic pathways
cbp	Oda (CBP), Raza 2 CREB-binding protein CREBBP Q92793 can act as transcription factor but also has acetyltransferase activity PLoS One data: inconsistent result from different probe sets
ccl5	Raza 2 C-C motif chemokine 5 P13501 common synonym: RANTES
cd14	Oda, Raza 2
cebpb	Raza 2 CCAAT/enhancer-binding protein beta PMID 12832471: already fully active in unstimulated macrophages; is induced by p38
cord	cord factor trehalose-6,6'-dimycolate (TDM) PMID 20597103: stimulates development of macrophages into foam cells
cox2	PMID 20689730 Prostaglandin G/H synthase 2 PTGS2 P35354 PMID 20689730: also via TLR - NFkB (Fig. 6) PMID 16407295: possible influence of TLR2 and SYK PMID 18955568: can be inhibited by lipoxin A4 (LXA4); LXA4 production is increased in MACs which are infected with virulent Mtb the isoenzyme COX1 is thought to be constitutively expressed
cpg_dna	bcaterial CpG in the endosome
creb	Raza 2 Cyclic AMP-responsive element-binding protein 1 P16220 PMID 20154735: active means phosphorylated at Ser 133 Uniprot: unphosphorylated CREB1 acts as transcription factor on other genes PMID 19775907: CREB activity is enhanced by its co-activators CREB binding protein (CBP) and p300
cyp27b1	PMID 20557314 25-hydroxyvitamin D-1 alpha hydroxylase, mitochondrial O15528
dag	diacylglycerol
dc_sign	dendritic cell-specific ICAM-3-grabbing non-integrin 1 calcium-dependent carbohydrate-binding protein (C-type lectin) CD209 Q9NNX6 also recognizes LIM (PMID 20375581) PMID 19261355: DC-SIGN expression is mainly induced by IL-4 and is negatively regulated by IFN gamma. DC-SIGN was originally identified as a receptor for intercellular adhesion molecule-3 (ICAM-3) that facilitates DC-mediated T-cell…
dectin_1	CLEC7A Q9BXN2 recognizes beta-glucans; upon binding the key tyrsoine in the ITAM region is phosphorylated with the help of Src kinases (PMID 19076343) PMID 19773555 PMID 19223162: Mtb does not produce beta-glucans - ligand(s) in Mtb infection unclear PMID 19261355: IL-4, IL-13 and GM-CSF cause Dectin-1 expression to be highly up-regulated. In contrast IL-10, LPS and dexamethasone cause down-regul…
defb4	defensin beta 4 PMID 19503839: has antimycobacterial effects
diacyl	Oda, Raza mycobacterial diacetylated lipoproteins
dummy
dummy0
dummy1
dummy2
dummy3	ATF3 -| IL6: PMID 16688168 (ATF3 also downregulates iNOS, TNF and RIPK2)
dusp1	Raza 2 P28562 aka MKP1 DUSPs (dual specifity phosphatases) can dephosphorylate MAPKs on both the threonine and tyrosine residues PMID 19740675: more on other phosphatases in the MAPK system PMID 21068409: activity can be influenced by micro RNA PMID 18631453: can be activated by glucocorticoids
early_end_fus	early endosomal fusion PMID 14617817: this process is probably important to continuously supply M. tuberculosis inside the phagosome with nutrients
ecsit	Oda, Raza 2 evolutionarily conserved signaling intermediate in Toll pathways PMID 15229469 PLoS One data: not expressed
eea1	Oda early endosome auto-antigen-1 Early endosomal antigen 1 is necessary for the delivery of lysosomal components from the trans-Golgi network to the phagosome and regulates fusion of phagosomes with vesicles of the endosomal-lysosomal pathway.
ep2	EP2 receptor (G-protein coupled receptor) PMID 18955568: signaling via this receptor triggers cAMP formation PMID 21307848: mediates stimulation of plasma membrane repair (mechanism?)
ep4	EP4 receptor (G-protein coupled receptor) signals via PI3K, but which one? possibly PI3K class Ib (PMID 12660731) PMID 12215436: mediates anti-inflammatory effects PMID 16424369: anti-inflammatory action independent of PKA PMID 21307848: mediates protection of mitochondrial membrane (mechanism?)
eprap	PMID 18270204 EP4 receptor-associated protein
erk_1_2	Oda, Raza 2 MAPK3, MAPK1 p44(ERK1) and p42(ERK2) isoforms Raza 2: activation also via MEK2 (MAP2K2) which itself is activated in the same manner as MEK1
esat6	ESAT-6 early secreted antigenic target protein 6 PMID 17486091: negative signal from PI3k/Akt to NFkB and IRFs upon ESAT-6 (Mtb antigen) stimulation of TLR2 PMID 22634089: more mechanistic detail on EAST-6 actions
gap12	PMID 12563297 GA-12 (suppressor site) binding protein; ambiguous identity GAP12 is a repressor; prostaglandin E2 and IL-4 enhance repressor binding to DNA GAP12 does not appear to be one of the known TFs GATA-1 to GATA-6
gdi	PMID 14617817 Rab GDP dissociation inhibitor
glucan	dummy for whatever Dectin-1 recognizes upon Mtb infection
gsk3b	Oda Glycogen synthase kinase-3 beta GSK3B P49841: regulates transcription factor JUN PMID 17827709: constitutively active in resting cells PMID 16713974: IFN-gamma has an activatory influence on GSK3b (mechanism unclear)
hif1	PMID 19704417: heterodimer of HIF1A and constitutive HIF1B also upregulates glycolytic genes in order to shift the cell towards lactic acid fermentation can also increase expression of TLR2 and TLR4 genes HIF1 and CREBBP can act together as TF InnateDB: interaction with STAT3 (PMID 18985005), JUN (PMID 11739718)
hif1a	Hypoxia-inducible factor 1-alpha Q16665
hrs	HGS/HRS hepatocyte growth factor-regulated tyrosine kinase substrate PMID 15121875
ifn1act	activated IFN type 1 receptor
ifn2act	activated IFN type 2 receptor
ifn_ab	Oda, Raza PMID 19578435: interferon alpha and beta; important for auto- and paracrine signaling autocrine co-factor for NO production Raza has an additional activation mechanism via NF-kB which according to PMID 16006187 is required for IFN beta induction
ifnar_1_2	Raza 2 interferon alpha/beta receptors IFNAR1 and IFNAR2 Plos One: only IFNAR2, but not IFNAR1 expressed - functional receptor?
ifng	Raza interferon gamma PMID 11574279: possibility of IFNgamma production by antigen-presenting cells
ifngr	Raza interferon gamma recptor
ikk_complex	Oda, Raza complex of IKKa, IKKb, IKKg (NEMO) Oda distinguishes two active variants of this complex; they probably represent the canonical and non-canonical pathway PMID 15849198: activation of NFkB has anti-apoptotic effects
il12a	Raza 2 P29459 p35 subunit of interleukin 12
il12b	Raza 2 IL12B P29460 p40 subunit of interleukins 12 and 23 IL-12p40 homodimer acts as a IL-12p70 antagonist by binding to IL-12R (PMID 16210605) often described as constitutively active PMID 14749721: differential induction of nucleosome remodelling at the IL-12p40 promoter was observed upon triggering with different TLR agonists PMID 17404302: differences between DC and MAC due to distinct TLR us…
il1a	Oda P01583 interleukin-1 alpha gene
il1b	Oda, Raza 2 P01584 interleukin-1 beta gene Raza 2 has activation via IRF8
il23a	p19 subunit of interleukin 23 Q9NPF7 PMID 16819968
il8	Raza 2 interleukin 8 PMID 12117995: LPS induced IL-8 production can also involve ERK
il_10	Raza 2 IL-10 suppresses immune response: inhibits DC maturation and IL12 synthesis; mechanisms still poorly defined (e.g. PMID 19815506)
il_12	pro-inflammatory, inducer of Th1 response heterodimer: p35 and p40 subunits (together p70/p75); bound with disulphide bonds induces IFN gamma production from T-cells PMID 10993913: IL-4 + GM-CSF + microbial stimulus upregulates p35 and downregulates p40 with an overall increase of p70 (strongest effect in CD8+ cells) stimulation of CD40 (ligand is on T-cells) can enhance IL-12 production (PMID 11…
il_1_b	Raza 2
il_1r
il_23	heterodimer; bound with disulphide bonds induces IFN gamma production from T-cells induces Th17 immune response activates memory T-cells (PMID 12807488)
il_6	Oda, Raza 2 P05231 pro- and anti-inflammatory; is involved in lymphocyte activation
inos	iNOS - inducible nitric oxide synthase P35228
ip3	inositol 1,4,5 triphosphate
ipr1	PMID 15815631: The Ipr1 gene is important to shift cell death from necrosis to apoptosis, but the mechanism appears to be still unclear.
irak4	Oda, Raza 2 in human essential according to PMID 19181383 this element represents IRAK associated signaling in general
irakm	Oda, Raza 2 IRAK3 PMID 15229469: only in monocytes and macrophages PMID 16263713: has no kinase activity; only in macrophages; competes with IRAK1 for binding with TRAF6 PMID 12150927: prevents dissociation of IRAK1 and IRAK4 from MyD88 and formation of IRAK-TRAF6 complexes PMID 21278795: TGF-beta can induce IRAK-M expression
irf1	PMID 12595462
irf1_gn	Raza
irf1_p	Raza 2 homodimer of phosphorylated IRF1; translocates into nucleus
irf2	Raza 2 PMID 10934221, 10415056: possibly required for IL12B expression might inhibit IL12B because of competitive inhibition of IRF1 (Entrez Gene)
irf3	Raza 2 PMID 15849198: has pro-survival effects
irf5	PMID 19578435 when IRF5 is phosphorylated and has been translocated to the nucleus it binds to IFN-stimulated response elements of several genes
irf5_gn	Raza
irf7	Raza 2 PMID 12077266 PMID 15849198: has pro-survival effects
irf9	Raza 2 Interferon regulatory factor 9 Q00978
irgm	Irgm1/LRG47 belongs to the family of p47 immunity-related GTPases (IRGs) PMID 19120485: may also have a role in proper phagosome acidification and maturation
isgf_3	Raza 2 PMID 12077266 heterotrimeric complex of IRF9, STAT1 and STAT2 in the nucleus activates also: IFIT2, CXCL10, OAS1, EIF2AK2, ISG15
jak	Raza JAK1 SOCS1 is inhibitor of JAK1 activity
jnk	Oda, Raza 2 (MAPK8) PMID 21037949: effect of JNK on IL12 production is ambiguous
lim	Oda mycobacterial lipoarabinomannan
ll37	LL-37 is a cathelicidin (antimicrobial peptide)
lpdc	mycobacterial lipoamide dehydrogenase PMID 18783482 PMID 17652161: LpdC is the E3 component of the pyruvate dehydrogenase complex and it also forms an integral component of peroxynitrite reductase/peroxidase; not present in M. smegmatis
lps	Oda bacterial lipopolysaccharides to what extent does Mtb trigger TLR4?
lxa4	Lipoxin A4 PMID 18955568: produced from arachidonic acid via leukotriene A4; involves 5-lipoxygenase 5-lipoxygenase inhibitors are available, are tested for asthma treatment PMID 20211140: leukotriene B4, also derived from leukotriene A4, is the corresponding pro-inflammatory eicosanoid
manlam	mycobacterial mannose capped lipoarabinomannan PMID 17704144: insertion of ManLAM into phagosomal membranes inhibits vesicle fusion, markedly alters lipid membrane domain morphology and sphingomyelin-chollesterol/dioleoylphosphatidylcholine ratios (in vitro) PMID 11020382: LAM-mediated Bad phosphorylation occurs in a PI-3K/Akt-dependent manner
mann_rcpt	C-type lectin mannose receptor MRC1 P22897 recognizes ManLAM and biglycan(?) (PMID 19773555) recognizes PIM (PMID 20375581) recognizes mannan (mannose polysaccharid) ManLAM ligation in DCs has an inhibitory effect on IL-12 production (PMID 11390501) mediation of phagocytosis through this receptor leads to reduced phagosome-lysosome fusion compared to use of DC-SIGN - mechanism unclear (PMID 16203…
map3k1	Oda (MEKK1), Raza 2 Mitogen-activated protein kinase kinase kinase 1 Q13233
map3k3	Oda (MEKK3), Raza 2 Mitogen-activated protein kinase kinase kinase 3 Q99759 Raza 2: activates the IKK complex PMID 12761204: can be phosphorylated by SGK1 which has an inhibitory effect (in vitro) PMID 10357815: SGK1 is targeted by PI3K with involvement of PDK1 (HEK 293 cells) PMID 15695387: SGK1 has a pro-survival effect by activating IKKbeta (fibroblasts) Raza 2 does not contain any interaction…
mcl1	PMID 12496428: belongs to othe Bcl-2 family of anti-apoptotic effectors
mcp1	Raza 2 Monocyte chemotactic protein 1 C-C motif chemokine 2 (CCL2) P13500 PMID 12797541: ERK pathway critical for MCP-1 secretion from human monocytes PMID 16352737: MCP-1 inhibits IL-12B production (how?) PMID 20510870: CCL2 is a marker for tolerant (M2) macrophages
mek1	Oda, Raza 2 (MKK1 on Oda map) MAP2K1 Q02750 Raza 2: activated exclusively via TPL2 which in turn is activated by an unknown mechanism originating from TLR signaling which of the activating inputs are actually functionally relevant?
mincle	C-type lectin domain family 4 member E Q9ULY5 PMID 19139169, 20008526, 20164423
mk2	Oda, Raza 2 MAP kinase-activated protein kinase 2 P49137 PMID 19359247: possible involvement in TNF-alpha and IL-12 production
mkk_3_6	Oda, Raza 2 MAP2K3 or MAP2K6 MKK3: MAP2K3 P46734 (Uniprot phosphorylation sites don't match the ones on the Oda map)
msk_1_2	Raza 2 either MSK1 (RPS6KA5) or MSK2 (RPS6KA4) can play this role PMID 20154735
mtb_killing	this node collects interactions that contribute to the killing of Mtb
mtbv	virulent Mtb
mtorc1	PMID 19362054 mTOR pathway limits NF-kB activity in myeloid cells by modulation of the p65 transactivation domain mTOR exists in two distinct complexes in the cell. mTORC1 (mTOR complex 1) consists of the regulatory-associated protein of mTOR (Raptor), a conserved 150-kDa protein, which recruits p70S6K and 4E-BP1, and the adaptor protein mLST8 [15]. Rapamycin inhibits mTORC1 activity by blocking …
myd88	Oda, Raza Myeloid differentiation primary response protein MyD88 Q99836
necrosis	possible anti-necrotic effect mediated by EP4 through a protective mechanism on the plasma membrane
nfat	PMID 17312158 NFAT2 (?) also regulates IL-10 and IL-12, but details are not entirely clear probably involved in apoptosis interacts with calcineurin in various cell types, but mcarophages have not yet been investigated PMID 12876285: more on NFAT and IL12
nfkbiz	Oda, Raza 2 NF-kappa-B inhibitor zeta Q9BYH8 induced by LPS (EntrezGene) activation also via NFkB (Oda) more details: PMID 12565889 not on HG-U133A array
nlrp3	Raza 2 PMID 18631453: involved in activation of the inflammasome that processe pro-IL-1b
no	nitric oxide in humans, NO production by Mtb infected macrophages apparently does not occur NO can potentially play a role in cell signaling PMID 16007254: NO is important for TNF production PMID 14501900: NO suppression can inhibit LPS-induced TNF-alpha and IL-1 beta but enhance IL-10
nod2	Oda, Raza 2 Nucleotide-binding oligomerization domain-containing protein 2 Q9HC29 PMID 17947236, 19578435 PMID 19578435: intracellular receptor that recognizes bacterial peptidoglycans in the cytoplasm; stimulation needs live Mtb
nox	Oda NADPH oxidase consists of several phox subunits (gp91phox, p22phox, p67phox, p40phox, p47phox) and Rac (with bound GTP)
nuog	PMID 19563525: subunit of the large proton extruding type I NADH dehydrogenase complex in the mycobacterial membrane
p105	PMID 18270204 active means p105 is being phosphorylated and afterwards cleaved which results in p50 formation
p38	Oda, Raza 2 MAPK14 currently represents all isoforms of p38 MAPK PMID 17637696: p38 activation following TLR stimulation leads to the stabilization of ARE-tagged mRNAs PMID 12724324: ASK1/p38 signaling essential for caspase 8 activation linked to M. avium-induced death signaling PMID 12154357: PI3K has a negative influence on p38 in DC, but how is this mediated?
p50	p50 of the NFkB system
p50_nfkbiz	Oda, Raza 2 heterotrimer (p50:p50:NFKBIZ) PMID 18927578: provides transcription ability to p50 homodimers but inhibits transcription ability of p65-containing dimers
p50_p50	Oda, Raza 2 PMID 15642694: p50:p50 is constitutively phosphorylated by PKAc in unstimulated cells which leads to constant DNA binding PMID 15214841: p105 is an inhibitor of p50:p50 PMID 16835236: the p50 homodimer alone is thought to be a transcriptional inhibitor; in particular, it can possibly somehow inibit IL12 expression PMID 17637696: p50:p50 lacks a transactivation domain but can use Bcl3 …
p50_rel	Raza 2 PMID 12563297 p50:c-REL heterodimer
pa	picolinic acid PMID 15133112: naturally occurring degradation product of L-tryptophan, production can be increased by IFNgamma stimulation (induces indoleamine 2,3-dyoxygenase)
pak1	Oda PMID 18940914: involvement of PAK1 in macrophage motility
pdk1	Oda, Raza 2 PDPK1 3-phosphoinositide-dependent protein kinase 1 could this also be activated by PI3K class III kinases? probably not, because it specifically binds to phosphatidylinositol-3,4,5-triphosphate PMID 20584979: experiments reveal a novel PDK1-dependent negative feedback inhibition of TLR-induced NFkB activation in macrophages in vivo
peptidoglycan	mycobacterial peptidoglycan; probably enters cytoplasm through phagosome ruptures PMID 15007072: peptidoglycan can also activate TLR2 and bind to CD14
phagocytosis	phagocytosis of M. tuberculosis
phagosome	later stage of phagosome formation, when Rab7 has replaced Rab5 this also includes the process of phago-lysosmome fusion PMID 12911814
phd	PMID 19704417: oygen- and iron-dependent prolyl-hydroxylases (PHD1, PHD2 and PHD3) effect HIF1A degradation by the ubiquitin-proteasome pathway PHDs are primarily inactivated by hypoxia
pi3k_cl1	Oda catalytically avtice subunit: p110; regulatory subunit: p85 (class Ia, cf. PMID 12660731, 17369495) PIK3A/B/C/D/G - different p110 isoforms PTEN is the corresponding phosphatase Raza 2: PI3K acivation only via TLR2 - JAK2 pathway can also phosphorylate proteins PMID 15229469: can also be activated via TLR1 PMID 16720897: in general, both pro- and anti-inflammatory effect possible PMID 1832223…
pi3k_cl3	Oda PIK3C3 Q8NEB9 PI3K (vps34, vacuolar protein sorting 34) produces phosphatidylinositol-3-phosphate PMID 12660731: PI3K class I can catalyze the same reaction as vps34, but not vice versa
pi3k_end	Oda PI3K (vps34) recuited to endosomal membrane produces phosphatidylinositol-3-phosphate
pi3p3	Oda, Raza 2 phosphatidylinositol-3,4,5-triphosphate phosphatases PTEN and SHIP act on this, but dephosphorylate at different positions: PTEN at 3, SHIP at 5
pi3p_end	PI3P in the endosomal membrane phosphatidylinositol 3-phosphate PMID 12911814
pim	PMID 14617817 mycobacterial phosphatidylinnositol mannoside possibly acts as a phosphatidylinositol analog
pka	cAMP-dependent protein kinase PRKACA P17612 consists of several subunits
pkc_a_b	Oda PKC alpha/beta PRKCA, PRKCB (Affymetrix: PRKCB1)
pkng	mycobacterial eukaryotic-like serine/threonine protein kinase G PMID 18783482 can be absent or dysfunctional in avirulent strains
pla2	PMID 20689730 PLA2G4A ? (cytosolic?) phospholipase 2A necessary for the release of arachidonic acid which is used for prostaglandin and lipoxin synthesis
plc_b	Oda PLCB2 (?)
plc_g	Oda PLCG2 P16885 (oder PLCG1?) Phosphoinositide phospholipase C-gamma catalyzes formation of IP3 and DAG from PI-4,5-P2 which implies negative effect on PI3K class I MACPAK 7744810, 11073096: unspecific activation of PLCgamma by G-protein coupled receptors
pld1	phospholipase D1 PMID 18424723 catalyzes: phosphatidylcholine -> choline + a phosphatidate PMID 18166496: SPHK1 is required for TNF-induced inflammatory response - could this effect be mediated via PLD1?
pro_il1b
ptge2	prostaglandin-E2 paracrine signaling can probably occur PMID 18955568: has protective effect against Mtb, probably by protecting the integrity of the mitochondrial membrane and thus preventing necrosis PMID 11509602: prostaglandin E2 can signal through different G protein-coupled receptors PMID 7836930: inhibitor of IL12 production in human monocytes mediated by cAMP PMID 18270204: enhances IL10 …
ptges2	Prostaglandin E synthase 2 PTGES2
ptpa	mycobacterial tyrosine phosphatase PMID 18783482
ptpb	PTPB protein tyrsoine phosphatase B is excreted by Mtb PIMD 17584180: also has phosphoinositide phosphatase activity PMID 20167798: the authors present an inhibitor for this phosphatase
rab5_end	Oda Rab5 associated with membrane of early endosome PMID 12925769: Rab5 is relevant for the acces of Mtb to iron PMID 17082769: Rab14 is needed for maintenance of Mtb phagosome maturation arrest
rac1	Oda P63000 small GTPase (Rho family) active means has bound GTP Oda: also activated by BTK via Vav1 Oda, PMID 15752980: also activated via Vav1 in TLR9 signaling
raf_1	Oda serine/threonine-protein kinase P04049
raf_1_pp	serine/threonine-protein kinase P04049 PMID 19718030 also needs input from Src phosphorylated at Ser338 and Tyr340-341 PMID 18998127
ras	Oda also activated in DC-SIGN signaling (currently called ras0) - crosstalk? H-, N-, or K-Ras? SOS1 is also a GEF that acts on Ras PMID 20090772: Ras located in inner leaflet of plasma membrane PMID 12867418: Ras might already be acitvated when it associates with the receptor Ras can also be involved in macrophage (and DC?) maturation
ras0	crosstalk with TLR9 Ras? H-, N-, or K-Ras?
rasgef1b	PMID 20090772 Q0VAM2 located primarily at early endosome
rela_p50	Oda, Raza 2 heterodimer of p50 (NFKB1) and p65 (RELA) subunits canonical NF-kB quickly responding transcription factor on the Raza map the p65 subunit is sometimes displayed as phosphorylated which is caused by either IKKa or IKKe; probable phosphorylation site is S536 probably the main anti-apoptotic effector of the NFkB system
rela_p50_ac	NF-kB (p50/p65) with acetylated p65 subunit
rela_rela	Raza 2 RELA homodimer canonical NF-kB quickly responding transcription factor
rip1	Oda, Raza Receptor-interacting serine/threonine-protein kinase 1 RIPK1 Q13546
rip2	Oda, Raza 2 (RIPK2) O43353 PMID 17947236 has a CARD interaction domain which of the signaling paths actually requires the kinase activity? possibly also gets input from some TLRs (e.g. Oda TLR2 -> RIP2:TRIP6:TRAF2 -> IKK, c.f. exeriments with artificial constructs in PMID 15657077); PMID 17947236 does not find a connection to TLRs
ros	Oda production of reactive oxygen species
rsk_1_2_3	Raza 2 p90 ribosomal S6 kinases Rsk1, Rsk2, Rsk3 PMID 17906627: normally phosphorylated by ERK; can also be phosphorylated by p38 -> MK2/3 in DC
s6k1	PMID 17693255
sapm	mycobacterial SapM; released into endosome acts as a phosphatase PMID 15753315 (Mtb) in gene databases only for M. bovis can this also act on pi3p? can SapM still interfere with the macrophage operation once Mtb is captured in the double-membrane autophagosome?
seca2	PMID 19563525: encodes a component of a virulence-related secretion system and is known to be involved in the transport of the enzyme superoxide dismutase (SodA)
signalosome	PMID 19718030 DC-SIGN can be differentially assembled depending on the external stimulus it is also unclear whether this pathway has any significant effect on the immune response
soda	PMID 19563525: superoxide dismutase, implicated in the inhibition of apoptosis
sphing_1_p	sphingosine-1-phosphate primarily represents S1P in the cytosolic leaflet of the phagosome membrane; extracellular S1P should be distinguished PMID 19625101: acts in auto- and/or paracrine fashion; is a ligand for G-protein coupled receptors; ceramide/S1P balance is important in apoptosis (with S1P having anti-apoptotic effects); intra- and extracellular S1P can have distinct effects PMID 1816649…
sphk	sphingosine kinase (PMID 12626530: probably isoform 1; isoform 2 not expressed in MDM) Q9NYA1 (?) PMID 16622018 catalyzes: sphingosine + ATP = sphingosine-1-phosphate + ADP PMID 15749892: translocation to the phagosome important; inhibited by live Mtb PMID 12626530: probable activation via complement-receptor dependent stimulation PMID 19625101: can be activated by LPS but mechanism seems unclear…
src_kin	Oda PMID 15773898: the roles of src kinases and related proteins are still largely uncertain PMID 19199943: belongs to the SFK family; these kinases are activated early in TLR signalling but their precise roles have not yet been elucidated
stat1	Raza 2 Signal transducer and activator of transcription 1-alpha/beta P42224
stat1_gn	Raza 2 PloS One data: not in DEG but apparently expressed all the time
stat1_p	Raza 2 STAT1 phosphorylated at tyrosine residue Y701
stat2	Raza 2 active form is phosporylated PLoS One data: not expressed
stat3	PMID 19362054
syk	spleen tyrosine kinase P43405 PMID 19076343
taco	Tryptophan aspartate-containing coat protein Coronin-1A P31146 PMID 16040207, 17632055 KO candidate (cf. PMID 16040207) PMID 17632055: expressed only by leukocytes; associates transiently with normal phagosomes but remains actively retained by phagosomes containing viable mycobacteria which prevents phagosome-lysosome fusion
tak_tab	Oda, Raza complex of TAK1 (MAP3K7) and TAB1/2/3 MAP3K7 O43318 this complex is associated with TRAF6 and bound to the membrane from which it translocates to the cytosol TAK1: TGFb activated kinase
tbk1	Oda, Raza Raza has TBK1 in a complex with IKBKE Raza 2 does not have TBK1 in this pathway any more PMID 15229469: involvement of IKKe and activation of IRF3 PMID 18631453: can be inhibited by SHP2 and glucocorticoids
ticam1	Oda, Raza TICAM1 / TRIF PMID 14556004: also activates IRF3
ticam2	Oda, Raza TICAM2 / TRAM
tirap_mal	Oda, Raza MAL: MyD88-adaptor-like bridge from TLR2/TLR4 to MyD88 PMID 16751103: contains a phosphatidylinositol 4,5-bisphosphate (PIP2) binding domain which mediates TIRAP recruitment to the plasma membrane - include a negative input from PI3K class I to reflect this? PMID 19199943: BTK is involved in the phosphorylation of Mal leading to its degradation
tlr2_2	Oda TLR2 homodimer TLR2 is involved in Mtb 19-kDa lipoprotein recognition PMID 15229469 cites a paper according to which man-LAM also a stimulus for TLR2 PMID 15864310 mentions that peptidoglycan can also bind to TLR2
tlr4	Oda associates with additional molecules activated by mycobacterial lipopolysaccharides to what extent does Mtb trigger TLR4? PMID 20599782: TLR4 can also translocate to the endosome and signal from there
tlr9	Oda, Raza 2 human monocyte-derived DCs do not express TRL9, but mouse DC do; human plasmacytoid DCs do express TLR9 (PMID 11561001, 18490488) this is an endosomal receptor, but can it already be activated while the endosome is in its early stage (on Oda map it is explicitly in the late endosome)?
tlr_1_2	Oda, Raza TLR1/2 heterodimer
tlr_2_6	Oda, Raza TLR2/6 herterodimer
tnf	Oda, Raza TNF alpha P01375 PMID 16177323: There are many transcription factors known to be involved in TNF-alpha production, including NFAT, ATF-2, Jun, Ets/Elk, SP-1, NF-kB, CREB. PMID 12797541: both p38 and ERK essential for TNF-alpha production in human monocytes TNF has autocrine effects and increases vascular permeability PMID 16431125: Posttranscriptional regulation of TNF-alpha expression
tnf_tnfr	Raza complex of TNF alpha and its receptor as well as additional proteins (TRADD, BAG4 may also play a role) this does not describe the signaling effects that result from receptor internalization (cf. PMID 17301840)
tnfrsf1a	Raza 2 tumor necrosis factor receptor superfamily member 1A P19438
tpl2	Oda, Raza 2 MAP3K8 serine/threonine kinase active means (auto-)phosphoprylated after dissociation from p105 Raza 2: also activates MEK2 PMID 15372110 PMID 12234923: increases PGE2 production via ERK, MSK, CREB-P PMID 16407295: TPL2 is rapidly turned over in the absence of p105; this means that the activation is short-lived
traf2	Raza 2 PMID 17301840 according to Raza 2 regulated by RELA:p50
traf6	Oda, Raza Q9Y4K3
triacyl	Oda, Raza mycobacterial triacetylated lipoproteins
tsc	PMID 19362054 TSC1:TSC2 complex PMID 17693255: IKKbeta phosphorylates TSC1 at S487 and S511 resulting in suppression of TSC1
urec	PMID 19563525: intraphagosomal urease
v1_25d3	vitamin D hormone 1,25-dihydroxyvitamin D(3) PMID 20557314
v25d3	25-hydroxyvitamin D3
vdr	vitamin D receptor PMID 20557314: the D3-VDR complex hetrodimerizes with retinoid X receptor; together they bind to the vitamin D response elememnt (VDRE) consensus sequence
zmp1	putative zinc metalloproteinase PMID 18407061: Mtb produces Zmp1

## Sheet: interactions
!a20=traf6	PMID 15928677 deubiquitylates TRAF6 is itself activted via the NF-kB system
!akt1=caspase9	Raza 2 inhibits the truncated caspase 9 by phosphorylating it
!akt1=gsk3b	Oda inactivates GSK3 through phosphorylation
!akt1=tsc	PMID 19362054 inactivation through phosphorylation
!ap1+!atf3+!erk_1_2+!gap12+dummy2=il12b	ERK -| IL12B: PMID 16367946 could this actually be the result of PGE2 signaling, perhaps mediated by GAP-12? could this be the effect mediated by ERK -| IRF -> IL12B? GAP12 -| IL12B: PMID 12563297 ATF3 -| IL12B: PMID 17785797 AP1 -| IL12B: PMID 21037949: PGE2-mediated inhibition of IL-12 production requires the functional cooperation of AP-1, and AP-1 strongly suppresses IL-12 p40 transcription P…
!atf3+dummy3=il_6	ATF3 -| IL6: PMID 16688168 (ATF3 also downregulates iNOS, TNF and RIPK2)
!bad=apoptosis	Raza 2 PMID 11020382
!caln=bad	PMID 11020382: calcineurin can dephosphorylate Bad
!cord=phagosome	PMID 12904545: causes a delay in phagosomal maturation and acidification
!dummy0=early_end_fus
!dusp1=jnk	Raza 2 dephosphorylation of JNK1
!dusp1=p38	Raza 2 dephosphorylation of p38 MAPK
!ep2=necrosis	PMID 18955568: protective effect on mitochondrial membrane mediated by EP2 (would this also inhibit apoptosis?)
!eprap=p105	PMID 18270204 inhibition of the IKK mediated phosphorylation of p50
!erk_1_2+dummy1=il12a	ERK -> IL12A: PMID 16367946
!erk_1_2=irf1_gn	PMID 12807488 possible mechanism for the negative effect of ERK on IL12B?
!esat6=autophagy	PMID 21740189: expression of the ESAT-6/CFP-10 fusion protein (normally separately secreted by Mtb) in macrophages inhibits autophagosome formation; this effect is possibly mediated by reduced expression levels of some ATG genes
!gdi+dummy=rab5_end	GDI -> Rab5: PMID 14617817: GDI effects removal of Rabs from the endosomal membrane PMID 12963735: finds that mycobacteria-containing phagosomes are altered in a way that blocks phospho-GDI removal of Rab5
!gsk3b+jnk=ap1	GSK3b -> AP-1: inhibition on IL-10 production (PMID 19401395) mediated by inhibition of AP-1 (PMID 20154735) JNK -> AP-1: Oda, Raza 2 phosphorylation of JUN
!gsk3b+msk_1_2=creb	MSK1/2 -> CREB: Raza 2 PMID 20154735 PMID 10706690 GSK3b -> CREB: PMID 20154735
!ikk_complex=tsc	PMID 17693255: IKKbeta phosphorylates TSC1 at S487 and S511
!ipr1=necrosis
!irakm+myd88=irak4	MyD88 -> IRAK4: Oda, Raza 2 interaction via death domain present in both proteins IRAK-M -> IRAK4: PMID 16263713 BUT 17379480: IRAK-M exerts its inhibitory effect through an IRAK1 independent pathway
!irf2=ifn_ab	Raza 2 competitive inhibition of IRF1 (Entrez Gene)
!irgm=taco	PMID 17652161: under the influence of IFNhamma, Irgm is recruited to the phagosome and mediates dislocation of TACO
!lxa4=cox2	PMID 18955568: reduces COX2 mRNA level
!manlam=sphk	hypothesized in PMID 12626530, 12911814, 15749892 inhibitory effect requires live Mtb detailed mechanism unclear; perhaps competitive inhibitor or induction of phosphatases PMID 17632055: this effect may only be relevant for opsonized mycobacteria
!mcl1=apoptosis	PMID 12496428
!mtorc1+!zmp1+nlrp3+pro_il1b=il_1_b	the caspase-1 containing inflammasome converts pro-IL-1b to IL-1b zmp1 -| il_1_b: PMID 18407061: zmp1 (excreted by M. tb) somehow interferes with the cytoplasmic inflammasome mtorc1 -| il_1_b: PMID 19362054
!mtorc1=autophagy	PMID 19143638 is the mTORC1 complex really acting here or mTOR in some other form?
!nuog=apoptosis	PMID 19563525
!p38=inos	PMID 11254551: (RAW 264.7(NO-) cells) mechanism unclear PMID 15864310: implies a positive effect via ASK1 - p38 on nitric oxide production
!p50_p50=tnf	Raza 2 PMID 15465827: BCL-3 probably also involved here (and with IL1 and IL10 as well)
!phd+hif1a=hif1	dimer formation
!pkng=phagosome	PMID 18783482 detailed mechanism/potential phosphorylation target unknown
!ptpa=phagosome	PMID 18783482 probable target is Vps33B; could this affect autophagy?
!ptpb=erk_1_2	PIMD 20167798 mechanism?
!ptpb=p38	PIMD 20167798 mechanism?
!ptpb=pi3p_end	PMID 17584180 can dephosphorylate PI3P
!sapm+pi3k_end=pi3p_end	in the absence of SapM, PI3K(hVps34) is activated by binding with active Rab5 (Oda) PMID 15753315 does not see a need for Rab5 at this stage PMID 12010460 investigates the situation in detail but it is not clear whether Rab5 or one of its effectors is required
!soda=ros	PMID 19563525
!taco=phagosome	PMID 16040207 PMID 17632055: mediated by (strictly local?) Ca2+ increase which activates calcineurin; this mechanism appears to contradict the view that Mtb blocks a (temporary) Ca2+ increase which is necessary for phagosome maturation what is the relation to calcineurin in the apoptotic pathway?
!tlr4=phd	PMID 17548584 TLR4 signals mediate reduced expression of PHD2 and PHD3
!tsc=mtorc1	PMID 19362054 TSC2 acts on mTOR by suppressing the function of the GTPase RHEB
!urec=phagosome	PMID 19563525: ureC hydrolyzes urea into carbon dioxide and ammonia thereby reducing phagosome acidification
akt1=bad	Raza 2 PMID 11020382 PMID 19041765: probably phosphorylation of Bad at Ser 112 or 136
akt1=ikk_complex	Oda Raza 2: direct phosphorylation of IkBa in a RELA:p50:IkBa complex (this appears incorrect under examination of the cited literature - there is the possibility that Akt phosphorylates RELA:p50 and thereby increases the transactivation potential of this complex)
ap1+atf2=ifn_ab	Raza 2 JUN together with ATF2 induces IFN beta production PMID 12077266
ap1+cebpb+rela_p50=ccl5	Raza 2 on the Raza map the p65 subunit is phosphorylated
ap1=il_10	PMID 20154735: shows AP1 activated by MSK1/MSK2 in the context of IL10 production PMID 16713974: shows AP1 activated by ERK/JNK in the context of IL10 production both papers only cite the influence of AP1 on IL10 but has it really been demonstrated in macrophages? the original literature seems to have used dendritic and T-cells only
ask1=jnk	PMID 18852704
ask1=p38	PMID 15864310 PMID 16819968
atf1=dusp1
atf1=il_10	Raza 2 PMID 20154735
atf2+p38=atf2_p	PMID 19422799: phosphorylation at T71
atf2=tnf	PMID 12509451: probably in conjunction with JUN and other factors, phosphorylation was not investigated
atf3_gn=atf3
autophagy=mtb_killing
beclin_1+p38+pi3k_end=autophagy	PMID 19802565 importance of p38: PMID 15081522(?), 17658277 see also PMID 18097414 shouldn't this connect to pi3p_end instead of pi3k_end? put differently, shouldn't SapM also inhibit autophagy?
ca2+calm=ca_calm
ca2=pkc_a_b	Oda
ca_calm=camkii
camkii+pi3k_cl3=pi3k_end	PMID 12925680 Calmodulin and CaMKII are required for EEA1 recruitment to phagosomal membrane PMID 18957027 finds hvps34 regulated independent of Ca-calmodulin
camp=pka	PMID 14607241
card9+nod2=jnk	Raza 2 (appears to also involve RIP2, TRAF6 and TAK1, but interpretation is unclear to me) PMID 17947236: RIP2 not required for NOD2 induced MAPK activation PMID 19076343 (Fig. 4)
card9+nod2=p38	Raza 2 (appears to also involve RIP2, TRAF6 and TAK1, but interpretation is unclear to me) PMID 17947236: RIP2 not required for NOD2 induced MAPK activation PMID 19076343 (Fig. 4) PMID 19124758: even in the absence of CARD9, Dectin-1 stimulates p38 to some degree
card9+syk=ikk_complex	PMID 19076343: it is unclear how SYK couples to CARD9; also involves BCL10 and MALT1; also p38 and JNK activation PMID 19136564: PLCG2 is possibly involved in SYK - CARD9 coupling PMID 19124758: only in certain DCs; in other DCs and macrophages this works only in conjunction with other TLR signals, probably due to an inhibitor; CARD9 is recruited to Dectin-1 phagosomes
caspase9=apoptosis	Oda
cbp+irf3=ifn_ab	PMID 15229469 Raza 2: also requires EP300 (histone acetyltransferase p300) for IFNA expression
cbp+p50_p50=il_10	Raza 2 PMID 16835236
cd14+lps=tlr4	Oda, Raza 2 also requires LYS96 (MD2)
cord=mincle
cox2+pla2+ptges2=ptge2	enzymatic chain necessary (sufficient?) for the production of prostaglandin-E2 PMID 18566439: PGE2 can affect the IL-12/IL-23 ratio add CBR1 as negative influence on PGE2 synthesis?
cpg_dna=tlr9
creb=cox2	PMID 12234923
creb=dusp1	Raza 2
creb=il_10	Raza 2 PMID 20154735
cyp27b1+v25d3=v1_25d3	PMID 18981132: conversion of 25-hydroxyvitamin D3 (25D3) into bioactive 1,25D3
dag=pkc_a_b	Oda
dc_sign=signalosome	PMID 19718030
dectin_1+syk=plc_g	PMID 19136564: PLCG2 can be activated via Dectin-1/Syk signaling
dectin_1=il23a	this and other effects reported in PMID 19291703 mechanism and relevance for TB - see PMID 19773555
dectin_1=nfat	PMID 17312158
dectin_1=phagocytosis	PMID 19124758 indirect effect?
dectin_1=syk	PMID 19076343
defb4=mtb_killing
diacyl=tlr_2_6
ecsit+traf6=map3k1	Oda, Raza 2
eea1+hrs+pi3p_end+rab5_end=phagosome	Oda PMID 12911814 PMID 12925680: EEA1 associates with endosomal membranes via its PI3 phosphate (PI3P) binding FYVE domain Rab5 is exchanged for Rab7 during conversion to late endosome (regulated by Vps39) The mycobacterial interference with the Ca2+/CaM/CaMKII cascade blocks hVPS34 recruitment and implicates a reduction of PI3P on phagosome thus preventing the delivery of hydrolases and H+ATPase…
ep2=camp	PMID 14607241
ep4=camp	PMID 14607241
ep4=eprap	PMID 18270204 PMID 12215436
ep4=gap12	PMID 11509602: PGE2 strongly increases GAP-12 binding to its site PMID 11602631: anti-inflammatory effects mediated by EP4 PMID 16893987: hyperactivation of the ERK pathway plays a role in upstream signaling for the activation of GA-12, leading to the repression of IL-12 p40 production in mouse macrophages PMID 7836930: PGE2 inhibits IL12 production in human monocytes through cAMP PMID 21037949: …
ep4=pi3k_cl1	PMID 14607241
erk_1_2=dummy3	PMID 20167798 what is the detailed mechanism?
erk_1_2=inos	PMID 11254551 (RAW 264.7(NO-) cells) mechanism unclear
erk_1_2=msk_1_2	Raza 2 PMID 20154735
erk_1_2=rsk_1_2_3	Raza 2
erk_1_2=tnf	PMID 16367946 probably via transcription factor ETS (PMID 16177323)
glucan=dectin_1
hif1=cox2	PMID 18432192
hif1=inos	PMID 16007254
ifn1act+stat1=stat1_p	Raza 2 PMID 14550502 phosphorylation of STAT1 at tyrosine residue Y701
ifn1act+stat1_p=irf1_gn	dimerization of phosphorylated STAT1
ifn2act+stat1=stat1_p	PMID 14550502 phosphorylation of STAT1 at tyrosine residue Y701
ifn2act=stat2	Raza 2 phosphorylation of STAT2
ifn_ab=ifnar_1_2
ifnar_1_2+jak=ifn2act	Raza 2 also involves TYK2
ifng=ifngr
ifng=irgm	PMID 19120485: in humans, Irgm expression is independent of IFNgamma, but reauired for IFNgamma induced autophagy
ifngr+jak=ifn1act	Raza 2
ifngr=cyp27b1	PMID 18981132: may involve IL15
ikk_complex=hif1a	PMID 19704417 it is not reported which dimer of the NFkB system actually acts as TF factor here for this activation IKKb is the relevant kinase PMID 18432192: RELA appears to be involved
ikk_complex=p105	PMID 18270204 IKK mediated phosphorylation of p105
ikk_complex=p50_rel	Raza 2
ikk_complex=rela_p50	Raza 2 degradation of IKB-alpha and IKB-beta which otherwise sequester RELA/p50
ikk_complex=rela_rela	Raza 2 degradation of IKB-epsilon which otherwise sequesters RELA/RELA
il12a+il12b=il_12	formation of disulphide bonds
il12b+il23a=il_23
il1a=il_1r
il1b=pro_il1b
il_1_b=il_1r
il_1r+vdr=defb4	PMID 19503839: IL1R branch required for NFkB activation; shown in human monocytes
il_1r=myd88	Oda (via IL-1RAcP), Raza
il_1r=pi3k_cl1	Oda (via IL-1RAcP)
il_1r=rac1	Oda (via IL-1RAcP) PMID 10652294
inos=no	NO production by the inducible nitric oxide synthase
ip3=ca2	Oda
ipr1=apoptosis	PMID 15815631: The Ipr1 gene is important to shift cell death from necrosis to apoptosis, but the mechanism appears to be still unclear.
irak4=traf6	Oda, Raza 2 both also require IRAK1 which is dispensable in humans according to PMID 19181383
irf1+pkc_a_b=irf1_p	Raza 2 phosphorylation via PKC_A, PKC_C or CKII (caseine kinase?)
irf1_gn=irf1
irf1_p=ccl5	Raza 2
irf1_p=dummy1	PMID 15489234; also describes a role for IRF8 does this really require phosphorylated IRF1?
irf1_p=dummy2	Raza 2 PMID 12807488 PMID 14568984: IL12B acitvation can be recoverd in the absence of IRF1 under IFNg stimulation conditions PMID 21037949 contains a more extensive discussion of this effect
irf1_p=ifn_ab	Raza 2
irf1_p=stat1_gn	Raza 2
irf5=ifn_ab	PMID 19578435
irf5_gn=irf5
irf9+stat1_p+stat2=isgf_3	Raza 2
irf9+stat1_p=irf5_gn	Raza 2 -> check literature STAT1:STAT1:IRF9 heterotrimer
irgm=autophagy	PMID 19120485
isgf_3=ifn_ab	Raza 2 production of interferon alpha
isgf_3=irf7	PMID 12077266
jnk=inos	PMID 11254551 (RAW 264.7(NO-) cells) mechanism unclear
lim=tlr2_2
ll37=beclin_1	PMID 19748465: activates transcription of the autophagy-related genes Beclin-1 and Atg5 in human monocytes what is the mechanism?
ll37=mtb_killing	does this enter the phagolysosome?
lpdc=taco	PMID 18783482 PMID 17652161: LpdC recruits TACO to the phagososme membrane; this interaction requires cholesterol
manlam=dc_sign	ManLAM and DC-SIGN interaction somehow leads to suppression of DC maturation (PMID 12515809); this is possibly associated with IL-10 production
manlam=mann_rcpt
manlam=tlr2_2	PMID 15229469 cites a paper according to which man-LAM also a stimulus for TLR2
mann_rcpt=cox2	PMID 20689730
mann_rcpt=irakm	hypothesized in PMID 16263713 (increased IRAK-M production, mechanism?)
mann_rcpt=phagocytosis	PMID 16203868
map3k1=ikk_complex	Raza 2 PMID 15229469 PMID 9008162: MEKK1 activates IKKalpha
map3k1=jnk	Oda: via MKK4 and MKK7 Raza 2: direct effect (MKK4 and MKK7 absent in Raza 2 model)
map3k1=mek1	Oda !check supporting literature
map3k3=jnk	Oda via MKK4 and MKK7
map3k3=mkk_3_6	Oda
mek1=erk_1_2	Oda, Raza 2 PMID 15007072: Ras/Raf-1/ERK/IKKa/b/NF-kB signal pathway in RAW 264.7 macrophages (link from ERK to IKK remains unclear)
mincle=syk	PMID 19139169
mk2=phagocytosis	Raza 2 indirect effect
mkk_3_6=jnk	PMID 17637696: MKK3 and MKK6 phosphorylate p38 and JNK respectively Oda: JNK activation via MKK4 and MKK7
mkk_3_6=p38	Oda, Raza 2
msk_1_2=atf1	Raza 2 PMID 20154735
mtbv+pla2=lxa4	PMID 18955568: Mtb H37Rv infection leads to increased LXA4 production (H37a does not)
mtbv=esat6	secreted by virulent mycobacteria
mtbv=mcl1	PMID 12496428: virulent Mtb induces Mcl1 expression; optimal induction 24h after infection
mtbv=nuog	PMID 19563525
mtbv=seca2	PMID 19563525
mtorc1=s6k1	PMID 17693255
myd88+tlr4=pi3k_cl1	Oda PMID 12616480 reported specifically in context of TLR4 activation
nfat=cox2	PMID 17312158
nfkbiz+p50_p50=p50_nfkbiz	Oda, Raza 2 NFkb: p50/p50
no=mtb_killing
nod2=autophagy	PMID 19898471: Nod1 and Nod2 direct autophagy by recruiting ATG16L1 to the plasma membrane at the site of bacterial entry (BMDM and other cell types were used in this study)
nod2=caspase9	Oda is this actually mediated by RIP2? overexpression of Rip2 stimulates apoptosis (PMID 17947236)
nod2=rip2	Oda, Raza 2 PMID 17947236
nox=ros	Oda
p105=p50	cleavage of p105 (NFkB1) resulting in p50 formation
p105=tpl2	Oda PMID 15485931 actually not a direct activation - TPL2 is released from a ternary complex with p105 and ABIN2 IKKb effects NFkB1 p105 degradation; after TPL2 is set free it can be (auto-)phosphorylted Raza 2 has unknown activation of TPL2 by TLR signaling PMID 16291755: possible involvement of Syk originated from ikk_complex in previous model version
p38=caspase9	PMID 12724324: this activation comprises probably the following steps: -FADD-mediated caspase 8 activation -Bid cleavage -cytochrome c release from mitochondria
p38=dummy1	PMID 12807488
p38=dummy2	PMID 10586030
p38=dummy3	PMID 20167798 what is the detailed mechanism?
p38=gdi	phosphorylation of GDI PMID 11239470: did not use macrophages for the identification of this mechanism PMID 12963735: p38 contributes to the arrest of Mtb phagosome maturation
p38=mk2	Oda, Raza 2 PMID 17906627 (evidence used by Raza): found in mouse DCs PMID 15143282: TLR-MyD88-p38 signaling enhances phagocytosis and phagosome maturation
p38=msk_1_2	Raza 2 PMID 20154735 PMID 10706690
p50=p50_p50	p50 homodimerization
p50=p50_rel	heterodimer formation of p50 and Rel
p50=rela_p50	heterodimer formation of RelA and p50
p50_nfkbiz=dummy1	Raza 2
p50_nfkbiz=dummy3	Oda, Raza 2
p50_rel=dummy2	PMID 12563297 according to PMID 11602633 the induced expression of p35 rather than p40 is dependent on REL in CD8+ DC
pdk1+pi3p3=akt1	Oda, Raza 2 Oda cites PMID 11129660 and also includes an activating influence via TAK1 MACPAK: 14751759
pdk1+pi3p3=pkc_a_b	Oda
pdk1+rsk_1_2_3=bad	Raza 2 PMID 17906627 (evidence used by Raza): found in mouse DCs; the actual mechanism is binding of PDK1 with RSK1, RSK2 or RSK3, phosphorylation of the latter (adding a second P) and dissociation of PDK1 PMID 16868029: pro-survival effects probably through phosphorylation of Bad (and DAPK)
peptidoglycan=nlrp3	Raza 2 PMID 18631453
peptidoglycan=nod2	Oda
phagosome=cpg_dna	release of Mtb DNA after breakdown of the bacterium
phagosome=mtb_killing
pi3k_cl1=pi3p3
pi3k_cl3+rab5_end=pi3k_end	Oda PMID 14751759 active Rab5 is necessary for the recruitment of vps34 to the endosomal membrane
pi3p3+src_kin=btk	PMID 15081522 (Fig. 4) Oda shows a direkt activation from BTK to PLC gamma but this is not supported by the literature other kinases besides the Src kinases can possibly also play a role
pim=dummy	PMID 14617817:Stimulatory effect of PIM is insensitive to PI3K inhibition and is even more pronounced when PI3K is inhibited by wortmannin.
pka=bad	PMID 19041765: phosphorylation of Bad at Ser155
pkc_a_b=erk_1_2	PMID 16622018 is this a direct phosphorylation of ERK?
pkc_a_b=nox	Oda phosphorylates p47phox; on the Oda map, PKC delta and zeta can induce the same effect PMID 20861461: can also phosphorylate and activate p40phox (neutrophils)
plc_b=dag	Oda
plc_b=ip3	Oda
plc_g=dag	Oda
plc_g=ip3	Oda
pld1=raf_1	PMID 18424723: Raf-1 can be activated by phosphatidic acid (true for macrophages?); this link would a be possible explanation for the finding that TNF activates ERK via PLD1
pld1=sphk	PMID 18424723
ptge2=ep2
ptge2=ep4
rab5_end=early_end_fus	PMID 14617817
rac1=nox	Oda according to PMID 15752980 this is mediated primarily by Rac2 PMID 9228059: both Rac1 and Rac2 can act here
rac1=pi3k_cl1	Oda PMID 11101877: TLR2 - Rac1 - PI3K signaling (eventual target is p65 phosphporylation via a pathway involving Akt)
raf_1=mek1	Oda PMID 15007072: Ras/Raf-1/ERK/IKKa/b/NF-kB signal pathway in RAW 264.7 macrophages (link from ERK to IKK remains unclear)
raf_1_pp+rela_p50=rela_p50_ac	PMID 17462920: active Raf1 leads indirectly to phosphorylation of p65 at Ser276 which results in subsequent acetylation (IL-10 signaling) PMID 19718030: the LPS stimulation needed for an effect is represented by the "and" (IL-6/10/12)
ras0=raf_1_pp	PMID 19718030
ras=dummy	Oda is this required (AND) or an independent path? is Ras really required and can it be activated independent of TLR9?
ras=rac1	Oda
ras=raf_1	Oda on the Celldesigner map Ras forms a complex with activated TLR9 to signal Raf1 PMID 15007072: Ras/Raf-1/ERK/IKKa/b/NF-kB signal pathway in RAW 264.7 macrophages triggered by petidoglycan (link from ERK to IKK remains unclear) PMID 12127063: importance of KSR as a scaffold protein for the Ras/Raf/Mek/Erk pathway
rasgef1b=ras	PMID 20090772
rela_p50=cox2	PMID 19118901 the p65 subunit is phosphorylated at Ser536 in this interaction
rela_p50=ifn_ab	Raza 2 PMID 12077266 PMID 15229469: p50:RELA and IRF3 are required to induce IFNb expression
rela_p50=il1a	Oda
rela_p50=il1b	Oda
rela_p50=mcp1	Raza 2
rela_p50=tnf	Oda, Raza 2 Raza 2: p50/p65; in addition, inhibitory effect via p50/p50
rela_p50_ac=dummy1	PMID 19718030
rela_p50_ac=dummy2	PMID 19718030
rela_p50_ac=dummy3	PMID 19718030
rela_p50_ac=il_10	PMID 17462920 PMID 19718030
rela_rela=il8	Raza 2 PMID 12117995
rip1+ticam1=traf6	Oda according to PMID 16006187 RIP1 is not always necessary for TRIF - TRAF6 interaction PMID 14556004: TLR4/TRIF mediates late NFkB activation while TLR4/MyD88 mediates early NFkB activation PMID 15229469
rip1+tnfrsf1a+traf2=tnf_tnfr	Raza shows direct recruitment of IKK complex to membrane PMID 20577214: S1P and SPHK1 are important cofactors for this process which opens up the possibility of a positive feedback between TNF signal initiation and SPHK1 (HEK293 cells) PMID 17301840: Although Lys63-linked ubiquitination can occur on several Lys residues in the ID of RIP1, a critical Lys residue in the ID of RIP1 (Lys377 in hRIP1 …
rip2=tbk1	PMID 19578435
rip2=traf6	Raza 2 PMID 17947236 (Ubc13 as additional factor mentioned) PMID 19076343 Oda has direct link to IKK
ros+vdr=ll37	PMID 20557314: shown in human monocytes
ros=ask1	PMID 15864310: LPS selectively activates ASK1-p38 pathway through ROS production
ros=mtb_killing
seca2=soda	PMID 19563525
signalosome=phagocytosis	PMID 12574362
signalosome=ras0	PMID 18998127 signals through an unknown GEF
sphing_1_p=ca2	PMID 12626530 what is the mechanism?
sphing_1_p=cox2	PMID 18166496: in RAW cells S1P is able to cause increases in COX2 and PGE2 levels
sphk=plc_g	PMID 16622018: perhaps proceeds independent of S1P, but what is the mechanism?
sphk=sphing_1_p
stat1_gn=stat1
stat3=il_10	PMID 19362054
syk=phagocytosis	PMID 19076343
syk=pla2	PMID 20689730 via PLC-gamma and MAPK (Fig. 6)
tak_tab=ikk_complex	Oda, Raza
tak_tab=mkk_3_6	Oda, Raza 2
tbk1=ifn_ab	mediated by different IRF transcription factors Oda: IRF3/IRF3 or IRF7 Raza 2: IRF3/IRF3 and IRF3/IRF7 complexes (TBK1 associated with mitochondrial complexes) cf. PMID 12077266 for involvement of CREB with IRF3
tbk1=irf3	PMID 15229469 phosphorylation of IRF3 IKKepsilon can also phosphorylate IRF3
tbk1=irf5	PMID 19578435
ticam1=tbk1	Oda, Raza
ticam2=ticam1	Oda, Raza
tirap_mal+tlr_2_6=pi3k_cl1	PMID 19574958 reported specifically for TLR2/6 dependent Mal activation
tirap_mal=myd88
tlr2_2=pi3k_cl1	Oda PMID 11101877: direct effect via TLR2 homodimer phosphorylation
tlr2_2=rac1	Oda PMID 11101877: TLR2 - Rac1 - PI3K signaling
tlr2_2=tirap_mal	Oda
tlr4=rasgef1b	PMID 20090772 involves TICAM1 and MyD88
tlr4=src_kin	Oda
tlr4=ticam2	Oda, Raza PMID 18297073: TRAM-TRIF pathway is induced from endosomes
tlr4=tirap_mal	Oda, Raza 2 PMID 18297073: TIRAP-MyD88 pathway is induced from the plasma membrane
tlr9=myd88	Oda, Raza 2
tlr_1_2=cyp27b1	PMID 18981132: TLR2/1 induces IL-15 which in turn induces CYP27b1
tlr_1_2=tirap_mal
tlr_2_6=tirap_mal	Oda, Raza
tnf=tnfrsf1a
tnf_tnfr=apoptosis	Raza 2 requires FADD, TRADD; effect via caspases 10 and 7 leading to DNA fragmentation an apoptosis PMID 19259342: TNF can be pro-apoptotic, even in an autocrine/paracrine manner what are the molecular details of this effect? PMID 9725266: this effect can be inhibited by increased sTNFR2 excretion which results from increased IL-10 production upon infection with virulent Mtb
tnf_tnfr=map3k3	PMID 17301840
tnf_tnfr=tak_tab	Raza PMID 17301840
tnfrsf1a=pld1	PMID 18424723 activates PLD1 and induces its relocalization to the cell's periphery
tpl2=mek1	Oda, Raza 2 PMID 17637696: Tpl2-dependent ERK activation in the monocytic lineage may be differentiation or activation status dependent
traf6=irf5	PMID 16006187 PMID 19775907: activation of IRF3/7 by the MyD88-IRAK-TRAF6 signaling complex
traf6=tak_tab	Oda, Raza
triacyl=tlr_1_2
v1_25d3=vdr	binding PMID 20557314
