# Supplementary material for: MUFINS: multi-formalism interaction network simulator
Source: NPJ Syst Biol Appl. 2016 Nov 17;2:16032–. doi: 10.1038/npjsba.2016.32 (PMC5516860; doi:10.1038/npjsba.2016.32)
Supplement: Supplementary Table 2 [file npjsba201632-s4.xls]

## Sheet: Pairwise reaction analysis
Reaction ID	Normal samples	Tumour samples	Rank	Reaction Name	Subsystem	Confidence.Level
R_TRPO2	-124	-30	-94	L-Tryptophan:oxygen 2,3-oxidoreductase (decyclizing)	Tryptophan metabolism	4
R_FKYNH	-124	-30	-94	N-Formyl-L-kynurenine amidohydrolase	Tryptophan metabolism	4
R_RE2349C	-124	-31	-93	RE2349	Tryptophan metabolism	0
R_r1030	-124	-31	-93	Transport reaction	Transport, extracellular	0
R_KYN3OX	-124	-31	-93	kynurenine 3-monooxygenase	Tryptophan metabolism	4
R_EX_C02470_LPAREN_e_RPAREN_	-124	-31	-93	Xanthurenic acid exchange	Exchange/demand reaction	1
R_KYN	-124	-32	-92	kynureninase	Tryptophan metabolism	4
R_EX_anth_LPAREN_e_RPAREN_	-124	-32	-92	Exchange of anthranilate	Exchange/demand reaction	NA
R_ANTHte	-124	-32	-92	Transport of anthranilate	Transport, extracellular	NA
R_r0239	-124	-33	-91	N-Formylanthranilate amidohydrolase Tryptophan metabolism EC:3.5.1.9	Tryptophan metabolism	0
R_LFORKYNHYD	-124	-33	-91	L-Formylkynurenine hydrolase	Tryptophan metabolism	1
R_THRD_L	-99	-14	-85	L-threonine deaminase	Glycine, serine, alanine and threonine metabolism	4
R_SERHL	-99	-14	-85	L-Serine hydro-lyase	Glycine, serine, alanine and threonine metabolism	4
R_r0062	-99	-14	-85	Acetyl-CoA hydrolase Pyruvate metabolism EC:3.1.2.1	Pyruvate metabolism	0
R_RNDR4	-106	-27	-79	ribonucleoside-diphosphate reductase (UDP)	Nucleotide interconversion	2
R_RNDR3	-106	-27	-79	ribonucleoside-diphosphate reductase (CDP)	Nucleotide interconversion	4
R_RNDR2	-106	-27	-79	ribonucleoside-diphosphate reductase (GDP)	Nucleotide interconversion	2
R_RNDR1	-106	-27	-79	ribonucleoside-diphosphate reductase (ADP)	Nucleotide interconversion	2
R_r0475	-106	-27	-79	2-Deoxyadenosine 5-diphosphate:oxidized-thioredoxin 2-oxidoreductase Purine metabolism EC:1.17.4.1	Nucleotide interconversion	0
R_r0836	-97	-31	-66	Mitochondrial Carrier (MC) TCDB:2.A.29.2.2	Transport, mitochondrial	0
R_r0836	-97	-31	-66	Mitochondrial Carrier (MC) TCDB:2.A.29.2.2	Transport, mitochondrial	0
R_r0835	-97	-31	-66	Mitochondrial Carrier (MC) TCDB:2.A.29.2.2	Transport, mitochondrial	0
R_r0835	-97	-31	-66	Mitochondrial Carrier (MC) TCDB:2.A.29.2.2	Transport, mitochondrial	0
R_r0834	-97	-31	-66	Mitochondrial Carrier (MC) TCDB:2.A.29.2.2	Transport, mitochondrial	0
R_r0834	-97	-31	-66	Mitochondrial Carrier (MC) TCDB:2.A.29.2.2	Transport, mitochondrial	0
R_r0830	-97	-31	-66	Mitochondrial Carrier (MC) TCDB:2.A.29.2.2	Transport, mitochondrial	0
R_r0830	-97	-31	-66	Mitochondrial Carrier (MC) TCDB:2.A.29.2.2	Transport, mitochondrial	0
R_r0757	-97	-31	-66	3-Methoxy-4-hydroxyphenylglycolaldehyde:NADP+ oxidoreductase Tyrosine metabolism EC:1.2.1.5	Unassigned	0
R_r0756	-97	-31	-66	3-Methoxy-4-hydroxyphenylglycolaldehyde:NAD+ oxidoreductase Tyrosine metabolism EC:1.2.1.5	Unassigned	0
R_r0127	-97	-31	-66	L-Asparagine amidohydrolase Alanine and aspartate metabolism / Cyanoamino acid metabolism / Nitrogen metabolism EC:3.5.1.1 EC:3.5.1.38	Alanine and aspartate metabolism	0
R_r0934	-101	-39	-62	Neurotransmitter:Sodium Symporter (NSS) TCDB:2.A.22.3.3	Transport, peroxisomal	0
R_TAURtcx	-101	-41	-60	taurine transport (sodium symport) (cytosol to peroxisome)	Taurine and hypotaurine metabolism	1
R_TAURt4_2_r	-101	-41	-60	taurine transport (sodium symport) (2:1)	Transport, extracellular	4
R_TAURt4_2_r	-101	-41	-60	taurine transport (sodium symport) (2:1)	Transport, extracellular	4
R_NAtx	-101	-41	-60	sodium transport via diffusion (perioxisome)	Transport, peroxisomal	1
R_G3PD2m	-66	-7	-59	glycerol-3-phosphate dehydrogenase (FAD), mitochondrial	Glycolysis/gluconeogenesis	2
R_r0758	-97	-39	-58	5-Hydroxyindoleacetaldehyde:NAD+ oxidoreductase Tryptophan metabolism EC:1.2.1.3	Tryptophan metabolism	0
R_5HOXINDACTO2OX	-97	-39	-58	5-Hydroxyindoleacetaldehyde:oxygen oxidoreductase	Tryptophan metabolism	2
R_NACHEXA2ly	-119	-63	-56	beta-N-acetylhexosaminidase A, lysosomal	Chondroitin sulfate degradation	4
R_NACHEXA1ly	-119	-63	-56	beta-N-acetylhexosaminidase A, lysosomal	Chondroitin sulfate degradation	4
R_S6TASE9ly	-118	-63	-55	N-acetylgalactosamine-6-sulfatase, lysosomal	Chondroitin sulfate degradation	4
R_S6TASE8ly	-118	-63	-55	N-acetylgalactosamine-6-sulfatase, lysosomal	Chondroitin sulfate degradation	4
R_S4TASE5ly	-118	-63	-55	N-acetylgalactosamine-4-sulfatase, lysosomal	Chondroitin sulfate degradation	4
R_S4TASE4ly	-118	-63	-55	N-acetylgalactosamine-4-sulfatase, lysosomal	Chondroitin sulfate degradation	4
R_S4TASE3ly	-118	-63	-55	N-acetylgalactosamine-4-sulfatase, lysosomal	Chondroitin sulfate degradation	4
R_S4TASE2ly	-118	-63	-55	N-acetylgalactosamine-4-sulfatase, lysosomal	Chondroitin sulfate degradation	4
R_S4TASE1ly	-118	-63	-55	N-acetylgalactosamine-4-sulfatase, lysosomal	Chondroitin sulfate degradation	4
R_S2TASE3ly	-118	-63	-55	iduronate-2-sulfatase, lysosomal	Chondroitin sulfate degradation	4
R_NACHEX9ly	-118	-63	-55	beta-N-acetylhexosaminidase, lysosomal	Chondroitin sulfate degradation	4
R_NACHEX8ly	-118	-63	-55	beta-N-acetylhexosaminidase, lysosomal	Chondroitin sulfate degradation	4
R_NACHEX3ly	-118	-63	-55	beta-N-acetylhexosaminidase, lysosomal	Chondroitin sulfate degradation	4
R_NACHEX2ly	-118	-63	-55	beta-N-acetylhexosaminidase, lysosomal	Chondroitin sulfate degradation	4
R_NACHEX1ly	-118	-63	-55	beta-N-acetylhexosaminidase, lysosomal	Chondroitin sulfate degradation	4
R_LINKDEG2ly	-118	-63	-55	degradation of proteoglycan linkage region, lysosomal	Chondroitin sulfate degradation	2
R_IDOAASE4ly	-118	-63	-55	alpha-L-iduronidase, lysosomal	Chondroitin sulfate degradation	4
R_GLCAASE4ly	-118	-63	-55	beta-glucuronidase, lysosomal	Chondroitin sulfate degradation	4
R_EX_cspg_b_LPAREN_e_RPAREN_	-118	-63	-55	chondroitin sulfate B / dermatan sulfate (IdoA2S-GalNAc4S) proteoglycan exchange	Exchange/demand reaction	1
R_EX_cspg_a_LPAREN_e_RPAREN_	-118	-63	-55	chondroitin sulfate A (GalNAc4S-GlcA) proteoglycan exchange	Exchange/demand reaction	1
R_CSPG_Btly	-118	-63	-55	chondroitin sulfate B transport, extracellular to lysosome	Transport, lysosomal	2
R_CSPG_Atly	-118	-63	-55	chondroitin sulfate A transport, extracellular to lysosome	Transport, lysosomal	2
R_CSBPASEly	-118	-63	-55	chondroitin sulfate B proteoglycan protease, lysosome (endosome)	Chondroitin sulfate degradation	1
R_CSAPASEly	-118	-63	-55	chondroitin sulfate A proteoglycan protease, lysosome (endosome)	Chondroitin sulfate degradation	1
R_NADPNe	-94	-45	-49	NADP nucleosidase,extracellular	NAD metabolism	4
R_NADNe	-94	-45	-49	NAD nucleosidase,extracellular	NAD metabolism	4
R_EX_nadp_LPAREN_e_RPAREN_	-94	-45	-49	Nicotinamide adenine dinucleotide phosphate exchange	Exchange/demand reaction	1
R_EX_nad_LPAREN_e_RPAREN_	-94	-45	-49	Nicotinamide adenine dinucleotide exchange	Exchange/demand reaction	1
R_EX_adprib_LPAREN_e_RPAREN_	-94	-45	-49	ADPribose exchange	Exchange/demand reaction	1
R_EX_adprib_LPAREN_e_RPAREN_	-94	-45	-49	ADPribose exchange	Exchange/demand reaction	1
R_EX_adprbp_LPAREN_e_RPAREN_	-94	-45	-49	ADPribose 2'-phosphate exchange	Exchange/demand reaction	1
R_ADPRIBt	-94	-45	-49	ADPribose transport	Transport, extracellular	4
R_P5CRxm	-121	-73	-48	pyrroline-5-carboxylate reductase (m)	Arginine and Proline Metabolism	2
R_P5CRm	-121	-73	-48	pyrroline-5-carboxylate reductase (m)	Arginine and Proline Metabolism	2
R_CTPS2	-47	-2	-45	CTP synthase (glutamine)	Pyrimidine synthesis	4
R_THMTP	-87	-43	-44	thiamine-triphosphatase	Thiamine metabolism	4
R_r0892	-52	-8	-44	Facilitated diffusion	Transport, extracellular	0
R_r0892	-52	-8	-44	Facilitated diffusion	Transport, extracellular	0
R_r0698	-52	-8	-44	Propanoyl-CoA:acetyl-CoA C-acyltransferase Bile acid biosynthesis EC:2.3.1.16	Bile acid synthesis	0
R_EX_utp_LPAREN_e_RPAREN_	-52	-8	-44	UTP exchange	Exchange/demand reaction	1
R_ACCOAL	-86	-42	-44	acetate-CoA ligase (ADP-forming)	Propanoate metabolism	4
R_UDPGLCAter	-116	-73	-43	UDPGlcA endoplasmic reticulum transport via UMP antiport	Transport, endoplasmic reticular	4
R_UDPGLCAter	-116	-73	-43	UDPGlcA endoplasmic reticulum transport via UMP antiport	Transport, endoplasmic reticular	4
R_SBTD_D2	-44	-1	-43	D-sorbitol dehydrogenase (D-fructose producing)	Fructose and mannose metabolism	0
R_r2519	-116	-73	-43	Utilized transport	Transport, endoplasmic reticular	0
R_FRUt1r	-43	-1	-42	D-fructose transport in via uniport	Transport, extracellular	4
R_PHEMEt	-68	-27	-41	heme transport	Transport, extracellular	4
R_PHEMEe	-68	-27	-41	release of heme into the blood	Transport, extracellular	3
R_EX_pheme_LPAREN_e_RPAREN_	-68	-27	-41	exchange reaction for heme	Exchange/demand reaction	1
R_NAGAlby	-127	-87	-40	N-acetylgalactosaminidase, beta-	Sphingolipid metabolism	1
R_GBSIDEtl	-127	-87	-40	globoside intracellular transport	Transport, lysosomal	1
R_GBSIDEte	-127	-87	-40	globoside transport	Transport, extracellular	1
R_EX_gbside_hs_LPAREN_e_RPAREN_	-127	-87	-40	globoside (homo sapiens) exchange	Exchange/demand reaction	1
R_B3GNT36g	-127	-87	-40	UDP-GlcNAc:betaGal beta-1,3-N-acetylglucosaminyltransferase 3, Golgi apparatus	Sphingolipid metabolism	4
R_B3GALT3g	-127	-87	-40	Beta-1,3-galactosyltransferase 3	Sphingolipid metabolism	4
R_ACGBGBSIDEtl	-127	-87	-40	acgbgbside hs intracellular transport	Transport, lysosomal	1
R_ACGBGBSIDEtg	-127	-87	-40	acgbgbside hs intracellular transport	Transport, golgi apparatus	1
R_ACGALtlg	-127	-87	-40	N-acetyl-galactosamine intracellular transport	Transport, golgi apparatus	2
R_NAGAly	-127	-88	-39	N-acetylgalactosaminidase, alpha-	Sphingolipid metabolism	4
R_GBGT1	-127	-88	-39	globoside alpha-1,3-N-acetylgalactosaminyltransferase 1	Sphingolipid metabolism	4
R_EX_fru_LPAREN_e_RPAREN_	-40	-1	-39	exchange reaction for D-Fructose	Exchange/demand reaction	1
R_ACGAGBSIDEtl	-127	-88	-39	acgagbside hs intracellular transport	Transport, lysosomal	1
R_ACGAGBSIDEtg	-127	-88	-39	acgagbside hs intracellular transport	Transport, golgi apparatus	1
R_SPHINGStr	-73	-35	-38	sphingosine intracellular transport	Transport, endoplasmic reticular	1
R_SPHGNtr	-73	-35	-38	sphinganine intracellular transport	Transport, endoplasmic reticular	2
R_SPH1Ptr	-73	-35	-38	sph1p intracellular transport	Transport, endoplasmic reticular	2
R_SBPP3er	-73	-35	-38	sphingoid base-phosphate phosphatase (sphinganine 1-phosphatase), endoplasmic reticulum	Sphingolipid metabolism	4
R_SBPP1er	-73	-35	-38	sphingoid base-phosphate phosphatase (sphinganine 1-phosphatase), endoplasmic reticulum	Sphingolipid metabolism	4
R_ASP1DC	-129	-91	-38	aspartate 1-decarboxylase	beta-Alanine metabolism	1
R_UPPDC1	-58	-24	-34	uroporphyrinogen decarboxylase (uroporphyrinogen III)	Heme synthesis	4
R_UPP3S	-58	-24	-34	uroporphyrinogen-III synthase	Heme synthesis	0
R_TETPENT3t	-92	-58	-34	fatty acid transport via diffusion	Transport, extracellular	2
R_SERtN1	-59	-25	-34	Serine transport (Na, H coupled)	Transport, extracellular	4
R_SERtN1	-59	-25	-34	Serine transport (Na, H coupled)	Transport, extracellular	4
R_r0517	-58	-24	-34	Succinyl-CoA:glycine C-succinyl-transferase(decarboxylating) EC:2.3.1.37	Unassigned	0
R_r0196	-58	-24	-34	Succinyl-CoA:glycine C-succinyl-transferase(decarboxylating) EC:2.3.1.37	Unassigned	0
R_PPPGOm	-58	-24	-34	protoporphyrinogen oxidase, mitochondrial	Heme synthesis	2
R_PPPG9tm	-58	-24	-34	protoporphyrinogen IX mitochondrial transport	Heme synthesis	0
R_PPBNGS	-58	-24	-34	porphobilinogen synthase	Heme synthesis	4
R_PHEMEtm	-58	-24	-34	Heme transport to cytosol	Transport, mitochondrial	2
R_NACHEXA9ly	-70	-36	-34	beta-N-acetylhexosaminidase A, lysosomal	Keratan sulfate degradation	4
R_NACHEXA19ly	-70	-36	-34	beta-N-acetylhexosaminidase A, lysosomal	Keratan sulfate degradation	4
R_NACHEXA18ly	-70	-36	-34	beta-N-acetylhexosaminidase A, lysosomal	Keratan sulfate degradation	4
R_NACHEXA17ly	-70	-36	-34	beta-N-acetylhexosaminidase A, lysosomal	Keratan sulfate degradation	4
R_NACHEXA16ly	-70	-36	-34	beta-N-acetylhexosaminidase A, lysosomal	Keratan sulfate degradation	4
R_NACHEXA15ly	-70	-36	-34	beta-N-acetylhexosaminidase A, lysosomal	Keratan sulfate degradation	4
R_NACHEXA14ly	-70	-36	-34	beta-N-acetylhexosaminidase A, lysosomal	Keratan sulfate degradation	4
R_NACHEXA13ly	-70	-36	-34	beta-N-acetylhexosaminidase A, lysosomal	Keratan sulfate degradation	4
R_NACHEXA12ly	-70	-36	-34	beta-N-acetylhexosaminidase A, lysosomal	Keratan sulfate degradation	4
R_NACHEXA11ly	-70	-36	-34	beta-N-acetylhexosaminidase A, lysosomal	Keratan sulfate degradation	4
R_NACHEXA10ly	-70	-36	-34	beta-N-acetylhexosaminidase A, lysosomal	Keratan sulfate degradation	4
R_HMBS	-58	-24	-34	hydroxymethylbilane synthase	Heme synthesis	2
R_FE2tm	-58	-24	-34	iron (II) transport	Transport, mitochondrial	2
R_FCLTm	-58	-24	-34	Ferrochelatase, mitochondrial	Heme synthesis	2
R_FACOAL245_2	-92	-58	-34	fatty-acid--CoA ligase	Fatty acid oxidation	4
R_EX_tetpent3_LPAREN_e_RPAREN_	-92	-58	-34	tetracosapentaenoic acid, n-3 exchange	Exchange/demand reaction	1
R_CPPPGO	-58	-24	-34	coproporphyrinogen oxidase (O2 required)	Heme synthesis	2
R_5AOPtm	-58	-24	-34	5-Aminolevulinate mitochondrial transport	Heme synthesis	2
R_2AMACSULT	-47	-13	-34	2-Aminoacrylate sulfotransferase	Methionine and cysteine metabolism	2
R_TETHEX3t	-109	-76	-33	fatty acid transport via diffusion	Transport, extracellular	2
R_STRDNCt	-109	-76	-33	fatty acid transport via diffusion	Transport, extracellular	2
R_M16N6Tg	-85	-52	-33	alpha-1,6-mannosyl-glycoprotein 6-beta-N-acetylglucosaminyltransferase	N-glycan synthesis	0
R_M16N4Tg	-85	-52	-33	alpha-1,6-mannosyl-glycoprotein 4-beta-N-acetylglucosaminyltransferase	N-glycan synthesis	0
R_M13N4Tg	-85	-52	-33	alpha-1,3-mannosyl-glycoprotein 4-beta-N-acetylglucosaminyltransferase	N-glycan synthesis	0
R_LNELDCt	-109	-76	-33	fatty acid transport via diffusion	Transport, extracellular	2
R_GLCtly	-119	-86	-33	glucose efflux from lysosome	Transport, lysosomal	2
R_GLB1	-119	-86	-33	Beta-galactosidase	Sphingolipid metabolism	4
R_GBAl	-119	-86	-33	Glucosylceramidase	Sphingolipid metabolism	4
R_GALGLUSIDEtl	-119	-86	-33	galgluside hs intracellular transport	Transport, lysosomal	1
R_GALGLUSIDEtg	-119	-86	-33	galgluside hs intracellular transport	Transport, golgi apparatus	1
R_GALGALGALTHCRMtg	-119	-86	-33	galgalgalthcrm hs intracellular transport	Transport, golgi apparatus	1
R_GALGALGALTHCRMte	-119	-86	-33	galgalgalthcrm hs transport	Transport, extracellular	1
R_FACOAL246_1	-109	-76	-33	fatty-acid--CoA ligase	Fatty acid oxidation	4
R_FACOAL184	-109	-76	-33	fatty-acid--CoA ligase	Fatty acid oxidation	4
R_FACOAL1822	-109	-76	-33	fatty-acid--CoA ligase	Fatty acid oxidation	4
R_EX_tethex3_LPAREN_e_RPAREN_	-109	-76	-33	tetracosahexaenoic acid, n-3 exchange	Exchange/demand reaction	1
R_EX_strdnc_LPAREN_e_RPAREN_	-109	-76	-33	stearidonic acid exchange	Exchange/demand reaction	1
R_EX_lneldc_LPAREN_e_RPAREN_	-109	-76	-33	linoelaidic acid exchange	Exchange/demand reaction	1
R_EX_galgalgalthcrm_hs_LPAREN_e_RPAREN_	-119	-86	-33	Gal-Gal-Gal-Gal-Gal-Glc-Cer (homo sapiens) exchange	Exchange/demand reaction	1
R_DM_n5m2masn_g_	-85	-52	-33	DM n5m2masn(g)	Exchange/demand reaction	0
R_DESAT24_1	-109	-76	-33	fatty acyl-CoA desaturase (n-C24:5CoA -&gt; n-C24:6CoA)	Fatty acid synthesis	4
R_DESAT18_9	-109	-76	-33	fatty acyl-CoA desaturase (n-C18:2CoA -&gt; n-C18:3CoA)	Fatty acid synthesis	4
R_DESAT18_8	-109	-76	-33	fatty acyl-CoA desaturase (n-C18:1CoA -&gt; n-C18:2CoA)	Fatty acid synthesis	4
R_DESAT18_7	-109	-76	-33	fatty acyl-CoA desaturase (n-C18:1CoA -&gt; n-C18:2CoA)	Fatty acid synthesis	4
R_DESAT18_6	-109	-76	-33	fatty acyl-CoA desaturase (n-C18:1CoA -&gt; n-C18:2CoA)	Fatty acid synthesis	4
R_DESAT18_10	-109	-76	-33	fatty acyl-CoA desaturase (n-C18:2CoA -&gt; n-C18:3CoA)	Fatty acid synthesis	4
R_B3GNT33g	-119	-86	-33	UDP-GlcNAc:betaGal beta-1,3-N-acetylglucosaminyltransferase 3, Golgi apparatus	Sphingolipid metabolism	4
R_B3GNT32g	-119	-86	-33	UDP-GlcNAc:betaGal beta-1,3-N-acetylglucosaminyltransferase 3, Golgi apparatus	Sphingolipid metabolism	4
R_B3GNT31g	-119	-86	-33	UDP-GlcNAc:betaGal beta-1,3-N-acetylglucosaminyltransferase 3, Golgi apparatus	Sphingolipid metabolism	4
R_A4GALTg	-119	-86	-33	Lactosylceramide 4-alpha-galactosyltransferase	Sphingolipid metabolism	4
R_TYR3MO2	-122	-90	-32	tyrosine 3-monooxygenase	Tyrosine metabolism	4
R_GLUDC	-121	-89	-32	Glutamate Decarboxylase	Glutamate metabolism	4
R_2AMACHYD	-45	-13	-32	2-Aminoacrylate hydrolysis	Glycine, serine, alanine and threonine metabolism	4
R_CERT2gt	-117	-86	-31	ceramide transport protein	Transport, golgi apparatus	2
R_B3GNT39g	-117	-86	-31	UDP-GlcNAc:betaGal beta-1,3-N-acetylglucosaminyltransferase 3, Golgi apparatus	Sphingolipid metabolism	4
R_NAHCO3_HCLt	-117	-87	-30	bicarbonate transport (HCl/NaHCO3 exchange)	Transport, extracellular	4
R_NAHCO3_HCLt	-117	-87	-30	bicarbonate transport (HCl/NaHCO3 exchange)	Transport, extracellular	4
R_EX_34dhphe_LPAREN_e_RPAREN_	-120	-90	-30	3,4-Dihydroxy-L-phenylalanine exchange	Exchange/demand reaction	1
R_THBPT4ACAMDASE	-72	-43	-29	Tetrahydrobiopterin-4a-carbinolamine dehydratase	Tetrahydrobiopterin metabolism	4
R_RE3367E	-108	-79	-29	RE3367	Urea cycle	0
R_RE0828E	-108	-79	-29	RE0828	Urea cycle	0
R_RE0827E	-108	-79	-29	RE0827	Urea cycle	0
R_RE0690E	-108	-79	-29	RE0690	Urea cycle	0
R_RE0689E	-108	-79	-29	RE0689	Urea cycle	0
R_RE0688E	-108	-79	-29	RE0688	Urea cycle	0
R_r0309	-108	-79	-29	trans-Hexadec-2-enoyl-CoA reductase Fatty acid elongation in mitochondria EC:1.3.1.38	Fatty acid oxidation	0
R_r0309	-108	-79	-29	trans-Hexadec-2-enoyl-CoA reductase Fatty acid elongation in mitochondria EC:1.3.1.38	Fatty acid oxidation	0
R_EX_CE1943_LPAREN_e_RPAREN_	-108	-79	-29	spermidine dialdehyde exchange	Exchange/demand reaction	1
R_EX_CE1940_LPAREN_e_RPAREN_	-108	-79	-29	spermidine monoaldehyde 2 exchange	Exchange/demand reaction	1
R_EX_CE1940_LPAREN_e_RPAREN_	-108	-79	-29	spermidine monoaldehyde 2 exchange	Exchange/demand reaction	1
R_EX_CE1939_LPAREN_e_RPAREN_	-108	-79	-29	spermidine monoaldehyde 1 exchange	Exchange/demand reaction	1
R_EX_CE1939_LPAREN_e_RPAREN_	-108	-79	-29	spermidine monoaldehyde 1 exchange	Exchange/demand reaction	1
R_EX_CE1936_LPAREN_e_RPAREN_	-108	-79	-29	spermine dialdehyde exchange	Exchange/demand reaction	1
R_EX_CE1935_LPAREN_e_RPAREN_	-108	-79	-29	spermine monoaldehyde exchange	Exchange/demand reaction	1
R_EX_CE1935_LPAREN_e_RPAREN_	-108	-79	-29	spermine monoaldehyde exchange	Exchange/demand reaction	1
R_UGALGTg	-48	-20	-28	UDPgalactose:D-glucose 4-beta-D-galactosyltransferase, Golgi apparatus	Galactose metabolism	4
R_LCTStg	-48	-20	-28	lactose transport from Golgi to extracellular (via vesicle)	Transport, extracellular	2
R_GLCtg	-48	-20	-28	glucose transport, Golgi apparatus	Transport, golgi apparatus	4
R_EX_lcts_LPAREN_e_RPAREN_	-48	-20	-28	Lactose exchange	Exchange/demand reaction	1
R_SPHMYLNtl	-101	-74	-27	sphingomyelin intracellular transport	Transport, lysosomal	2
R_SPHMYLNtg	-101	-74	-27	sphingomyelin intracellular transport	Transport, golgi apparatus	1
R_SMPD3l	-101	-74	-27	sphingomyelin phosphodiesterase 3, neutral membrane (neutral sphingomyelinase II)	Sphingolipid metabolism	4
R_SMPD3g	-101	-74	-27	sphingomyelin phosphodiesterase 3, neutral membrane (neutral sphingomyelinase II)	Sphingolipid metabolism	2
R_S6T9g	-59	-32	-27	galactose/N-acetylglucosamine 6-O-sulfotransferase, Golgi apparatus	Keratan sulfate synthesis	4
R_S6T8g	-59	-32	-27	galactose/N-acetylglucosamine 6-O-sulfotransferase, Golgi apparatus	Keratan sulfate synthesis	4
R_S6T7g	-59	-32	-27	galactose/N-acetylglucosamine 6-O-sulfotransferase, Golgi apparatus	Keratan sulfate synthesis	4
R_S6T6g	-59	-32	-27	galactose/N-acetylglucosamine 6-O-sulfotransferase, Golgi apparatus	Keratan sulfate synthesis	4
R_S6T5g	-59	-32	-27	galactose/N-acetylglucosamine 6-O-sulfotransferase, Golgi apparatus	Keratan sulfate synthesis	4
R_S6T4g	-59	-32	-27	galactose/N-acetylglucosamine 6-O-sulfotransferase, Golgi apparatus	Keratan sulfate synthesis	4
R_S6T15g	-59	-32	-27	galactose/N-acetylglucosamine 6-O-sulfotransferase, Golgi apparatus	Keratan sulfate synthesis	4
R_S6T14g	-59	-32	-27	galactose/N-acetylglucosamine 6-O-sulfotransferase, Golgi apparatus	Keratan sulfate synthesis	4
R_S6T13g	-59	-32	-27	galactose/N-acetylglucosamine 6-O-sulfotransferase, Golgi apparatus	Keratan sulfate synthesis	4
R_S6T12g	-59	-32	-27	galactose/N-acetylglucosamine 6-O-sulfotransferase, Golgi apparatus	Keratan sulfate synthesis	4
R_S6T11g	-59	-32	-27	galactose/N-acetylglucosamine 6-O-sulfotransferase, Golgi apparatus	Keratan sulfate synthesis	4
R_S6T10g	-59	-32	-27	galactose/N-acetylglucosamine 6-O-sulfotransferase, Golgi apparatus	Keratan sulfate synthesis	4
R_S23T3g	-59	-32	-27	beta-galactoside alpha-2,3-sialyltransferase (complex N-glycan)	Keratan sulfate synthesis	4
R_KSIt	-59	-32	-27	keratan sulfate I transport, golgi to extracellular	Transport, extracellular	2
R_GLNtN1	-51	-24	-27	Glutamine transport (Na, H coupled)	Transport, extracellular	4
R_GLNtN1	-51	-24	-27	Glutamine transport (Na, H coupled)	Transport, extracellular	4
R_G14T9g	-59	-32	-27	beta-N-acetylglucosaminylglycopeptide beta-1,4-galactosyltransferase, Golgi	Keratan sulfate synthesis	4
R_G14T8g	-59	-32	-27	beta-N-acetylglucosaminylglycopeptide beta-1,4-galactosyltransferase, Golgi	Keratan sulfate synthesis	4
R_G14T7g	-59	-32	-27	beta-N-acetylglucosaminylglycopeptide beta-1,4-galactosyltransferase, Golgi	Keratan sulfate synthesis	4
R_G14T6g	-59	-32	-27	beta-N-acetylglucosaminylglycopeptide beta-1,4-galactosyltransferase, Golgi	Keratan sulfate synthesis	4
R_G14T17g	-59	-32	-27	beta-N-acetylglucosaminylglycopeptide beta-1,4-galactosyltransferase, Golgi	Keratan sulfate synthesis	4
R_G14T16g	-59	-32	-27	beta-N-acetylglucosaminylglycopeptide beta-1,4-galactosyltransferase, Golgi	Keratan sulfate synthesis	4
R_G14T15g	-59	-32	-27	beta-N-acetylglucosaminylglycopeptide beta-1,4-galactosyltransferase, Golgi	Keratan sulfate synthesis	4
R_G14T14g	-59	-32	-27	beta-N-acetylglucosaminylglycopeptide beta-1,4-galactosyltransferase, Golgi	Keratan sulfate synthesis	4
R_G14T13g	-59	-32	-27	beta-N-acetylglucosaminylglycopeptide beta-1,4-galactosyltransferase, Golgi	Keratan sulfate synthesis	4
R_G14T12g	-59	-32	-27	beta-N-acetylglucosaminylglycopeptide beta-1,4-galactosyltransferase, Golgi	Keratan sulfate synthesis	4
R_G14T11g	-59	-32	-27	beta-N-acetylglucosaminylglycopeptide beta-1,4-galactosyltransferase, Golgi	Keratan sulfate synthesis	4
R_G14T10g	-59	-32	-27	beta-N-acetylglucosaminylglycopeptide beta-1,4-galactosyltransferase, Golgi	Keratan sulfate synthesis	4
R_EX_ksi_LPAREN_e_RPAREN_	-59	-32	-27	keratan sulfate I exchange	Exchange/demand reaction	1
R_CHOLPtl	-101	-74	-27	choline phosphate intracellular transport	Transport, lysosomal	1
R_CHOLPtg	-101	-74	-27	choline phosphate intracellular transport	Transport, golgi apparatus	1
R_CERT1gt	-101	-74	-27	ceramide transport protein	Transport, golgi apparatus	2
R_ASNtN1	-51	-24	-27	Asparagine transport (Na, H coupled)	Transport, extracellular	4
R_ASNtN1	-51	-24	-27	Asparagine transport (Na, H coupled)	Transport, extracellular	4
R_ALAtN1	-51	-24	-27	Alanine transport (Na, H coupled)	Transport, extracellular	4
R_ALAtN1	-51	-24	-27	Alanine transport (Na, H coupled)	Transport, extracellular	4
R_AG13T9g	-59	-32	-27	N-acetyllactosaminide beta-1,3-N-acetylglucosaminyltransferase, Golgi apparatus	Keratan sulfate synthesis	4
R_AG13T8g	-59	-32	-27	N-acetyllactosaminide beta-1,3-N-acetylglucosaminyltransferase, Golgi apparatus	Keratan sulfate synthesis	4
R_AG13T7g	-59	-32	-27	N-acetyllactosaminide beta-1,3-N-acetylglucosaminyltransferase, Golgi apparatus	Keratan sulfate synthesis	4
R_AG13T6g	-59	-32	-27	N-acetyllactosaminide beta-1,3-N-acetylglucosaminyltransferase, Golgi apparatus	Keratan sulfate synthesis	4
R_AG13T5g	-59	-32	-27	N-acetyllactosaminide beta-1,3-N-acetylglucosaminyltransferase, Golgi apparatus	Keratan sulfate synthesis	4
R_AG13T4g	-59	-32	-27	N-acetyllactosaminide beta-1,3-N-acetylglucosaminyltransferase, Golgi apparatus	Keratan sulfate synthesis	4
R_AG13T15g	-59	-32	-27	N-acetyllactosaminide beta-1,3-N-acetylglucosaminyltransferase, Golgi apparatus	Keratan sulfate synthesis	4
R_AG13T14g	-59	-32	-27	N-acetyllactosaminide beta-1,3-N-acetylglucosaminyltransferase, Golgi apparatus	Keratan sulfate synthesis	4
R_AG13T13g	-59	-32	-27	N-acetyllactosaminide beta-1,3-N-acetylglucosaminyltransferase, Golgi apparatus	Keratan sulfate synthesis	4
R_AG13T12g	-59	-32	-27	N-acetyllactosaminide beta-1,3-N-acetylglucosaminyltransferase, Golgi apparatus	Keratan sulfate synthesis	4
R_AG13T11g	-59	-32	-27	N-acetyllactosaminide beta-1,3-N-acetylglucosaminyltransferase, Golgi apparatus	Keratan sulfate synthesis	4
R_AG13T10g	-59	-32	-27	N-acetyllactosaminide beta-1,3-N-acetylglucosaminyltransferase, Golgi apparatus	Keratan sulfate synthesis	4
R_SIAT9g	-122	-96	-26	Lactosylceramide alpha-2,3-sialyltransferase, Golgi apparatus	Sphingolipid metabolism	4
R_S2L2FN2M2MASNtly	-57	-31	-26	s2l2fn2m2masn transport, extracellular to lysosome	Transport, lysosomal	1
R_S2L2FN2M2MASNt	-58	-32	-26	s2l2fn2m2masn transport, Golgi to extracellular	Transport, extracellular	1
R_S26Tg	-58	-32	-26	beta-galactoside alpha-2,6-sialyltransferase	N-glycan synthesis	0
R_r0782	-57	-31	-26	GDP-L-fucose:NADP+ 4-oxidoreductase (3,5-epimerizing) Fructose and mannose metabolism EC:1.1.1.271	Aminosugar metabolism	0
R_PYNP2r	-119	-93	-26	pyrimidine-nucleoside phosphorylase (uracil)	Pyrimidine catabolism	4
R_PYNP2r	-119	-93	-26	pyrimidine-nucleoside phosphorylase (uracil)	Pyrimidine catabolism	4
R_MM8Cg	-56	-30	-26	mannosyl-oligosaccharide 1,2-alpha-mannosidase, Golgi apparatus	N-glycan synthesis	0
R_MM8Ber	-56	-30	-26	mannosyl-oligosaccharide 1,2-alpha-mannosidase, endoplasmic reticulum	N-glycan synthesis	0
R_MM8Ag	-56	-30	-26	mannosyl-oligosaccharide 1,2-alpha-mannosidase, Golgi apparatus	N-glycan synthesis	0
R_MM7Cbg	-56	-30	-26	mannosyl-oligosaccharide 1,2-alpha-mannosidase, Golgi apparatus	N-glycan synthesis	0
R_MM7Cag	-56	-30	-26	mannosyl-oligosaccharide 1,2-alpha-mannosidase, Golgi apparatus	N-glycan synthesis	0
R_MM7B2g	-56	-30	-26	mannosyl-oligosaccharide 1,2-alpha-mannosidase, Golgi apparatus	N-glycan synthesis	0
R_MM7B1g	-56	-30	-26	mannosyl-oligosaccharide 1,2-alpha-mannosidase, Golgi apparatus	N-glycan synthesis	0
R_MM7Ag	-56	-30	-26	mannosyl-oligosaccharide 1,2-alpha-mannosidase, Golgi apparatus	N-glycan synthesis	0
R_MM6bg	-56	-30	-26	mannosyl-oligosaccharide 1,2-alpha-mannosidase, Golgi apparatus	N-glycan synthesis	0
R_MM6B2g	-56	-30	-26	mannosyl-oligosaccharide 1,2-alpha-mannosidase, Golgi apparatus	N-glycan synthesis	0
R_MM6B1bg	-56	-30	-26	mannosyl-oligosaccharide 1,2-alpha-mannosidase, Golgi apparatus	N-glycan synthesis	0
R_MM6B1ag	-56	-30	-26	mannosyl-oligosaccharide 1,2-alpha-mannosidase, Golgi apparatus	N-glycan synthesis	0
R_MM6ag	-56	-30	-26	mannosyl-oligosaccharide 1,2-alpha-mannosidase, Golgi apparatus	N-glycan synthesis	0
R_MM5cg	-56	-30	-26	mannosyl-oligosaccharide 1,2-alpha-mannosidase, Golgi apparatus	N-glycan synthesis	0
R_MM5bg	-56	-30	-26	mannosyl-oligosaccharide 1,2-alpha-mannosidase, Golgi apparatus	N-glycan synthesis	0
R_MM5ag	-56	-30	-26	mannosyl-oligosaccharide 1,2-alpha-mannosidase, Golgi apparatus	N-glycan synthesis	0
R_MG3er	-56	-30	-26	mannosyl-oligosaccharide glucosidase, endoplasmic reticulum	N-glycan synthesis	0
R_MG2er	-56	-30	-26	mannosyl-oligosaccharide glucosidase, endoplasmic reticulum	N-glycan synthesis	0
R_MG1er	-56	-30	-26	mannosyl-oligosaccharide glucosidase, endoplasmic reticulum	N-glycan synthesis	0
R_MANtg	-56	-30	-26	mannose efflux from Golgi apparatus	Transport, golgi apparatus	1
R_MANter	-56	-30	-26	mannose efflux from endoplasmic reticulum	Transport, endoplasmic reticular	1
R_M8MASNterg	-56	-30	-26	m8masn transport from ER to Golgi apparatus	N-glycan synthesis	0
R_M7MASNBterg	-56	-30	-26	m7masnB transport from endoplasmic reticulum to Golgi apparatus	N-glycan synthesis	0
R_M4MPDOL_Uter	-56	-30	-26	m4mpdol flippase	N-glycan synthesis	0
R_M4MPDOL_Lter	-56	-30	-26	m4mpdol flippase	N-glycan synthesis	0
R_M16NTg	-56	-30	-26	alpha-1,6-mannosyl-glycoprotein 2-beta-N-acetylglucosaminyltransferase	N-glycan synthesis	0
R_M13N2Tg	-56	-30	-26	alpha-1,3-mannosyl-glycoprotein 2-beta-N-acetylglucosaminyltransferase	N-glycan synthesis	0
R_M1316Mg	-56	-30	-26	mannosyl-oligosaccharide 1,3-1,6-alpha-mannosidase	N-glycan synthesis	0
R_GMAND	-57	-31	-26	GDP-D-mannose dehydratase	Fructose and mannose metabolism	0
R_GLCNACT_U	-56	-30	-26	UDP-GlcNAc:N-acetyl-D-glucosaminyl diphosphodolichol N-acetyl-D-glucosaminyltransferase (uterus)	N-glycan synthesis	0
R_GLCNACT_L	-56	-30	-26	UDP-GlcNAc:N-acetyl-D-glucosaminyl diphosphodolichol N-acetyl-D-glucosaminyltransferase (liver)	N-glycan synthesis	0
R_GLCNACPT_U	-56	-30	-26	UDP-GlcNAc:dolichol-phosphate GlcNAc phosphotransferase (uterus)	N-glycan synthesis	0
R_GLCNACPT_L	-56	-30	-26	UDP-GlcNAc:dolichol-phosphate GlcNAc phosphotransferase (liver)	N-glycan synthesis	0
R_GFUCS	-57	-31	-26	GDP-L-fucose synthase	Fructose and mannose metabolism	0
R_G16MT_U	-56	-30	-26	Glycolipid 1,6-alpha-D-mannosyltransferase (uterus)	N-glycan synthesis	0
R_G16MT_L	-56	-30	-26	Glycolipid 1,6-alpha-D-mannosyltransferase (liver)	N-glycan synthesis	0
R_G14Tg	-58	-32	-26	beta-N-acetylglucosaminylglycopeptide beta-1,4-galactosyltransferase	N-glycan synthesis	4
R_G13MT_U	-56	-30	-26	Glycolipid 1,3-alpha-D-mannosyltransferase (uterus)	N-glycan synthesis	0
R_G13MT_L	-56	-30	-26	Glycolipid 1,3-alpha-D-mannosyltransferase (liver)	N-glycan synthesis	0
R_G12MT2_U	-56	-30	-26	Glycolipid 1,2-alpha-D-mannosyltransferase (uterus)	N-glycan synthesis	0
R_G12MT2_L	-56	-30	-26	Glycolipid 1,2-alpha-D-mannosyltransferase (liver)	N-glycan synthesis	0
R_G12MT1_U	-56	-30	-26	Glycolipid 1,2-alpha-D-mannosyltransferase (uterus)	N-glycan synthesis	0
R_G12MT1_L	-56	-30	-26	Glycolipid 1,2-alpha-D-mannosyltransferase (liver)	N-glycan synthesis	0
R_FUCASEly	-57	-31	-26	alpha-fucosidase, lysosomal	N-glycan degradation	0
R_FORtr	-114	-88	-26	FOR transporter, endoplasmic reticulum	Transport, endoplasmic reticular	1
R_F6Tg	-58	-32	-26	glycoprotein 6-alpha-L-fucosyltransferase	N-glycan synthesis	0
R_EX_s2l2fn2m2masn_LPAREN_e_RPAREN_	-58	-32	-26	PA6 exchange	Exchange/demand reaction	1
R_DOLPMT2_Uer	-56	-30	-26	dolichyl-phosphate-mannose-glycolipid alpha-mannosyltransferase (uterus)	N-glycan synthesis	0
R_DOLPMT2_Ler	-56	-30	-26	dolichyl-phosphate-mannose-glycolipid alpha-mannosyltransferase (liver)	N-glycan synthesis	0
R_DOLPMT1_Uer	-56	-30	-26	dolichyl-phosphate-mannose-glycolipid alpha-mannosyltransferase (uterus)	N-glycan synthesis	0
R_DOLPMT1_Ler	-56	-30	-26	dolichyl-phosphate-mannose-glycolipid alpha-mannosyltransferase (liver)	N-glycan synthesis	0
R_DOLPMT_U	-56	-30	-26	Dolichyl-phosphate D-mannosyltransferase (uterus)	N-glycan synthesis	0
R_DOLPMT_L	-56	-30	-26	Dolichyl-phosphate D-mannosyltransferase (liver)	N-glycan synthesis	0
R_DOLPH_Uer	-56	-30	-26	Dolichol-phosphate phosphohydrolase, human (uterus)	N-glycan synthesis	0
R_DOLPH_Ler	-56	-30	-26	Dolichol-phosphate phosphohydrolase, human (liver)	N-glycan synthesis	0
R_DOLPGT2_Uer	-56	-30	-26	dolichyl-phosphate-glucose-glycolipid alpha-glucosyltransferase (uterus)	N-glycan synthesis	0
R_DOLPGT2_Ler	-56	-30	-26	dolichyl-phosphate-glucose-glycolipid alpha-glucosyltransferase (liver)	N-glycan synthesis	0
R_DOLPGT1_Uer	-56	-30	-26	dolichyl-phosphate-glucose-glycolipid alpha-glucosyltransferase (uterus)	N-glycan synthesis	0
R_DOLPGT1_Ler	-56	-30	-26	dolichyl-phosphate-glucose-glycolipid alpha-glucosyltransferase (liver)	N-glycan synthesis	0
R_DOLP_Uter	-56	-30	-26	dolichol phosphate flippase (uterus)	N-glycan synthesis	0
R_DOLP_Lter	-56	-30	-26	dolichol phosphate flippase (liver)	N-glycan synthesis	0
R_DOLDPP_Uer	-56	-30	-26	Dolichyl-diphosphate phosphohydrolase, human (uterus)	N-glycan synthesis	0
R_DOLDPP_Ler	-56	-30	-26	Dolichyl-diphosphate phosphohydrolase, human (liver)	N-glycan synthesis	0
R_DOLASNT_Uer	-56	-30	-26	Dolichyl-diphosphooligosaccharide:protein-L-asparagine oligopolysaccharidotransferase (uterus)	N-glycan synthesis	0
R_DOLASNT_Ler	-56	-30	-26	Dolichyl-diphosphooligosaccharide:protein-L-asparagine oligopolysaccharidotransferase (liver)	N-glycan synthesis	0
R_BDMT_U	-56	-30	-26	GDPmannose:chitobiosyldiphosphodolichol beta-D-mannosyltransferase (uterus)	N-glycan synthesis	0
R_BDMT_L	-56	-30	-26	GDPmannose:chitobiosyldiphosphodolichol beta-D-mannosyltransferase (liver)	N-glycan synthesis	0
R_Asn_X_Ser_Thrtr	-56	-30	-26	Asn-X-Ser/Thr transport (from ER to lysosome)	Transport, endoplasmic reticular	1
R_EX_4abut_LPAREN_e_RPAREN_	-63	-38	-25	4-Aminobutanoate exchange	Exchange/demand reaction	1
R_SIAASE2ly	-55	-31	-24	sialidase, lysosomal	Keratan sulfate degradation	4
R_S6TASE21ly	-55	-31	-24	N-acetylglucosamine-6-sulfatase, lysosomal	Keratan sulfate degradation	4
R_S6TASE20ly	-55	-31	-24	N-acetylglucosamine-6-sulfatase, lysosomal	Keratan sulfate degradation	4
R_S6TASE19ly	-55	-31	-24	N-acetylglucosamine-6-sulfatase, lysosomal	Keratan sulfate degradation	4
R_S6TASE18ly	-55	-31	-24	N-acetylglucosamine-6-sulfatase, lysosomal	Keratan sulfate degradation	4
R_S6TASE17ly	-55	-31	-24	N-acetylglucosamine-6-sulfatase, lysosomal	Keratan sulfate degradation	4
R_S6TASE16ly	-55	-31	-24	N-acetylglucosamine-6-sulfatase, lysosomal	Keratan sulfate degradation	4
R_S6TASE15ly	-55	-31	-24	N-acetylglucosamine-6-sulfatase, lysosomal	Keratan sulfate degradation	4
R_S6TASE14ly	-55	-31	-24	N-acetylglucosamine-6-sulfatase, lysosomal	Keratan sulfate degradation	4
R_S6TASE13ly	-55	-31	-24	N-acetylglucosamine-6-sulfatase, lysosomal	Keratan sulfate degradation	4
R_S6TASE12ly	-55	-31	-24	N-acetylglucosamine-6-sulfatase, lysosomal	Keratan sulfate degradation	4
R_S6TASE11ly	-55	-31	-24	N-acetylglucosamine-6-sulfatase, lysosomal	Keratan sulfate degradation	4
R_S6TASE10ly	-55	-31	-24	galactose-6-sulfate sulfatase, lysosomal	Keratan sulfate degradation	4
R_NACHEX22ly	-55	-31	-24	beta-N-acetylhexosaminidase, lysosomal	Keratan sulfate degradation	4
R_NACHEX21ly	-55	-31	-24	beta-N-acetylhexosaminidase, lysosomal	Keratan sulfate degradation	4
R_NACHEX20ly	-55	-31	-24	beta-N-acetylhexosaminidase, lysosomal	Keratan sulfate degradation	4
R_NACHEX19ly	-55	-31	-24	beta-N-acetylhexosaminidase, lysosomal	Keratan sulfate degradation	4
R_NACHEX18ly	-55	-31	-24	beta-N-acetylhexosaminidase, lysosomal	Keratan sulfate degradation	4
R_NACHEX17ly	-55	-31	-24	beta-N-acetylhexosaminidase, lysosomal	Keratan sulfate degradation	4
R_NACHEX16ly	-55	-31	-24	beta-N-acetylhexosaminidase, lysosomal	Keratan sulfate degradation	4
R_NACHEX15ly	-55	-31	-24	beta-N-acetylhexosaminidase, lysosomal	Keratan sulfate degradation	4
R_NACHEX14ly	-55	-31	-24	beta-N-acetylhexosaminidase, lysosomal	Keratan sulfate degradation	4
R_NACHEX13ly	-55	-31	-24	beta-N-acetylhexosaminidase, lysosomal	Keratan sulfate degradation	4
R_NACHEX12ly	-55	-31	-24	beta-N-acetylhexosaminidase, lysosomal	Keratan sulfate degradation	4
R_NACHEX11ly	-55	-31	-24	beta-N-acetylhexosaminidase, lysosomal	Keratan sulfate degradation	4
R_NACHEX10ly	-55	-31	-24	beta-N-acetylhexosaminidase, lysosomal	Keratan sulfate degradation	4
R_KSItly	-55	-31	-24	keratan sulfate I transport, extracellular to lysosome	Transport, lysosomal	2
R_GMPtg	-55	-31	-24	GMP transport (Golgi)	Transport, golgi apparatus	1
R_GDPtg	-55	-31	-24	GDP intracellular transport	Transport, golgi apparatus	1
R_GDPFUCtg	-55	-31	-24	GDPFuc Golgi transport via CMP antiport	Transport, golgi apparatus	4
R_GASNASE3ly	-55	-31	-24	glycosylasparaginase, lysosomal	Keratan sulfate degradation	4
R_GALASE9ly	-55	-31	-24	beta-galactosidase, lysosomal	Keratan sulfate degradation	4
R_GALASE8ly	-55	-31	-24	beta-galactosidase, lysosomal	Keratan sulfate degradation	4
R_GALASE7ly	-55	-31	-24	beta-galactosidase, lysosomal	Keratan sulfate degradation	4
R_GALASE6ly	-55	-31	-24	beta-galactosidase, lysosomal	Keratan sulfate degradation	4
R_GALASE5ly	-55	-31	-24	beta-galactosidase, lysosomal	Keratan sulfate degradation	4
R_GALASE4ly	-55	-31	-24	beta-galactosidase, lysosomal	Keratan sulfate degradation	4
R_GALASE3ly	-55	-31	-24	beta-galactosidase, lysosomal	Keratan sulfate degradation	4
R_GALASE15ly	-55	-31	-24	beta-galactosidase, lysosomal	Keratan sulfate degradation	4
R_GALASE14ly	-55	-31	-24	beta-galactosidase, lysosomal	Keratan sulfate degradation	4
R_GALASE13ly	-55	-31	-24	beta-galactosidase, lysosomal	Keratan sulfate degradation	4
R_GALASE12ly	-55	-31	-24	beta-galactosidase, lysosomal	Keratan sulfate degradation	4
R_GALASE11ly	-55	-31	-24	beta-galactosidase, lysosomal	Keratan sulfate degradation	4
R_GALASE10ly	-55	-31	-24	beta-galactosidase, lysosomal	Keratan sulfate degradation	4
R_FUCtly	-55	-31	-24	L-fucose efflux from lysosome	Transport, lysosomal	2
R_FUCASE2ly	-55	-31	-24	alpha-fucosidase, lysosomal	Keratan sulfate degradation	4
R_FK	-55	-31	-24	Fucokinase	Fructose and mannose metabolism	0
R_F1PGT	-55	-31	-24	fucose-1-phosphate guanylyltransferase	Fructose and mannose metabolism	0
R_ENGASE3ly	-55	-31	-24	endo-beta-N-acetylglucosaminidase, lysosomal	Keratan sulfate degradation	0
R_ST6GALNAC31	-128	-105	-23	Alpha-N-acetylgalactosaminide alpha-2,6-sialyltransferase 3	Sphingolipid metabolism	4
R_ST3GAL22g	-128	-105	-23	CMP-N-acetylneuraminate-beta-galactosamide-alpha-2,3-sialyltransferase, Golgi apparatus	Sphingolipid metabolism	4
R_ST3GAL21g	-128	-105	-23	CMP-N-acetylneuraminate-beta-galactosamide-alpha-2,3-sialyltransferase, Golgi apparatus	Sphingolipid metabolism	4
R_GQ1BALPHAtg	-128	-105	-23	gq1balpha hs intracellular transport	Transport, golgi apparatus	1
R_GQ1BALPHAte	-128	-105	-23	gq1balpha hs transport	Transport, extracellular	1
R_GLYtm	-47	-24	-23	glycine passive transport to mitochondria	Transport, mitochondrial	4
R_GALGT2	-128	-105	-23	Beta-1,4 N-acetylgalactosaminyltransferase	Sphingolipid metabolism	4
R_GALGT1	-128	-105	-23	Beta-1,4 N-acetylgalactosaminyltransferase	Sphingolipid metabolism	4
R_EX_gq1balpha_hs_LPAREN_e_RPAREN_	-128	-105	-23	GQ1balpha (homo sapiens) exchange	Exchange/demand reaction	1
R_B3GALT42g	-128	-105	-23	Beta-1,3-galactosyltransferase 4	Sphingolipid metabolism	4
R_B3GALT41g	-128	-105	-23	Beta-1,3-galactosyltransferase 4	Sphingolipid metabolism	4
R_SRTNt6_2_r	-118	-96	-22	Seratonin reversible transport in via sodium symport/potassium antiport (1:2)	Transport, extracellular	4
R_SRTNt6_2_r	-118	-96	-22	Seratonin reversible transport in via sodium symport/potassium antiport (1:2)	Transport, extracellular	4
R_SO4OXAtex2	-109	-87	-22	sulfate transport via oxalate countertransport (2:1)	Transport, extracellular	2
R_SO4CLtex2	-109	-87	-22	sulfate transport via chloride countertransport (2:1)	Transport, extracellular	2
R_SARDHm	-122	-100	-22	Sarcosine dehydrogenase (m)	Urea cycle	4
R_SARCStm	-122	-100	-22	Sarcosine transport (mitochondrial)	Transport, mitochondrial	1
R_SARCStex	-122	-100	-22	Sarcosine transport (extracellular to cytosol)	Transport, extracellular	2
R_r2310	-61	-39	-22	Resistance-Nodulation-Cell Division (RND) TCDB:2.A.60.1.14	Transport, extracellular	0
R_PHETHPTOX2	-125	-103	-22	L-Phenylalanine,tetrahydrobiopterin:oxygen oxidoreductase (4-hydroxylating)	Phenylalanine metabolism	4
R_GLYSARPEPT1tc	-122	-100	-22	Transport of Glycylsarcosine by the apical PEPT1 amino acid transporters across the brush border cells of the enterocytes of the intestine, renal cells and brain.		NA
R_GLYSARCNc	-122	-100	-22	Hydrolysis of glycylsarcosine for uptake		NA
R_GLXO1	-109	-87	-22	glyoxylate oxidase	Glyoxylate and dicarboxylate metabolism	4
R_EX_sarcs_LPAREN_e_RPAREN_	-122	-100	-22	Sarcosine exchange	Exchange/demand reaction	1
R_EX_oxa_LPAREN_e_RPAREN_	-109	-87	-22	Oxalate exchange	Exchange/demand reaction	1
R_EX_glysar_LPAREN_e_RPAREN_	-122	-100	-22	exchange reaction for glycylsarcosine	Exchange/demand reaction	NA
R_CLOXAtex2	-109	-87	-22	chloride transport via oxalate countertransport (2:1)	Transport, extracellular	2
R_CLOHtex2	-109	-87	-22	chloride transport via hydroxide countertransport (2:1)	Transport, extracellular	2
R_CLHCO3tex2	-109	-87	-22	chloride transport via bicarbonate countertransport (2:1)	Transport, extracellular	2
R_ST6GALNAC26	-128	-107	-21	Alpha-N-acetylgalactosaminide alpha-2,6-sialyltransferase 2	Sphingolipid metabolism	2
R_ST6GALNAC25	-128	-107	-21	Alpha-N-acetylgalactosaminide alpha-2,6-sialyltransferase 2	Sphingolipid metabolism	2
R_ST6GALNAC24	-128	-107	-21	Alpha-N-acetylgalactosaminide alpha-2,6-sialyltransferase 2	Sphingolipid metabolism	2
R_ST6GALNAC23	-128	-107	-21	Alpha-N-acetylgalactosaminide alpha-2,6-sialyltransferase 2	Sphingolipid metabolism	2
R_r0789	-121	-100	-21	S-Adenosyl-L-methionine:phosphodimethylethanolamine N-methyltransferase Glycerophospholipid metabolism EC:2.1.1.103	Sphingolipid metabolism	0
R_r0788	-121	-100	-21	S-Adenosyl-L-methionine:methylethanolamine phosphate N-methyltransferase Glycerophospholipid metabolism EC:2.1.1.103	Sphingolipid metabolism	0
R_r0480	-121	-100	-21	S-Adenosyl-L-methionine:ethanolamine-phosphate N-methyltransferase Glycerophospholipid metabolism EC:2.1.1.103	Glycerophospholipid metabolism	0
R_NACHEXA22ly	-33	-12	-21	beta-N-acetylhexosaminidase A, lysosomal	Keratan sulfate degradation	4
R_NACHEXA21ly	-33	-12	-21	beta-N-acetylhexosaminidase A, lysosomal	Keratan sulfate degradation	4
R_NACHEXA20ly	-33	-12	-21	beta-N-acetylhexosaminidase A, lysosomal	Keratan sulfate degradation	4
R_GD1B2tg	-128	-107	-21	gd1b2 hs intracellular transport	Transport, golgi apparatus	1
R_GD1B2te	-128	-107	-21	gd1b2 hs transport	Transport, extracellular	1
R_EX_gd1b2_hs_LPAREN_e_RPAREN_	-128	-107	-21	GD1beta (homo sapiens) exchange	Exchange/demand reaction	1
R_CHLPCTD	-123	-102	-21	choline phosphate cytididyltransferase	Glycerophospholipid metabolism	4
R_CEPTC	-123	-102	-21	choline phosphotransferase	Glycerophospholipid metabolism	4
R_B3GNT37g	-128	-107	-21	UDP-GlcNAc:betaGal beta-1,3-N-acetylglucosaminyltransferase 3, Golgi apparatus	Sphingolipid metabolism	4
R_XYLTD_Dr	-31	-11	-20	xylitol dehydrogenase (D-xyulose-forming)	Pentose phosphate pathway	2
R_XYLK	-32	-12	-20	xylulokinase	Pentose phosphate pathway	4
R_RE2677C	-20	0	-20	RE2677	Glycosphingolipid metabolism	0
R_r0345	-36	-16	-20	ATP:AMP phosphotransferase Purine metabolism EC:2.7.4.11	Nucleotide interconversion	0
R_r0208	-90	-70	-20	GTP:alpha-D-mannose-1-phosphate guanylyltransferase Fructose and mannose metabolism EC:2.7.7.13	Fructose and mannose metabolism	0
R_MDHx	-121	-101	-20	malate dehydrogenase, peroxisomal	Citric acid cycle	2
R_MAL_Ltx	-121	-101	-20	Transport reaction for malate	Transport, peroxisomal	1
R_GALSIDEtl	-21	-1	-20	galactocerebroside intracellular transport	Transport, lysosomal	1
R_GALC	-21	-1	-20	Galactocerebrosidase	Sphingolipid metabolism	4
R_EX_bhb_LPAREN_e_RPAREN_	-127	-107	-20	(R)-3-Hydroxybutanoate transport via H+ symport	Exchange/demand reaction	1
R_EX_bhb_LPAREN_e_RPAREN_	-127	-107	-20	(R)-3-Hydroxybutanoate transport via H+ symport	Exchange/demand reaction	1
R_EX_asp_D_LPAREN_e_RPAREN_	-121	-101	-20	D-Aspartate exchange	Exchange/demand reaction	1
R_DASPO1p	-121	-101	-20	D-aspartate oxidase, peroxisomal	Alanine and aspartate metabolism	4
R_BHBtm	-127	-107	-20	(R)-3-Hydroxybutanoate mitochondrial transport via H+ symport	Transport, mitochondrial	4
R_BHBtm	-127	-107	-20	(R)-3-Hydroxybutanoate mitochondrial transport via H+ symport	Transport, mitochondrial	4
R_BDHm	-127	-107	-20	(R)-3-Hydroxybutanoate:NAD+ oxidoreductase	Butanoate metabolism	4
R_BDHm	-127	-107	-20	(R)-3-Hydroxybutanoate:NAD+ oxidoreductase	Butanoate metabolism	4
R_ASPDxt	-121	-101	-20	D-aspartate transport, peroxisomal	Transport, peroxisomal	2
R_ASPDTDe	-121	-101	-20	D-aspartate transport, extracellular	Transport, extracellular	2
R_VD3	-115	-96	-19	Vitamin D3 formation	Vitamin D metabolism	4
R_THMTPt	-21	-2	-19	Thiamine triphosphate transport in via anion antiport	Transport, extracellular	4
R_THMt3	-21	-2	-19	Thiamine transport in via proton antiport	Transport, extracellular	4
R_THMMPt4	-21	-2	-19	Thiamine monophosphate transport in via anion antiport	Transport, extracellular	4
R_THMMPt4	-21	-2	-19	Thiamine monophosphate transport in via anion antiport	Transport, extracellular	4
R_THFt2	-21	-2	-19	tetrahydrofolate transport via anion exchange	Transport, extracellular	4
R_THFt2	-21	-2	-19	tetrahydrofolate transport via anion exchange	Transport, extracellular	4
R_SQLEr	-115	-96	-19	Squalene epoxidase, endoplasmic reticular (NADP)	Cholesterol metabolism	4
R_sink_pre_prot_LPAREN_r_RPAREN_	-60	-41	-19	glycophosphatidylinositol (GPI)-anchored protein precursor sink	Exchange/demand reaction	1
R_r1381	-115	-96	-19	5alpha-Cholest-7-en-3beta-ol delta7-delta8-isomerase Biosynthesis of steroids EC:5.3.3.5	Cholesterol metabolism	0
R_r1380	-115	-96	-19	delta24-sterol reductase Biosynthesis of steroids EC:1.3.1.72	Cholesterol metabolism	0
R_r0899	-111	-92	-19	Amino acid transporter ATB0+ Facilitated diffusion	Transport, extracellular	0
R_r0781	-115	-96	-19	Lanosterol,NADPH:oxygen oxidoreductase (14-methyl cleaving) Biosynthesis of steroids EC:1.14.13.70	Cholesterol metabolism	0
R_r0780	-115	-96	-19	4,4-dimethyl-5a-cholesta-8,24-dien-3b-ol:NADP+ D14-oxidoreductase Biosynthesis of steroids EC:1.3.1.70	Cholesterol metabolism	0
R_r0575	-115	-96	-19	Presqualene diphosphate:farnesyl-diphosphate farnesyltransferase Biosynthesis of steroids EC:2.5.1.21	Cholesterol metabolism	0
R_r0178	-111	-92	-19	Succinate-semialdehyde:NAD+ oxidoreductase Glutamate metabolism / Tyrosine metabolism / Butanoate metabolism EC:1.2.1.24 EC:1.2.1.16	Glutamate metabolism	0
R_r0170	-115	-96	-19	Farnesyl-diphosphate:farnesyl-diphosphate farnesyltransferase Biosynthesis of steroids EC:2.5.1.21	Cholesterol metabolism	0
R_PVD3	-115	-96	-19	Previtamin D3 formation	Vitamin D metabolism	4
R_PIACGT	-60	-41	-19	phosphatidylinositol N-acetylglucosaminyltransferase	Phosphatidylinositol phosphate metabolism	4
R_NACHEXA8ly	-31	-12	-19	beta-N-acetylhexosaminidase A, lysosomal	Chondroitin sulfate degradation	4
R_NACHEXA7ly	-31	-12	-19	beta-N-acetylhexosaminidase A, lysosomal	Chondroitin sulfate degradation	4
R_NACHEXA6ly	-31	-12	-19	beta-N-acetylhexosaminidase A, lysosomal	Chondroitin sulfate degradation	4
R_NACHEXA5ly	-31	-12	-19	beta-N-acetylhexosaminidase A, lysosomal	Chondroitin sulfate degradation	4
R_NACHEXA4ly	-31	-12	-19	beta-N-acetylhexosaminidase A, lysosomal	Chondroitin sulfate degradation	4
R_NACHEXA3ly	-31	-12	-19	beta-N-acetylhexosaminidase A, lysosomal	Chondroitin sulfate degradation	4
R_M4CET3er	-60	-41	-19	M4C phosphoethanolaminyl transferase, endoplasmic reticulum	Phosphatidylinositol phosphate metabolism	4
R_M4BTAer	-60	-41	-19	M4B transamidase, endoplasmic reticulum	Phosphatidylinositol phosphate metabolism	4
R_LSTO2r	-115	-96	-19	Lathosterol oxidase	Cholesterol metabolism	4
R_LSTO1r	-115	-96	-19	Lathosterol oxidase	Cholesterol metabolism	4
R_LNSTLSr	-115	-96	-19	lanosterol synthase	Cholesterol metabolism	2
R_H7MTer_U	-60	-41	-19	H7 mannosyltransferase, endoplasmic reticulum	Phosphatidylinositol phosphate metabolism	4
R_H7MTer_L	-60	-41	-19	H7 mannosyltransferase, endoplasmic reticulum	Phosphatidylinositol phosphate metabolism	4
R_H6MTer_U	-60	-41	-19	H6 mannosyltransferase, endoplasmic reticulum	Phosphatidylinositol phosphate metabolism	4
R_H6MTer_L	-60	-41	-19	H6 mannosyltransferase, endoplasmic reticulum	Phosphatidylinositol phosphate metabolism	4
R_H6ET3er	-60	-41	-19	H6 phosphoethanolaminyl transferase, endoplasmic reticulum	Phosphatidylinositol phosphate metabolism	4
R_H6_ETer	-60	-41	-19	H6' phosphoethanolaminyl transferase, endoplasmic reticulum	Phosphatidylinositol phosphate metabolism	2
R_H5MTer_U	-60	-41	-19	H5 mannosyltransferase, endoplasmic reticulum	Phosphatidylinositol phosphate metabolism	4
R_H5MTer_L	-60	-41	-19	H5 mannosyltransferase, endoplasmic reticulum	Phosphatidylinositol phosphate metabolism	4
R_H4ETer	-60	-41	-19	H4 phosphoethanolaminyl transferase, endoplasmic reticulum	Phosphatidylinositol phosphate metabolism	2
R_H4ET3er	-60	-41	-19	H4 phosphoethanolaminyl transferase, endoplasmic reticulum	Phosphatidylinositol phosphate metabolism	4
R_H3MTer_U	-60	-41	-19	H3 mannosyltransferase, endoplasmic reticulum	Phosphatidylinositol phosphate metabolism	4
R_H3MTer_L	-60	-41	-19	H3 mannosyltransferase, endoplasmic reticulum	Phosphatidylinositol phosphate metabolism	4
R_H3ETer	-60	-41	-19	H3 phosphoethanolaminyl transferase, endoplasmic reticulum	Phosphatidylinositol phosphate metabolism	2
R_H2MTer_U	-60	-41	-19	H2 mannosyltransferase, endoplasmic reticulum	Phosphatidylinositol phosphate metabolism	4
R_H2MTer_L	-60	-41	-19	H2 mannosyltransferase, endoplasmic reticulum	Phosphatidylinositol phosphate metabolism	4
R_H2ETer	-60	-41	-19	H2 phosphoethanolaminyl transferase, endoplasmic reticulum	Phosphatidylinositol phosphate metabolism	2
R_GPIMTer_U	-60	-41	-19	GlcN-acylPI mannosyltransferase, endoplasmic reticulum	Phosphatidylinositol phosphate metabolism	4
R_GPIMTer_L	-60	-41	-19	GlcN-acylPI mannosyltransferase, endoplasmic reticulum	Phosphatidylinositol phosphate metabolism	4
R_GPIAT	-60	-41	-19	glucosaminylphosphatidyl inositol acetyltransferase	Phosphatidylinositol phosphate metabolism	4
R_GACPAILter	-60	-41	-19	glucosaminyl-acylphosphatidylinositol ER flippase	Transport, endoplasmic reticular	0
R_FTHFCL	-21	-2	-19	5-formethyltetrahydrofolate cyclo-ligase	Folate metabolism	4
R_FOLt2	-21	-2	-19	folate transport via anion exchange	Transport, extracellular	4
R_FOLt2	-21	-2	-19	folate transport via anion exchange	Transport, extracellular	4
R_FOLR2	-26	-7	-19	folate reductase	Folate metabolism	2
R_EX_vitd3_LPAREN_e_RPAREN_	-115	-96	-19	exchange reaction for calctriol	Exchange/demand reaction	1
R_EX_thmtp_LPAREN_e_RPAREN_	-21	-2	-19	Thiamin triphosphate exchange	Exchange/demand reaction	1
R_EX_thmmp_LPAREN_e_RPAREN_	-21	-2	-19	Thiamin monophosphate exchange	Exchange/demand reaction	1
R_EX_thmmp_LPAREN_e_RPAREN_	-21	-2	-19	Thiamin monophosphate exchange	Exchange/demand reaction	1
R_EX_thm_LPAREN_e_RPAREN_	-21	-2	-19	exchange reaction for Thiamin	Exchange/demand reaction	1
R_EX_thm_LPAREN_e_RPAREN_	-21	-2	-19	exchange reaction for Thiamin	Exchange/demand reaction	1
R_EX_thf_LPAREN_e_RPAREN_	-21	-2	-19	5,6,7,8-Tetrahydrofolate exchange	Exchange/demand reaction	1
R_EX_ala_B_LPAREN_e_RPAREN_	-111	-92	-19	beta-Alanine exchange	Exchange/demand reaction	1
R_EX_5fthf_LPAREN_e_RPAREN_	-21	-2	-19	5-Formyltetrahydrofolate exchange	Exchange/demand reaction	1
R_EX_3aib_LPAREN_e_RPAREN_	-111	-92	-19	L-3-Amino-isobutanoate exchange	Exchange/demand reaction	1
R_DSREDUCr	-115	-96	-19	Desmosterol reductase	Squalene and cholesterol synthesis	4
R_DM_mem2emgacpail_prot_hs_r_	-60	-41	-19	DM mem2emgacpail prot hs(r)	Exchange/demand reaction	0
R_DM_gpi_sig_er_	-60	-41	-19	DM gpi sig(er)	Exchange/demand reaction	0
R_DHFR	-26	-7	-19	dihydrofolate reductase	Folate metabolism	2
R_DHFR	-26	-7	-19	dihydrofolate reductase	Folate metabolism	2
R_DHCR71r	-115	-96	-19	7-dehydrocholesterol reductase	Cholesterol metabolism	4
R_DHCR243r	-115	-96	-19	24-dehydrocholesterol reductase [Precursor]	Cholesterol metabolism	4
R_DAG_HSter	-60	-41	-19	diacylglycerol ER export	Transport, endoplasmic reticular	1
R_C4STMO2r	-115	-96	-19	C-4 methyl sterol oxidase	Cholesterol metabolism	4
R_C4STMO2Pr	-115	-96	-19	C-4 methyl sterol oxidase	Cholesterol metabolism	4
R_C4STMO1r	-115	-96	-19	C-4 sterol methyl oxidase (4,4-dimethylzymosterol)	Cholesterol metabolism	4
R_C3STKR2r	-115	-96	-19	C-3 sterol keto reductase (zymosterol)	Cholesterol metabolism	4
R_C3STDH1r	-115	-96	-19	C-3 sterol dehydrogenase (4-methylzymosterol)	Cholesterol metabolism	4
R_C3STDH1Pr	-115	-96	-19	C-3 sterol dehydrogenase (4-methylzymosterol)	Cholesterol metabolism	4
R_BMTer_U	-60	-41	-19	B mannosyltransferase, endoplasmic reticulum	Phosphatidylinositol phosphate metabolism	4
R_BMTer_L	-60	-41	-19	B mannosyltransferase, endoplasmic reticulum	Phosphatidylinositol phosphate metabolism	4
R_BALAtmr	-111	-92	-19	Beta-alanine reversible mitochondrial transport (diffusion)	Transport, mitochondrial	1
R_BALAtmr	-111	-92	-19	Beta-alanine reversible mitochondrial transport (diffusion)	Transport, mitochondrial	1
R_APAT2rm	-111	-92	-19	3-Aminopropanoate:2-oxoglutarate aminotransferase (m)	beta-Alanine metabolism	1
R_APAT2rm	-111	-92	-19	3-Aminopropanoate:2-oxoglutarate aminotransferase (m)	beta-Alanine metabolism	1
R_ACGPID	-60	-41	-19	N-acetylglucosaminylphosphatidylinositol deacetylase	Phosphatidylinositol phosphate metabolism	4
R_ABTArm	-111	-92	-19	4-aminobutyrate transaminase, reversible (mitochondrial)	Glutamate metabolism	4
R_ABTArm	-111	-92	-19	4-aminobutyrate transaminase, reversible (mitochondrial)	Glutamate metabolism	4
R_7DHCHSTEROLtr	-115	-96	-19	cholesterol precursor intracellular transport	Transport, endoplasmic reticular	2
R_5MTHFt2	-21	-2	-19	5-methyltetrahydrofolate transport via anion exchange	Transport, extracellular	4
R_5MTHFt2	-21	-2	-19	5-methyltetrahydrofolate transport via anion exchange	Transport, extracellular	4
R_5FTHFt2	-21	-2	-19	5-formyltetrahydrofolate transport via anion exchange	Transport, extracellular	4
R_4ABUTtm	-111	-92	-19	4-aminobutanoate mitochondrial transport via diffusion	Transport, mitochondrial	2
R_4ABUTtm	-111	-92	-19	4-aminobutanoate mitochondrial transport via diffusion	Transport, mitochondrial	2
R_3AIBtm	-111	-92	-19	3-amino-isobutyrate transport, mitochondrial	Transport, mitochondrial	2
R_3AIBTm	-111	-92	-19	L-3-aminoisobutyrate transaminase, mitochondrial	Valine, leucine, and isoleucine metabolism	2
R_3AIBt	-111	-92	-19	3-amino-isobutyrate transport	Transport, extracellular	2
R_ST8SIA12	-123	-105	-18	Beta-galactoside alpha-2,3-sialyltransferase	Sphingolipid metabolism	4
R_SR5ARr	-20	-2	-18	3-oxo-5-alpha-steroid 4-dehydrogenase	Steroid metabolism	4
R_RE2677G	-20	-2	-18	RE2677	Glycosphingolipid metabolism	0
R_r2310	-50	-32	-18	Resistance-Nodulation-Cell Division (RND) TCDB:2.A.60.1.14	Transport, extracellular	0
R_r0403	-48	-30	-18	L-Tryptophan,tetrahydrobiopterin:oxygen oxidoreductase (5-hydroxylating) Tryptophan metabolism EC:1.14.16.4	Tetrahydrobiopterin metabolism	0
R_r0208	-74	-56	-18	GTP:alpha-D-mannose-1-phosphate guanylyltransferase Fructose and mannose metabolism EC:2.7.7.13	Fructose and mannose metabolism	0
R_PROSTGE2t3	-26	-8	-18	prostaglandine E2 transport (ATP-dependent)	Transport, extracellular	4
R_PROSTGE1t3	-26	-8	-18	prostaglandine E1 transport (ATP-dependent)	Transport, extracellular	4
R_LINKDEG4ly	-30	-12	-18	degradation of proteoglycan linkage region, lysosomal	Chondroitin sulfate degradation	2
R_GLCAASE7ly	-30	-12	-18	beta-glucuronidase, lysosomal	Chondroitin sulfate degradation	4
R_GALSIDEtg	-20	-2	-18	galactocerebroside intracellular transport	Transport, golgi apparatus	1
R_EX_cspg_e_LPAREN_e_RPAREN_	-30	-12	-18	chondroitin sulfate E (GalNAc4,6diS-GlcA) proteoglycan exchange	Exchange/demand reaction	1
R_CYSTS	-74	-56	-18	cystathionine beta-synthase	Methionine and cysteine metabolism	4
R_CYSTGL	-74	-56	-18	cystathionine g-lyase	Methionine and cysteine metabolism	4
R_CSPG_Etly	-30	-12	-18	chondroitin sulfate E transport, extracellular to lysosome	Transport, lysosomal	2
R_CSEPASEly	-30	-12	-18	chondroitin sulfate E proteoglycan protease, lysosome (endosome)	Chondroitin sulfate degradation	1
R_CERT1gt	-20	-2	-18	ceramide transport protein	Transport, golgi apparatus	2
R_5ADTSTSTERONEtr	-20	-2	-18	5 alpha dihydrotesterone intracellular transport	Transport, endoplasmic reticular	2
R_GNMT	-127	-110	-17	glycine N-methyltransferase	Glycine, serine, alanine and threonine metabolism	4
R_Uritm	-80	-64	-16	uridine facilated transport in mitochondria	Transport, mitochondrial	4
R_UMPKm	-80	-64	-16	UMP kinase (mitochondrial, ATP)	Nucleotide interconversion	1
R_TMDPPK	-18	-2	-16	thiamine-diphosphate kinase	Thiamine metabolism	2
R_ST6GALNAC62	-129	-113	-16	sialytransferase 7 ((alpha-N-acetylneuraminyl 2,3-betagalactosyl-1,3)-N-acetyl galactosaminide alpha-2,6-sialytransferase) F	Sphingolipid metabolism	4
R_ST3GAL23g	-129	-113	-16	CMP-N-acetylneuraminate-beta-galactosamide-alpha-2,3-sialyltransferase, Golgi apparatus	Sphingolipid metabolism	4
R_RE0456M	-80	-64	-16	RE0456	Pyrimidine synthesis	0
R_r0995	-22	-6	-16	Mitochondrial Carrier (MC) TCDB:2.A.29.8.3	Transport, endoplasmic reticular	0
R_r0995	-22	-6	-16	Mitochondrial Carrier (MC) TCDB:2.A.29.8.3	Transport, endoplasmic reticular	0
R_OAGD3tg	-123	-107	-16	oagd3 hs intracellular transport	Transport, golgi apparatus	1
R_OAGD3te	-123	-107	-16	oagd3 hs transport	Transport, extracellular	1
R_NTD2m	-80	-64	-16	5'-nucleotidase (UMP), mitochondrial	Nucleotide interconversion	4
R_NDPK2m	-80	-64	-16	nucleoside-diphosphate kinase (ATP:UDP), mitochondrial	Nucleotide interconversion	2
R_METLEUex	-16	0	-16	Methionine/Leucine exchange (Met in)	Transport, extracellular	4
R_METAT	-16	0	-16	methionine adenosyltransferase	Methionine and cysteine metabolism	4
R_GAO1g	-123	-107	-16	Ganglioside O-acetylation	Sphingolipid metabolism	4
R_GALGT3	-129	-113	-16	Beta-1,4 N-acetylgalactosaminyltransferase	Sphingolipid metabolism	4
R_EX_oagd3_hs_LPAREN_e_RPAREN_	-123	-107	-16	9-O-Acetylated GD3 (homo sapiens) exchange	Exchange/demand reaction	1
R_EX_ahcys_LPAREN_e_RPAREN_	-16	0	-16	Exchange of S-adenosyl-L-homocysteine	Exchange/demand reaction	NA
R_CSNATer	-22	-6	-16	carnitine O-acetyltransferase, endolasmic reticulum	Fatty acid oxidation	2
R_CSNATer	-22	-6	-16	carnitine O-acetyltransferase, endolasmic reticulum	Fatty acid oxidation	2
R_COAtg	-123	-107	-16	CoA transport in Golgi via diffusion	Transport, golgi apparatus	1
R_B3GALT43g	-129	-113	-16	Beta-1,3-galactosyltransferase 4	Sphingolipid metabolism	4
R_AHCYSte	-16	0	-16	Transport of S-adenosyl-L-homocysteine	Transport, extracellular	NA
R_ACCOAtr	-22	-6	-16	acetyl-coa transport	Transport, endoplasmic reticular	0
R_ACCOAtr	-22	-6	-16	acetyl-coa transport	Transport, endoplasmic reticular	0
R_ACCOAgt	-123	-107	-16	acetyl-coa transport	Transport, extracellular	4
R_OXAHCOtex	-109	-94	-15	oxalate transport via bicarbonate countertransport	Transport, extracellular	2
R_INSTt4	-48	-33	-15	inositol transport via sodium symport	Transport, extracellular	4
R_INSTt4	-48	-33	-15	inositol transport via sodium symport	Transport, extracellular	4
R_ASNtm	-90	-75	-15	L-asparagine transport, mitochondrial	Transport, mitochondrial	2
R_ASNNm	-90	-75	-15	L-asparaginase (mitochondrial)	Alanine and aspartate metabolism	2
R_PCHOLPm_hs	-14	0	-14	choline phosphatase	Glycerophospholipid metabolism	4
R_NRPPHRVESSEC	-52	-38	-14	Noradrenaline secretion via secretory vesicle (ATP driven)	Transport, extracellular	4
R_NDPK3m	-14	0	-14	nucleoside-diphosphate kinase (ATP:CDP), mitochondrial	Nucleotide interconversion	2
R_LACZe	-124	-110	-14	b-galactosidase, extracellular	Galactose metabolism	0
R_HISTAVESSEC	-52	-38	-14	Histamine secretion via secretory vesicle (ATP driven)	Transport, extracellular	4
R_EX_lcts_LPAREN_e_RPAREN_	-124	-110	-14	Lactose exchange	Exchange/demand reaction	1
R_EX_5htrp_LPAREN_e_RPAREN_	-52	-38	-14	5-Hydroxy-L-tryptophan exchange	Exchange/demand reaction	1
R_DOPAVESSEC	-52	-38	-14	Dopamine secretion via secretory vesicle (ATP driven)	Transport, extracellular	4
R_CYTK1m	-14	0	-14	cytidylate kinase (CMP),mitochondrial	Nucleotide interconversion	1
R_CYTDtm	-14	0	-14	cytidine facilated transport in mitochondria	Transport, mitochondrial	4
R_CYTDK2m	-14	0	-14	cytidine kinase (ATP), mitochondrial	Nucleotide interconversion	1
R_CHLtm	-14	0	-14	choline transport via diffusion (cytosol to mitochondria)	Transport, mitochondrial	2
R_CDSm	-14	0	-14	phosphatidate cytidylyltransferase	Glycerophospholipid metabolism	4
R_CDPDAGtm	-14	0	-14	intracellular transport	Transport, mitochondrial	1
R_5HTRPVESSEC	-52	-38	-14	5-hydroxy-L-tryptophan secretion via secretory vesicle (ATP driven)	Transport, extracellular	4
R_TMNDNCCOAtx	-108	-95	-13	fatty acid intracellular transport	Transport, peroxisomal	2
R_TMNDNCCOAtx	-108	-95	-13	fatty acid intracellular transport	Transport, peroxisomal	2
R_TETTET6t	-108	-95	-13	fatty acid transport via diffusion	Transport, extracellular	2
R_TETTET6COAtx	-108	-95	-13	fatty acid intracellular transport	Transport, peroxisomal	2
R_TETPENT6t	-108	-95	-13	fatty acid transport via diffusion	Transport, extracellular	2
R_TETPENT6COAtx	-108	-95	-13	fatty acid intracellular transport	Transport, peroxisomal	0
R_TETPENT3COAtx	-108	-95	-13	fatty acid intracellular transport	Transport, peroxisomal	0
R_TETHEX3t	-108	-95	-13	fatty acid transport via diffusion	Transport, extracellular	2
R_TETHEX3COAtx	-108	-95	-13	fatty acid intracellular transport	Transport, peroxisomal	2
R_TCYNTt	-19	-6	-13	Thiocyanate transport via diffusion (cytosol to extracellular)	Transport, extracellular	2
R_STCOAtx	-108	-95	-13	fatty acid intracellular transport	Transport, peroxisomal	2
R_SPHMDAc	-40	-27	-13	sphingomyelin deacylase	Sphingolipid metabolism	0
R_SPHINGStl	-14	-1	-13	sphingosine intracellular transport	Transport, lysosomal	1
R_SPC_HSt	-40	-27	-13	sphingosylphosphorylcholine transport (diffusion)	Transport, extracellular	2
R_Rtotaltl	-14	-1	-13	fatty acid intracellular transport	Transport, lysosomal	1
R_RE3626M	-108	-95	-13	RE3626	Fatty acid oxidation	0
R_RE3624M	-108	-95	-13	RE3624	Fatty acid oxidation	0
R_RE3006M	-108	-95	-13	RE3006	Fatty acid oxidation	0
R_RE3005M	-108	-95	-13	RE3005	Fatty acid oxidation	0
R_RE3004M	-108	-95	-13	RE3004	Fatty acid oxidation	0
R_RE3003M	-108	-95	-13	RE3003	Fatty acid oxidation	0
R_RE3001M	-108	-95	-13	RE3001	Fatty acid oxidation	0
R_RE3000M	-108	-95	-13	RE3000	Fatty acid oxidation	0
R_RE2999M	-108	-95	-13	RE2999	Fatty acid oxidation	0
R_RE2998M	-108	-95	-13	RE2998	Fatty acid oxidation	0
R_RE1573M	-108	-95	-13	RE1573	Fatty acid oxidation	0
R_RE1533M	-108	-95	-13	RE1533	Fatty acid oxidation	0
R_RE1526M	-108	-95	-13	RE1526	Fatty acid oxidation	0
R_RE1521M	-108	-95	-13	RE1521	Fatty acid oxidation	0
R_RE1519M	-108	-95	-13	RE1519	Fatty acid oxidation	0
R_RE1518M	-108	-95	-13	RE1518	Fatty acid oxidation	0
R_r1761	-13	0	-13	Y+LAT2 Utilized transport	Transport, extracellular	0
R_r1760	-13	0	-13	Y+LAT2 Utilized transport	Transport, extracellular	0
R_r1759	-13	0	-13	Y+LAT2 Utilized transport	Transport, extracellular	0
R_r1758	-13	0	-13	Y+LAT2 Utilized transport	Transport, extracellular	0
R_r1757	-13	0	-13	Y+LAT2 Utilized transport	Transport, extracellular	0
R_r1756	-13	0	-13	Y+LAT2 Utilized transport	Transport, extracellular	0
R_r1755	-13	0	-13	Y+LAT2 Utilized transport	Transport, extracellular	0
R_r1754	-13	0	-13	Y+LAT2 Utilized transport	Transport, extracellular	0
R_r1753	-13	0	-13	Y+LAT2 Utilized transport	Transport, extracellular	0
R_r1752	-13	0	-13	Y+LAT2 Utilized transport	Transport, extracellular	0
R_r1751	-13	0	-13	Y+LAT2 Utilized transport	Transport, extracellular	0
R_r1750	-13	0	-13	Y+LAT2 Utilized transport	Transport, extracellular	0
R_r1749	-13	0	-13	Y+LAT2 Utilized transport	Transport, extracellular	0
R_r1748	-13	0	-13	Y+LAT2 Utilized transport	Transport, extracellular	0
R_r1747	-13	0	-13	Y+LAT2 Utilized transport	Transport, extracellular	0
R_r1746	-13	0	-13	Y+LAT2 Utilized transport	Transport, extracellular	0
R_r1745	-13	0	-13	Y+LAT2 Utilized transport	Transport, extracellular	0
R_r1744	-13	0	-13	Y+LAT2 Utilized transport	Transport, extracellular	0
R_r1743	-13	0	-13	Y+LAT2 Utilized transport	Transport, extracellular	0
R_r1742	-13	0	-13	Y+LAT2 Utilized transport	Transport, extracellular	0
R_r1741	-13	0	-13	Y+LAT2 Utilized transport	Transport, extracellular	0
R_r1740	-13	0	-13	Y+LAT2 Utilized transport	Transport, extracellular	0
R_r1739	-13	0	-13	Y+LAT2 Utilized transport	Transport, extracellular	0
R_r1738	-13	0	-13	Y+LAT2 Utilized transport	Transport, extracellular	0
R_r1737	-13	0	-13	Y+LAT2 Utilized transport	Transport, extracellular	0
R_r1736	-13	0	-13	Y+LAT2 Utilized transport	Transport, extracellular	0
R_r1735	-13	0	-13	Y+LAT2 Utilized transport	Transport, extracellular	0
R_r1734	-13	0	-13	Y+LAT2 Utilized transport	Transport, extracellular	0
R_r1733	-13	0	-13	Y+LAT2 Utilized transport	Transport, extracellular	0
R_r1732	-13	0	-13	Y+LAT2 Utilized transport	Transport, extracellular	0
R_r1731	-13	0	-13	Y+LAT2 Utilized transport	Transport, extracellular	0
R_r1730	-13	0	-13	Y+LAT2 Utilized transport	Transport, extracellular	0
R_r1728	-13	0	-13	Y+LAT2 Utilized transport	Transport, extracellular	0
R_r1726	-13	0	-13	Y+LAT2 Utilized transport	Transport, extracellular	0
R_r1725	-13	0	-13	Y+LAT2 Utilized transport	Transport, extracellular	0
R_r1723	-13	0	-13	Y+LAT2 Utilized transport	Transport, extracellular	0
R_r1722	-13	0	-13	Y+LAT2 Utilized transport	Transport, extracellular	0
R_r1721	-13	0	-13	Y+LAT2 Utilized transport	Transport, extracellular	0
R_r1720	-13	0	-13	Y+LAT2 Utilized transport	Transport, extracellular	0
R_r1717	-13	0	-13	Y+LAT2 Utilized transport	Transport, extracellular	0
R_r1716	-13	0	-13	Y+LAT2 Utilized transport	Transport, extracellular	0
R_r1715	-13	0	-13	Y+LAT2 Utilized transport	Transport, extracellular	0
R_r1713	-13	0	-13	Y+LAT2 Utilized transport	Transport, extracellular	0
R_r1711	-13	0	-13	Y+LAT2 Utilized transport	Transport, extracellular	0
R_r1710	-13	0	-13	Y+LAT2 Utilized transport	Transport, extracellular	0
R_r1708	-13	0	-13	Y+LAT2 Utilized transport	Transport, extracellular	0
R_r1707	-13	0	-13	Y+LAT2 Utilized transport	Transport, extracellular	0
R_r1706	-13	0	-13	Y+LAT2 Utilized transport	Transport, extracellular	0
R_r1705	-13	0	-13	Y+LAT2 Utilized transport	Transport, extracellular	0
R_r1702	-13	0	-13	Y+LAT2 Utilized transport	Transport, extracellular	0
R_r1701	-13	0	-13	Y+LAT2 Utilized transport	Transport, extracellular	0
R_r1700	-13	0	-13	Y+LAT2 Utilized transport	Transport, extracellular	0
R_r1698	-13	0	-13	Y+LAT2 Utilized transport	Transport, extracellular	0
R_r1696	-13	0	-13	Y+LAT2 Utilized transport	Transport, extracellular	0
R_r1695	-13	0	-13	Y+LAT2 Utilized transport	Transport, extracellular	0
R_r1693	-13	0	-13	Y+LAT2 Utilized transport	Transport, extracellular	0
R_r1692	-13	0	-13	Y+LAT2 Utilized transport	Transport, extracellular	0
R_r1691	-13	0	-13	Y+LAT2 Utilized transport	Transport, extracellular	0
R_r1690	-13	0	-13	Y+LAT2 Utilized transport	Transport, extracellular	0
R_r1687	-13	0	-13	Y+LAT2 Utilized transport	Transport, extracellular	0
R_r1686	-13	0	-13	Y+LAT2 Utilized transport	Transport, extracellular	0
R_r1685	-13	0	-13	Y+LAT2 Utilized transport	Transport, extracellular	0
R_r1684	-13	0	-13	Y+LAT2 Utilized transport	Transport, extracellular	0
R_r1683	-13	0	-13	Y+LAT2 Utilized transport	Transport, extracellular	0
R_r1682	-13	0	-13	Y+LAT2 Utilized transport	Transport, extracellular	0
R_r1681	-13	0	-13	Y+LAT2 Utilized transport	Transport, extracellular	0
R_r1680	-13	0	-13	Y+LAT2 Utilized transport	Transport, extracellular	0
R_r1679	-13	0	-13	Y+LAT2 Utilized transport	Transport, extracellular	0
R_r1678	-13	0	-13	Y+LAT2 Utilized transport	Transport, extracellular	0
R_r1677	-13	0	-13	Y+LAT2 Utilized transport	Transport, extracellular	0
R_r1676	-13	0	-13	Y+LAT2 Utilized transport	Transport, extracellular	0
R_r1675	-13	0	-13	Y+LAT2 Utilized transport	Transport, extracellular	0
R_r1674	-13	0	-13	Y+LAT2 Utilized transport	Transport, extracellular	0
R_r1673	-13	0	-13	Y+LAT2 Utilized transport	Transport, extracellular	0
R_r1672	-13	0	-13	Y+LAT2 Utilized transport	Transport, extracellular	0
R_r1671	-13	0	-13	Y+LAT2 Utilized transport	Transport, extracellular	0
R_r1671	-13	0	-13	Y+LAT2 Utilized transport	Transport, extracellular	0
R_r1670	-13	0	-13	Y+LAT2 Utilized transport	Transport, extracellular	0
R_r1670	-13	0	-13	Y+LAT2 Utilized transport	Transport, extracellular	0
R_r1669	-13	0	-13	Y+LAT2 Utilized transport	Transport, extracellular	0
R_r1669	-13	0	-13	Y+LAT2 Utilized transport	Transport, extracellular	0
R_r1668	-13	0	-13	Y+LAT2 Utilized transport	Transport, extracellular	0
R_r1668	-13	0	-13	Y+LAT2 Utilized transport	Transport, extracellular	0
R_r1667	-13	0	-13	Y+LAT2 Utilized transport	Transport, extracellular	0
R_r1667	-13	0	-13	Y+LAT2 Utilized transport	Transport, extracellular	0
R_r1666	-13	0	-13	Y+LAT2 Utilized transport	Transport, extracellular	0
R_r1666	-13	0	-13	Y+LAT2 Utilized transport	Transport, extracellular	0
R_r1665	-13	0	-13	Y+LAT2 Utilized transport	Transport, extracellular	0
R_r1665	-13	0	-13	Y+LAT2 Utilized transport	Transport, extracellular	0
R_r1664	-13	0	-13	Y+LAT2 Utilized transport	Transport, extracellular	0
R_r1664	-13	0	-13	Y+LAT2 Utilized transport	Transport, extracellular	0
R_r1662	-13	0	-13	Amino Acid-Polyamine-Organocation (APC) TCDB:2.A.3.8.1	Transport, extracellular	0
R_r1662	-13	0	-13	Amino Acid-Polyamine-Organocation (APC) TCDB:2.A.3.8.1	Transport, extracellular	0
R_r1661	-13	0	-13	Amino Acid-Polyamine-Organocation (APC) TCDB:2.A.3.8.1	Transport, extracellular	0
R_r1661	-13	0	-13	Amino Acid-Polyamine-Organocation (APC) TCDB:2.A.3.8.1	Transport, extracellular	0
R_r1660	-13	0	-13	Amino Acid-Polyamine-Organocation (APC) TCDB:2.A.3.8.1	Transport, extracellular	0
R_r1660	-13	0	-13	Amino Acid-Polyamine-Organocation (APC) TCDB:2.A.3.8.1	Transport, extracellular	0
R_r1659	-13	0	-13	Amino Acid-Polyamine-Organocation (APC) TCDB:2.A.3.8.1	Transport, extracellular	0
R_r1659	-13	0	-13	Amino Acid-Polyamine-Organocation (APC) TCDB:2.A.3.8.1	Transport, extracellular	0
R_r1658	-13	0	-13	Amino Acid-Polyamine-Organocation (APC) TCDB:2.A.3.8.1	Transport, extracellular	0
R_r1658	-13	0	-13	Amino Acid-Polyamine-Organocation (APC) TCDB:2.A.3.8.1	Transport, extracellular	0
R_r1657	-13	0	-13	Amino Acid-Polyamine-Organocation (APC) TCDB:2.A.3.8.1	Transport, extracellular	0
R_r1657	-13	0	-13	Amino Acid-Polyamine-Organocation (APC) TCDB:2.A.3.8.1	Transport, extracellular	0
R_r1656	-13	0	-13	Amino Acid-Polyamine-Organocation (APC) TCDB:2.A.3.8.1	Transport, extracellular	0
R_r1656	-13	0	-13	Amino Acid-Polyamine-Organocation (APC) TCDB:2.A.3.8.1	Transport, extracellular	0
R_r1655	-13	0	-13	Amino Acid-Polyamine-Organocation (APC) TCDB:2.A.3.8.1	Transport, extracellular	0
R_r1655	-13	0	-13	Amino Acid-Polyamine-Organocation (APC) TCDB:2.A.3.8.1	Transport, extracellular	0
R_r1654	-13	0	-13	Amino Acid-Polyamine-Organocation (APC) TCDB:2.A.3.8.1	Transport, extracellular	0
R_r1654	-13	0	-13	Amino Acid-Polyamine-Organocation (APC) TCDB:2.A.3.8.1	Transport, extracellular	0
R_r1653	-13	0	-13	Amino Acid-Polyamine-Organocation (APC) TCDB:2.A.3.8.1	Transport, extracellular	0
R_r1653	-13	0	-13	Amino Acid-Polyamine-Organocation (APC) TCDB:2.A.3.8.1	Transport, extracellular	0
R_r1652	-13	0	-13	Amino Acid-Polyamine-Organocation (APC) TCDB:2.A.3.8.1	Transport, extracellular	0
R_r1652	-13	0	-13	Amino Acid-Polyamine-Organocation (APC) TCDB:2.A.3.8.1	Transport, extracellular	0
R_r1651	-13	0	-13	Amino Acid-Polyamine-Organocation (APC) TCDB:2.A.3.8.1	Transport, extracellular	0
R_r1651	-13	0	-13	Amino Acid-Polyamine-Organocation (APC) TCDB:2.A.3.8.1	Transport, extracellular	0
R_r1650	-13	0	-13	Amino Acid-Polyamine-Organocation (APC) TCDB:2.A.3.8.1	Transport, extracellular	0
R_r1650	-13	0	-13	Amino Acid-Polyamine-Organocation (APC) TCDB:2.A.3.8.1	Transport, extracellular	0
R_r1649	-13	0	-13	Amino Acid-Polyamine-Organocation (APC) TCDB:2.A.3.8.1	Transport, extracellular	0
R_r1649	-13	0	-13	Amino Acid-Polyamine-Organocation (APC) TCDB:2.A.3.8.1	Transport, extracellular	0
R_r1648	-13	0	-13	Amino Acid-Polyamine-Organocation (APC) TCDB:2.A.3.8.1	Transport, extracellular	0
R_r1648	-13	0	-13	Amino Acid-Polyamine-Organocation (APC) TCDB:2.A.3.8.1	Transport, extracellular	0
R_r1647	-13	0	-13	Amino Acid-Polyamine-Organocation (APC) TCDB:2.A.3.8.1	Transport, extracellular	0
R_r1647	-13	0	-13	Amino Acid-Polyamine-Organocation (APC) TCDB:2.A.3.8.1	Transport, extracellular	0
R_r1646	-13	0	-13	Amino Acid-Polyamine-Organocation (APC) TCDB:2.A.3.8.1	Transport, extracellular	0
R_r1646	-13	0	-13	Amino Acid-Polyamine-Organocation (APC) TCDB:2.A.3.8.1	Transport, extracellular	0
R_r1645	-13	0	-13	Amino Acid-Polyamine-Organocation (APC) TCDB:2.A.3.8.1	Transport, extracellular	0
R_r1645	-13	0	-13	Amino Acid-Polyamine-Organocation (APC) TCDB:2.A.3.8.1	Transport, extracellular	0
R_r1644	-13	0	-13	Amino Acid-Polyamine-Organocation (APC) TCDB:2.A.3.8.1	Transport, extracellular	0
R_r1644	-13	0	-13	Amino Acid-Polyamine-Organocation (APC) TCDB:2.A.3.8.1	Transport, extracellular	0
R_r1643	-13	0	-13	Amino Acid-Polyamine-Organocation (APC) TCDB:2.A.3.8.1	Transport, extracellular	0
R_r1643	-13	0	-13	Amino Acid-Polyamine-Organocation (APC) TCDB:2.A.3.8.1	Transport, extracellular	0
R_r1642	-13	0	-13	Amino Acid-Polyamine-Organocation (APC) TCDB:2.A.3.8.1	Transport, extracellular	0
R_r1642	-13	0	-13	Amino Acid-Polyamine-Organocation (APC) TCDB:2.A.3.8.1	Transport, extracellular	0
R_r1641	-13	0	-13	Amino Acid-Polyamine-Organocation (APC) TCDB:2.A.3.8.1	Transport, extracellular	0
R_r1641	-13	0	-13	Amino Acid-Polyamine-Organocation (APC) TCDB:2.A.3.8.1	Transport, extracellular	0
R_r1640	-13	0	-13	Amino Acid-Polyamine-Organocation (APC) TCDB:2.A.3.8.1	Transport, extracellular	0
R_r1640	-13	0	-13	Amino Acid-Polyamine-Organocation (APC) TCDB:2.A.3.8.1	Transport, extracellular	0
R_r1639	-13	0	-13	Amino Acid-Polyamine-Organocation (APC) TCDB:2.A.3.8.1	Transport, extracellular	0
R_r1639	-13	0	-13	Amino Acid-Polyamine-Organocation (APC) TCDB:2.A.3.8.1	Transport, extracellular	0
R_r1638	-13	0	-13	Amino Acid-Polyamine-Organocation (APC) TCDB:2.A.3.8.1	Transport, extracellular	0
R_r1638	-13	0	-13	Amino Acid-Polyamine-Organocation (APC) TCDB:2.A.3.8.1	Transport, extracellular	0
R_r1637	-13	0	-13	Amino Acid-Polyamine-Organocation (APC) TCDB:2.A.3.8.1	Transport, extracellular	0
R_r1637	-13	0	-13	Amino Acid-Polyamine-Organocation (APC) TCDB:2.A.3.8.1	Transport, extracellular	0
R_r1636	-13	0	-13	Amino Acid-Polyamine-Organocation (APC) TCDB:2.A.3.8.1	Transport, extracellular	0
R_r1636	-13	0	-13	Amino Acid-Polyamine-Organocation (APC) TCDB:2.A.3.8.1	Transport, extracellular	0
R_r1635	-13	0	-13	Amino Acid-Polyamine-Organocation (APC) TCDB:2.A.3.8.1	Transport, extracellular	0
R_r1635	-13	0	-13	Amino Acid-Polyamine-Organocation (APC) TCDB:2.A.3.8.1	Transport, extracellular	0
R_r0907	-124	-111	-13	Active transport	Transport, mitochondrial	0
R_r0724	-20	-7	-13	Decanoyl-CoA:acetyl-CoA C-acyltransferase Fatty acid elongation in mitochondria / Fatty acid metabolism EC:2.3.1.16	Fatty acid oxidation	0
R_r0722	-20	-7	-13	(S)-3-Hydroxydodecanoyl-CoA:NAD+ oxidoreductase Fatty acid elongation in mitochondria / Fatty acid metabolism EC:1.1.1.35 EC:1.1.1.211	Fatty acid oxidation	0
R_r0660	-20	-7	-13	(S)-3-Hydroxydodecanoyl-CoA hydro-lyase Fatty acid elongation in mitochondria / Fatty acid metabolism EC:4.2.1.17	Fatty acid oxidation	0
R_r0638	-20	-7	-13	trans-Dodec-2-enoyl-CoA reductase Fatty acid elongation in mitochondria EC:1.3.1.38	Fatty acid oxidation	0
R_r0638	-20	-7	-13	trans-Dodec-2-enoyl-CoA reductase Fatty acid elongation in mitochondria EC:1.3.1.38	Fatty acid oxidation	0
R_PROt4_2_r	-114	-101	-13	Proline transport (sodium symport) (2:1)	Transport, extracellular	4
R_PROt4_2_r	-114	-101	-13	Proline transport (sodium symport) (2:1)	Transport, extracellular	4
R_PMANM	-41	-28	-13	phosphomannomutase	Fructose and mannose metabolism	0
R_PETOHMr_hs	-13	0	-13	phosphatidylethanolamine N-methyltransferase	Glycerophospholipid metabolism	2
R_PETOHMm_hs	-13	0	-13	phosphatidylethanolamine N-methyltransferase	Glycerophospholipid metabolism	2
R_PE_HStm	-13	0	-13	phosphatidylethanolamine scramblase	Transport, mitochondrial	1
R_PCHOL_HSter	-13	0	-13	phosphatidylcholine scramblase	Transport, endoplasmic reticular	2
R_PCFLOPm	-13	0	-13	phosphatidylcholine flippase	Transport, mitochondrial	4
R_P4502A6	-118	-105	-13	cytochrome P450 2A6	Cytochrome metabolism	4
R_P45019A2r	-130	-117	-13	aromatase	Steroid metabolism	4
R_ODECOAtx	-108	-95	-13	fatty acid intracellular transport	Transport, peroxisomal	2
R_N4Tg	-15	-2	-13	N-acetylgalactosamine 4-beta-galactosyltransferase, Golgi apparatus	O-glycan synthesis	0
R_MCPST	-20	-7	-13	3-mercaptopyruvate sulfurtransferase	Methionine and cysteine metabolism	4
R_HEXCt	-108	-95	-13	fatty acid transport via diffusion	Transport, extracellular	2
R_HEXCCOAtx	-108	-95	-13	fatty acid intracellular transport	Transport, peroxisomal	2
R_HDD2COAtx	-108	-95	-13	hdd2coa intracellular transport	Transport, peroxisomal	1
R_HCOUMARINte	-118	-105	-13	xenobiotic transport	Transport, extracellular	2
R_FAOXC260240x	-108	-95	-13	Beta oxidation of long chain fatty acid	Fatty acid oxidation	4
R_FAOXC246226x	-108	-95	-13	Beta oxidation of long chain fatty acid	Fatty acid oxidation	4
R_FAOXC2452256x	-108	-95	-13	Beta oxidation of long chain fatty acid	Fatty acid oxidation	4
R_FAOXC2452253x	-108	-95	-13	Beta oxidation of long chain fatty acid	Fatty acid oxidation	4
R_FAOXC2442246x	-108	-95	-13	Beta oxidation of long chain fatty acid	Fatty acid oxidation	4
R_FAOXC241181x	-108	-95	-13	Beta oxidation of long chain fatty acid	Fatty acid oxidation	4
R_FAOXC240200x	-108	-95	-13	Beta oxidation of long chain fatty acid	Fatty acid oxidation	4
R_FAOXC226205x	-108	-95	-13	Beta oxidation of long chain fatty acid	Fatty acid oxidation	4
R_FAOXC2252053x	-108	-95	-13	Beta oxidation of long chain fatty acid	Fatty acid oxidation	4
R_FAOXC2251836x	-108	-95	-13	Beta oxidation of long chain fatty acid	Fatty acid oxidation	4
R_FAOXC2242046x	-108	-95	-13	Beta oxidation of long chain fatty acid	Fatty acid oxidation	4
R_FAOXC2051843x	-108	-95	-13	Beta oxidation of long chain fatty acid	Fatty acid oxidation	4
R_FAOXC200180x	-108	-95	-13	Beta oxidation of long chain fatty acid	Fatty acid oxidation	4
R_FAOXC18480x	-108	-95	-13	Beta oxidation of long chain fatty acid	Fatty acid oxidation	4
R_FAOXC183806x	-108	-95	-13	Beta oxidation of long chain fatty acid	Fatty acid oxidation	4
R_FAOXC180x	-108	-95	-13	Beta oxidation of long chain fatty acid	Fatty acid oxidation	4
R_FAOXC16080x	-108	-95	-13	Beta oxidation of long chain fatty acid	Fatty acid oxidation	4
R_FACOAL260	-108	-95	-13	fatty-acid--CoA ligase (n-C26:0)	Fatty acid oxidation	4
R_FACOAL246_1	-108	-95	-13	fatty-acid--CoA ligase	Fatty acid oxidation	4
R_FACOAL245_1	-108	-95	-13	fatty-acid--CoA ligase	Fatty acid oxidation	4
R_FACOAL244_1	-108	-95	-13	fatty-acid--CoA ligase	Fatty acid oxidation	4
R_FACOAL240	-108	-95	-13	fatty-acid--CoA ligase	Fatty acid oxidation	4
R_F1Atg	-15	-2	-13	F1alpha transport (from golgi to lysosome)	Transport, golgi apparatus	1
R_EX_tettet6_LPAREN_e_RPAREN_	-108	-95	-13	tetracosatetraenoic acid n-6 exchange	Exchange/demand reaction	1
R_EX_tetpent6_LPAREN_e_RPAREN_	-108	-95	-13	tetracosapentaenoic acid, n-6 exchange	Exchange/demand reaction	1
R_EX_tethex3_LPAREN_e_RPAREN_	-108	-95	-13	tetracosahexaenoic acid, n-3 exchange	Exchange/demand reaction	1
R_EX_spc_hs_LPAREN_e_RPAREN_	-40	-27	-13	sphingosylphosphorylcholine (homo sapiens) exchange	Exchange/demand reaction	1
R_EX_lgnc_LPAREN_e_RPAREN_	-108	-95	-13	lignoceric acid exchange	Exchange/demand reaction	1
R_EX_hexc_LPAREN_e_RPAREN_	-108	-95	-13	hexacosanoate (n-C26:0) exchange	Exchange/demand reaction	1
R_EX_hcoumarin_LPAREN_e_RPAREN_	-118	-105	-13	hydroxy coumarin exchange	Exchange/demand reaction	1
R_EX_cyan_LPAREN_e_RPAREN_	-19	-6	-13	Hydrogen cyanide exchange	Exchange/demand reaction	1
R_EX_coumarin_LPAREN_e_RPAREN_	-118	-105	-13	coumarin exchange	Exchange/demand reaction	1
R_DOLPMT3_Uer	-41	-28	-13	dolichyl-phosphate-mannose-glycolipid alpha-mannosyltransferase (uterus)	N-glycan synthesis	0
R_DOLPMT3_Ler	-41	-28	-13	dolichyl-phosphate-mannose-glycolipid alpha-mannosyltransferase (liver)	N-glycan synthesis	0
R_DOLMANP_Uter	-41	-28	-13	dolichol-phosphate mannose flippase (uterus)	N-glycan synthesis	0
R_DOLMANP_Lter	-41	-28	-13	dolichol-phosphate mannose flippase (liver)	N-glycan synthesis	0
R_CYANt	-19	-6	-13	Cyanide transport via diffusion (extracellular to cytosol)	Transport, extracellular	2
R_COUMARINte	-118	-105	-13	xenobiotic transport	Transport, extracellular	2
R_CORE6GTg	-15	-2	-13	Core 6 beta-GlcNAc-transferase A, Golgi apparatus	O-glycan synthesis	0
R_CLPNDCOAtx	-108	-95	-13	fatty acid intracellular transport	Transport, peroxisomal	2
R_C226COAtx	-108	-95	-13	fatty acid intracellular transport	Transport, peroxisomal	2
R_ASAH1	-14	-1	-13	N-acylsphingosine amidohydrolase	Sphingolipid metabolism	4
R_ARGSS	-116	-103	-13	argininosuccinate synthase	Alanine and aspartate metabolism	4
R_ARGSL	-116	-103	-13	argininosuccinate lyase	Alanine and aspartate metabolism	4
R_ARGDCm	-124	-111	-13	arginine decarboxylase (m)	Arginine and Proline Metabolism	4
R_ARACHCOAtx	-108	-95	-13	fatty acid intracellular transport	Transport, peroxisomal	2
R_AMETr	-13	0	-13	S-Adenosyl-L-methionine intracellular diffusion	Transport, endoplasmic reticular	1
R_AHCYStr	-13	0	-13	S-Adenosyl-L-homocysteine intracellular diffusion	Transport, endoplasmic reticular	1
R_AGMTm	-124	-111	-13	agmatinase (m)	Arginine and Proline Metabolism	4
R_ADRNCOAtx	-108	-95	-13	fatty acid intracellular transport	Transport, peroxisomal	2
R_ACOAO7p	-108	-95	-13	acyl-CoA oxidase (hexadecanoyl-CoA), peroxisomal	Fatty acid oxidation	4
R_UGALNACtg	-14	-2	-12	UDP-GalNAc Golgi transport via CMP antiport	Transport, golgi apparatus	4
R_THYMDtm	-76	-64	-12	thymd transport	Transport, mitochondrial	4
R_Ser_Thrtg	-14	-2	-12	Ser/Thr transport (from golgi to lysosome)	Transport, golgi apparatus	1
R_RE1530M	-76	-64	-12	RE1530	Pyrimidine synthesis	0
R_PSSA1_hs	-12	0	-12	Phosphatidylserine synthase homo sapiens	Glycerophospholipid metabolism	4
R_NTD5m	-76	-64	-12	5'-nucleotidase (dTMP), mitochondrial	Nucleotide interconversion	4
R_NTD1m	-76	-64	-12	5'-nucleotidase (dUMP),mitochondrial	Nucleotide interconversion	4
R_GUAD	-124	-112	-12	guanine deaminase	Purine catabolism	4
R_GALNTg	-14	-2	-12	GalNAc transferase, Golgi apparatus	O-glycan synthesis	0
R_EX_inost_LPAREN_e_RPAREN_	-40	-28	-12	myo-Inositol exchange	Exchange/demand reaction	1
R_EX_inost_LPAREN_e_RPAREN_	-40	-28	-12	myo-Inositol exchange	Exchange/demand reaction	1
R_DM_gncore2_g_	-125	-113	-12	DM gncore2(g)	Exchange/demand reaction	0
R_DM_core8_g_	-14	-2	-12	DM core8(g)	Exchange/demand reaction	0
R_DM_core7_g_	-14	-2	-12	DM core7(g)	Exchange/demand reaction	0
R_DM_core5_g_	-14	-2	-12	DM core5(g)	Exchange/demand reaction	0
R_CORE8GTg	-14	-2	-12	N-acetylgalactosamine 3-alpha-galactosyltransferase, Golgi apparatus	O-glycan synthesis	0
R_CORE7GTg	-14	-2	-12	Core 7 alpha-GalNAc-transferase, Golgi apparatus	O-glycan synthesis	0
R_CORE5GTg	-14	-2	-12	Core 5 alpha-GalNAc-transferase, Golgi apparatus	O-glycan synthesis	0
R_CAt7r	-104	-92	-12	calcium / sodium antiporter (1:3), reversible	Transport, extracellular	4
R_CAt7r	-104	-92	-12	calcium / sodium antiporter (1:3), reversible	Transport, extracellular	4
R_A4GNT2g	-125	-113	-12	alpha 1,4-N-acetylglucosaminyltransferase, Golgi apparatus	O-glycan synthesis	0
R_VALTA	-14	-3	-11	valine transaminase	Valine, leucine, and isoleucine metabolism	4
R_VALTA	-14	-3	-11	valine transaminase	Valine, leucine, and isoleucine metabolism	4
R_UDPtl	-13	-2	-11	udp intracellular transport	Transport, lysosomal	1
R_UDPACGALtl	-13	-2	-11	udpacgal intracellular transport	Transport, lysosomal	1
R_UAG4E	-96	-85	-11	UDP-N-acetylglucosamine 4-epimerase	Aminosugar metabolism	2
R_SIAASE4ly	-13	-2	-11	sialidase, lysosomal	Keratan sulfate degradation	4
R_SIAASE3ly	-13	-2	-11	sialidase, lysosomal	Keratan sulfate degradation	4
R_S6TASE26ly	-13	-2	-11	N-acetylglucosamine-6-sulfatase, lysosomal	Keratan sulfate degradation	4
R_S6TASE25ly	-13	-2	-11	galactose-6-sulfate sulfatase, lysosomal	Keratan sulfate degradation	4
R_S6TASE24ly	-13	-2	-11	N-acetylglucosamine-6-sulfatase, lysosomal	Keratan sulfate degradation	4
R_S6TASE23ly	-13	-2	-11	N-acetylglucosamine-6-sulfatase, lysosomal	Keratan sulfate degradation	4
R_S6TASE22ly	-13	-2	-11	galactose-6-sulfate sulfatase, lysosomal	Keratan sulfate degradation	4
R_RE1836X	-12	-1	-11	RE1836	Bile acid synthesis	0
R_r0399	-70	-59	-11	L-Phenylalanine,tetrahydrobiopterin:oxygen oxidoreductase (4-hydroxylating) Phenylalanine, tyrosine and tryptophan biosynthesis EC:1.14.16.1	Tetrahydrobiopterin metabolism	0
R_PAFHe	-14	-3	-11	Platelet-activating factor acetylhydrolase	Glycerophospholipid metabolism	4
R_NAGLCAly	-13	-2	-11	N-acetylglucosaminidase, lysosomal	Keratan sulfate degradation	1
R_NAGA2ly	-13	-2	-11	N-acetylgalactosaminidase, alpha-	Keratan sulfate degradation	4
R_NACHEX26ly	-13	-2	-11	beta-N-acetylhexosaminidase, lysosomal	Keratan sulfate degradation	4
R_NACHEX25ly	-13	-2	-11	beta-N-acetylhexosaminidase, lysosomal	Keratan sulfate degradation	4
R_NACHEX24ly	-13	-2	-11	beta-N-acetylhexosaminidase, lysosomal	Keratan sulfate degradation	4
R_NACHEX23ly	-13	-2	-11	beta-N-acetylhexosaminidase, lysosomal	Keratan sulfate degradation	4
R_N3Tg	-58	-47	-11	N-acetylgalactosamine 3-beta-galactosyltransferase, Golgi apparatus	O-glycan synthesis	0
R_ME2	-17	-6	-11	malic enzyme (NADP)	Pyruvate metabolism	0
R_MAN1PT2	-25	-14	-11	mannose-1-phosphate guanylyltransferase (GDP)	Fructose and mannose metabolism	0
R_LEUTA	-14	-3	-11	leucine transaminase	Valine, leucine, and isoleucine metabolism	4
R_LEUTA	-14	-3	-11	leucine transaminase	Valine, leucine, and isoleucine metabolism	4
R_KSII_CORE4tly	-13	-2	-11	keratan sulfate II (core 4) transport, extracellular to lysosome	Transport, lysosomal	2
R_KSII_CORE2tly	-13	-2	-11	keratan sulfate II (core 2) transport, extracellular to lysosome	Transport, lysosomal	2
R_ILETA	-14	-3	-11	isoleucine transaminase	Valine, leucine, and isoleucine metabolism	4
R_ILETA	-14	-3	-11	isoleucine transaminase	Valine, leucine, and isoleucine metabolism	4
R_GLNS	-37	-26	-11	glutamine synthetase	Glutamate metabolism	2
R_GALASE20ly	-13	-2	-11	beta-galactosidase, lysosomal	Keratan sulfate degradation	4
R_GALASE19ly	-13	-2	-11	beta-galactosidase, lysosomal	Keratan sulfate degradation	4
R_GALASE18ly	-13	-2	-11	beta-galactosidase, lysosomal	Keratan sulfate degradation	4
R_GALASE17ly	-13	-2	-11	beta-galactosidase, lysosomal	Keratan sulfate degradation	4
R_GALASE16ly	-13	-2	-11	beta-galactosidase, lysosomal	Keratan sulfate degradation	4
R_EX_ksii_core4_LPAREN_e_RPAREN_	-13	-2	-11	keratan sulfate II (core 4-linked) exchange	Exchange/demand reaction	1
R_EX_ksii_core2_LPAREN_e_RPAREN_	-13	-2	-11	keratan sulfate II (core 2-linked) exchange	Exchange/demand reaction	1
R_EX_gln_L_LPAREN_e_RPAREN_	-37	-26	-11	exchange reaction for L-glutamine	Exchange/demand reaction	1
R_EX_4mop_LPAREN_e_RPAREN_	-14	-3	-11	Exchange of 4-methyl-2-oxopentanoate	Exchange/demand reaction	NA
R_EX_3mop_LPAREN_e_RPAREN_	-14	-3	-11	Exchange of 3-methyl-2-oxopentanoate	Exchange/demand reaction	NA
R_EX_3mob_LPAREN_e_RPAREN_	-14	-3	-11	Exchange of 3-methyl-2-oxobutanoate	Exchange/demand reaction	NA
R_DM_T_antigen_g_	-58	-47	-11	DM T antigen(g)	Exchange/demand reaction	0
R_DM_Ser_Thr_ly_	-13	-2	-11	DM Ser/Thr(ly)	Exchange/demand reaction	0
R_DM_1a25dhvitd3_LPAREN_n_RPAREN_	-59	-48	-11	demand reaction for vitD3	Exchange/demand reaction	1
R_4MOPte	-14	-3	-11	Transport of 4-methyl-2-oxopentanoate	Transport, extracellular	NA
R_3MOPte	-14	-3	-11	Transport of 3-methyl-2-oxopentanoate	Transport, extracellular	NA
R_3MOBte	-14	-3	-11	Transport of 3-methyl-2-oxobutanoate	Transport, extracellular	NA
R_25HVITD3c	-59	-48	-11	1-alpha hydroxylation of 25-hydroxy vitamin D	Vitamin D metabolism	2
R_1a25DHVITD3TRn	-59	-48	-11	tanslocation of 1-alpha,25-Dihydroxyvitamin D3 to nucleus	Transport, nuclear	2
R_URIDK2m	-11	-1	-10	uridylate kinase (dUMP), mitochondrial	Nucleotide interconversion	1
R_SAMHISTA	-83	-73	-10	S-Adenosyl-L-methionine:histamine N-tele-methyltransferase	Histidine metabolism	4
R_r0818	-11	-1	-10	Transport reaction	Pyruvate metabolism	0
R_PTRCOX1	-83	-73	-10	Putrescine:oxygen oxidoreductase (deaminating)	Arginine and Proline Metabolism	2
R_NDPK7m	-11	-1	-10	nucleoside-diphosphate kinase (ATP:dCDP), mitochondrial	Nucleotide interconversion	2
R_NDPK6m	-11	-1	-10	nucleoside-diphosphate kinase (ATP:dUDP), mitochondrial	Nucleotide interconversion	2
R_MHISOR	-83	-73	-10	N-Methylhistamine:oxygen oxidoreductase (deaminating)	Histidine metabolism	4
R_MACOXO	-83	-73	-10	3-Methylimidazole acetaldehyde:NAD+ oxidoreductase	Histidine metabolism	4
R_GLCt4	-37	-27	-10	glucose transport via sodium symport	Transport, extracellular	4
R_GLCt4	-37	-27	-10	glucose transport via sodium symport	Transport, extracellular	4
R_EX_orot_LPAREN_e_RPAREN_	-85	-75	-10	Exchange of orotate	Exchange/demand reaction	1
R_EX_hista_LPAREN_e_RPAREN_	-83	-73	-10	Histamine exchange	Exchange/demand reaction	1
R_EX_cbasp_LPAREN_e_RPAREN_	-85	-75	-10	Exchange of N-carbamoyl-L-aspartate	Exchange/demand reaction	NA
R_EX_3mlda_LPAREN_e_RPAREN_	-83	-73	-10	3-Methylimidazoleacetic acid exchange	Exchange/demand reaction	1
R_ESTRADIOLGLCt2	-26	-16	-10	17-beta-D-glucuronide transport (ATP-dependent)	Transport, extracellular	4
R_ESTRADIOLGLCt	-26	-16	-10	estradiol glucuronide transport via bicarbonate countertransport	Transport, extracellular	4
R_DNDPt9m	-11	-1	-10	dADP transport via dTDP antiport	Transport, mitochondrial	4
R_DNDPt8m	-11	-1	-10	dADP transport via dUDP antiport	Transport, mitochondrial	4
R_DNDPt7m	-11	-1	-10	dATP transport via dADP antiport	Transport, mitochondrial	4
R_DNDPt6m	-11	-1	-10	dATP transport via dGDP antiport	Transport, mitochondrial	4
R_DNDPt63m	-11	-1	-10	dGTP transport via dCDP antiport	Transport, mitochondrial	4
R_DNDPt62m	-11	-1	-10	dGTP transport via dGDP antiport	Transport, mitochondrial	4
R_DNDPt61m	-11	-1	-10	dGTP transport via dTDP antiport	Transport, mitochondrial	4
R_DNDPt60m	-11	-1	-10	dGTP transport via dUDP antiport	Transport, mitochondrial	4
R_DNDPt5m	-11	-1	-10	dATP transport via dTDP antiport	Transport, mitochondrial	4
R_DNDPt59m	-11	-1	-10	dGTP transport via dADP antiport	Transport, mitochondrial	4
R_DNDPt58m	-11	-1	-10	dGTP transport via ADP antiport	Transport, mitochondrial	4
R_DNDPt57m	-11	-1	-10	dGTP transport via ATP antiport	Transport, mitochondrial	4
R_DNDPt56m	-11	-1	-10	dCTP transport via ATP antiport	Transport, mitochondrial	4
R_DNDPt55m	-11	-1	-10	dCTP transport via ADP antiport	Transport, mitochondrial	4
R_DNDPt54m	-11	-1	-10	dCTP transport via dADP antiport	Transport, mitochondrial	4
R_DNDPt53m	-11	-1	-10	dCTP transport via dGDP antiport	Transport, mitochondrial	4
R_DNDPt52m	-11	-1	-10	dCTP transport via dUDP antiport	Transport, mitochondrial	4
R_DNDPt51m	-11	-1	-10	dCTP transport via dCDP antiport	Transport, mitochondrial	4
R_DNDPt50m	-11	-1	-10	dTTP transport via dCDP antiport	Transport, mitochondrial	4
R_DNDPt4m	-11	-1	-10	dATP transport via dUDP antiport	Transport, mitochondrial	4
R_DNDPt49m	-11	-1	-10	dTTP transport via dADP antiport	Transport, mitochondrial	4
R_DNDPt48m	-11	-1	-10	dTTP transport via dGDP antiport	Transport, mitochondrial	4
R_DNDPt47m	-11	-1	-10	dTTP transport via dTDP antiport	Transport, mitochondrial	4
R_DNDPt46m	-11	-1	-10	dTTP transport via dUDP antiport	Transport, mitochondrial	4
R_DNDPt45m	-11	-1	-10	dTTP transport via ADP antiport	Transport, mitochondrial	4
R_DNDPt44m	-11	-1	-10	dTTP transport via ATP antiport	Transport, mitochondrial	4
R_DNDPt43m	-11	-1	-10	dUTP transport via ATP antiport	Transport, mitochondrial	4
R_DNDPt42m	-11	-1	-10	dUTP transport via ADP antiport	Transport, mitochondrial	4
R_DNDPt41m	-11	-1	-10	dUTP transport via dCDP antiport	Transport, mitochondrial	4
R_DNDPt40m	-11	-1	-10	dUTP transport via dADP antiport	Transport, mitochondrial	4
R_DNDPt3m	-11	-1	-10	dATP transport via dCDP antiport	Transport, mitochondrial	4
R_DNDPt39m	-11	-1	-10	dUTP transport via dGDP antiport	Transport, mitochondrial	4
R_DNDPt38m	-11	-1	-10	dUTP transport via dUDP antiport	Transport, mitochondrial	4
R_DNDPt37m	-11	-1	-10	dUTP transport via dTDP antiport	Transport, mitochondrial	4
R_DNDPt36m	-11	-1	-10	dGDP transport via dCDP antiport	Transport, mitochondrial	4
R_DNDPt35m	-11	-1	-10	dGDP transport via dADP antiport	Transport, mitochondrial	4
R_DNDPt34m	-11	-1	-10	dGDP transport via dTDP antiport	Transport, mitochondrial	4
R_DNDPt33m	-11	-1	-10	dGDP transport via dUDP antiport	Transport, mitochondrial	4
R_DNDPt32m	-11	-1	-10	dGDP transport via ATP antiport	Transport, mitochondrial	4
R_DNDPt31m	-11	-1	-10	dCDP transport via ATP antiport	Transport, mitochondrial	4
R_DNDPt30m	-11	-1	-10	dCDP transport via ADP antiport	Transport, mitochondrial	4
R_DNDPt2m	-11	-1	-10	dATP transport via ATP antiport	Transport, mitochondrial	4
R_DNDPt29m	-11	-1	-10	dCDP transport via dADP antiport	Transport, mitochondrial	4
R_DNDPt28m	-11	-1	-10	dCDP transport via dGDP antiport	Transport, mitochondrial	4
R_DNDPt27m	-11	-1	-10	dCDP transport via dTDP antiport	Transport, mitochondrial	4
R_DNDPt26m	-11	-1	-10	dCDP transport via dUDP antiport	Transport, mitochondrial	4
R_DNDPt25m	-11	-1	-10	dTDP transport via dCDP antiport	Transport, mitochondrial	4
R_DNDPt24m	-11	-1	-10	dTDP transport via dADP antiport	Transport, mitochondrial	4
R_DNDPt23m	-11	-1	-10	dTDP transport via dGTP antiport	Transport, mitochondrial	4
R_DNDPt22m	-11	-1	-10	dTDP transport via dUDP antiport	Transport, mitochondrial	4
R_DNDPt21m	-11	-1	-10	dTDP transport via ADP antiport	Transport, mitochondrial	4
R_DNDPt20m	-11	-1	-10	dTDP transport via ATP antiport	Transport, mitochondrial	4
R_DNDPt1m	-11	-1	-10	dATP transport via ADP antiport	Transport, mitochondrial	4
R_DNDPt19m	-11	-1	-10	dUDP transport via ATP antiport	Transport, mitochondrial	4
R_DNDPt18m	-11	-1	-10	dUDP transport via ADP antiport	Transport, mitochondrial	4
R_DNDPt17m	-11	-1	-10	dUDP transport via dCDP antiport	Transport, mitochondrial	4
R_DNDPt16m	-11	-1	-10	dUDP transport via dADP antiport	Transport, mitochondrial	4
R_DNDPt15m	-11	-1	-10	dUDP transport via dGDP antiport	Transport, mitochondrial	4
R_DNDPt14m	-11	-1	-10	dUDP transport via dTDP antiport	Transport, mitochondrial	4
R_DNDPt13m	-11	-1	-10	dADP transport via ATP antiport	Transport, mitochondrial	4
R_DNDPt12m	-11	-1	-10	dADP transport via ADP antiport	Transport, mitochondrial	4
R_DNDPt11m	-11	-1	-10	dADP transport via dGDP antiport	Transport, mitochondrial	4
R_DNDPt10m	-11	-1	-10	dADP transport via dCDP antiport	Transport, mitochondrial	4
R_DHORTS	-85	-75	-10	dihydroorotase	Pyrimidine synthesis	4
R_DHORD9	-85	-75	-10	dihydoorotic acid dehydrogenase (quinone10)	Pyrimidine synthesis	4
R_CBASPte	-85	-75	-10	Transport of N-carbamoyl-L-aspartate	Transport, extracellular	NA
R_AKGt4_3	-125	-115	-10	AKG transport via sodium symport	Transport, extracellular	4
R_AKGt4_3	-125	-115	-10	AKG transport via sodium symport	Transport, extracellular	4
R_3MLDAt	-83	-73	-10	3MLDA extracellular transport via diffusion	Transport, extracellular	2
R_TYRTAm	-16	-7	-9	tyrosine transaminase, mitochondrial	Tyrosine metabolism	4
R_THFtl	-123	-114	-9	5,6,7,8-Tetrahydrofolate transport, diffusion, lysosomal	Transport, lysosomal	2
R_T4HCINNMFM	-16	-7	-9	4-hydroxycinnamate formation	Ubiquinone synthesis	2
R_RE1898C	-82	-73	-9	RE1898	Urea cycle	0
R_RE1897C	-82	-73	-9	RE1897	Urea cycle	0
R_RE0691C	-82	-73	-9	RE0691	Urea cycle	0
R_r1078	-16	-7	-9	Vesicular transport	Transport, mitochondrial	0
R_r1051	-11	-2	-9	Vesicular transport	Transport, endoplasmic reticular	0
R_r0954	-16	-7	-9	MCT 1 Transport reaction	Transport, peroxisomal	0
R_r0488	-16	-7	-9	(R)-Mevalonate:NADP+ oxidoreductase (CoA acylating) Biosynthesis of steroids EC:1.1.1.34	Cholesterol metabolism	0
R_PMEVKx	-16	-7	-9	phosphomevalonate kinase	Cholesterol metabolism	4
R_PMEVKc	-16	-7	-9	phosphomevalonate kinase, cytosol	Squalene and cholesterol synthesis	4
R_MEVK1x	-16	-7	-9	mevalonate kinase (atp)	Cholesterol metabolism	4
R_MEVK1c	-16	-7	-9	mevalonate kinase (atp) cytosol	Squalene and cholesterol synthesis	4
R_IPDPtx	-16	-7	-9	Isopentenyl diphosphate transport (peroxisome)	Transport, peroxisomal	1
R_IPDPtx	-16	-7	-9	Isopentenyl diphosphate transport (peroxisome)	Transport, peroxisomal	1
R_IPDDIx	-16	-7	-9	isopentenyl-diphosphate D-isomerase	Cholesterol metabolism	4
R_IPDDI	-16	-7	-9	isopentenyl-diphosphate D-isomerase	Squalene and cholesterol synthesis	3
R_HBZOPT10m	-16	-7	-9	Hydroxybenzoate Decaprenyltransferase	Ubiquinone synthesis	4
R_GRTTx	-16	-7	-9	geranyltranstransferase	Cholesterol metabolism	4
R_GRTT	-16	-7	-9	geranyltranstransferase	Cholesterol metabolism	2
R_GLUt7l	-123	-114	-9	Glutamate transport, lysosomal	Transport, lysosomal	1
R_GGH_7THFl	-123	-114	-9	Gamma-glutamyl hydrolase (7THF), lysosomal	Folate metabolism	4
R_GGH_7DHFl	-123	-114	-9	Gamma-glutamyl hydrolase (7DHF), lysosomal	Folate metabolism	4
R_GGH_6THFl	-123	-114	-9	Gamma-glutamyl hydrolase (6THF), lysosomal	Folate metabolism	4
R_GGH_6DHFl	-123	-114	-9	Gamma-glutamyl hydrolase (6DHF), lysosomal	Folate metabolism	4
R_GGH_5THFl	-123	-114	-9	Gamma-glutamyl hydrolase (5THF), lysosomal	Folate metabolism	4
R_GGH_5DHFl	-123	-114	-9	Gamma-glutamyl hydrolase (5DHF), lysosomal	Folate metabolism	4
R_GGH_10FTHF7GLUl	-123	-114	-9	Gamma-glutamyl hydrolase (10FTHF7GLU), lysosomal	Folate metabolism	4
R_GGH_10FTHF6GLUl	-123	-114	-9	Gamma-glutamyl hydrolase (10FTHF6GLU), lysosomal	Folate metabolism	4
R_GGH_10FTHF5GLUl	-123	-114	-9	Gamma-glutamyl hydrolase (10FTHF5GLU), lysosomal	Folate metabolism	4
R_FPGSm	-123	-114	-9	folylpolyglutamate synthetase, mitochondrial	Folate metabolism	4
R_FPGS9m	-123	-114	-9	folylpolyglutamate synthetase (10fthf), mitochondrial	Folate metabolism	4
R_FPGS9	-123	-114	-9	folylpolyglutamate synthetase (10fthf)	Folate metabolism	4
R_FPGS8m	-123	-114	-9	folylpolyglutamate synthetase (10fthf), mitochondrial	Folate metabolism	4
R_FPGS8	-123	-114	-9	folylpolyglutamate synthetase (10fthf)	Folate metabolism	4
R_FPGS7m	-123	-114	-9	folylpolyglutamate synthetase (10fthf), mitochondrial	Folate metabolism	4
R_FPGS7	-123	-114	-9	folylpolyglutamate synthetase (10fthf)	Folate metabolism	4
R_FPGS6m	-123	-114	-9	folylpolyglutamate synthetase (DHF), mitochondrial	Folate metabolism	4
R_FPGS6	-123	-114	-9	folylpolyglutamate synthetase (DHF)	Folate metabolism	4
R_FPGS5m	-123	-114	-9	folylpolyglutamate synthetase (DHF), mitochondrial	Folate metabolism	4
R_FPGS5	-123	-114	-9	folylpolyglutamate synthetase (DHF)	Folate metabolism	4
R_FPGS4m	-123	-114	-9	folylpolyglutamate synthetase (DHF), mitochondrial	Folate metabolism	4
R_FPGS4	-123	-114	-9	folylpolyglutamate synthetase (DHF)	Folate metabolism	4
R_FPGS3m	-123	-114	-9	folylpolyglutamate synthetase, mitochondrial	Folate metabolism	4
R_FPGS3	-123	-114	-9	folylpolyglutamate synthetase	Folate metabolism	4
R_FPGS2m	-123	-114	-9	folylpolyglutamate synthetase, mitochondrial	Folate metabolism	4
R_FPGS2	-123	-114	-9	folylpolyglutamate synthetase	Folate metabolism	4
R_FPGS	-123	-114	-9	folylpolyglutamate synthetase	Folate metabolism	4
R_EX_caro_LPAREN_e_RPAREN_	-127	-118	-9	beta-Carotene exchange	Exchange/demand reaction	1
R_DPPS	-16	-7	-9	decaprenyl synthase	Miscellaneous	2
R_DPMVDx	-16	-7	-9	diphosphomevalonate decarboxylase	Cholesterol metabolism	4
R_DPMVDc	-16	-7	-9	diphosphomevalonate decarboxylase, cytosol	Squalene and cholesterol synthesis	4
R_DPHMBDCm	-16	-7	-9	3-Decaprenyl-4-hydroxy-5-methoxybenzoate decarboxylation	Ubiquinone synthesis	2
R_DMATTx	-16	-7	-9	dimethylallyltranstransferase	Cholesterol metabolism	4
R_DMATT	-16	-7	-9	dimethylallyltranstransferase	Cholesterol metabolism	2
R_DHFtl	-123	-114	-9	dihydrofolate reversible lysosomal transport	Transport, lysosomal	2
R_DHDPBMTm	-16	-7	-9	dihydroxydecaprenylbenzoate methyltransferase	Ubiquinone synthesis	4
R_DECDPtm	-16	-7	-9	lipid, flip-flop intracellular transport	Transport, mitochondrial	2
R_DCYTD	-9	0	-9	deoxycytidine deaminase	Pyrimidine catabolism	2
R_CYTD	-9	0	-9	cytidine deaminase	Pyrimidine catabolism	2
R_CRNtHa	-12	-3	-9	L-carnitine outward transport (H+ antiport)	Transport, extracellular	4
R_COUCOAFm	-16	-7	-9	p-coumaroyl-CoA formation	Ubiquinone synthesis	2
R_COQ7m	-16	-7	-9	Ubiquinone biosynthesis COQ7	Ubiquinone synthesis	4
R_COQ6m	-16	-7	-9	Ubiquinone biosynthesis monooxgenase COQ6	Ubiquinone synthesis	4
R_COQ5m	-16	-7	-9	Ubiquinone biosynthesis methyltransferase COQ5	Ubiquinone synthesis	2
R_COQ3m	-16	-7	-9	methyltransferase COQ3	Ubiquinone synthesis	4
R_CHSTEROLt1	-11	-2	-9	cholesterol intracellular transport	Transport, mitochondrial	2
R_CHSTEROLt1	-11	-2	-9	cholesterol intracellular transport	Transport, mitochondrial	2
R_CAROtr	-127	-118	-9	beta-carotene transport via diffusion	Transport, extracellular	2
R_BCDO	-127	-118	-9	beta-Carotene dioxygenase	Vitamin A metabolism	4
R_7THFtm	-123	-114	-9	7-glutamyl-THF transport,m mitochondrial	Transport, mitochondrial	2
R_7THFtl	-123	-114	-9	7-glutamyl-THF transport, lysosomal	Transport, lysosomal	2
R_7DHFtm	-123	-114	-9	7-glutamyl-DHF transport,m mitochondrial	Transport, mitochondrial	2
R_7DHFtl	-123	-114	-9	7-glutamyl-DHF transport, lysosomal	Transport, lysosomal	2
R_6THFtm	-123	-114	-9	6-glutamyl-THF transport,m mitochondrial	Transport, mitochondrial	2
R_6THFtl	-123	-114	-9	6-glutamyl-THF transport, lysosomal	Transport, lysosomal	2
R_6DHFtm	-123	-114	-9	6-glutamyl-DHF transport,m mitochondrial	Transport, mitochondrial	2
R_6DHFtl	-123	-114	-9	6-glutamyl-DHF transport, lysosomal	Transport, lysosomal	2
R_5THFtm	-123	-114	-9	5-glutamyl-THF transport,m mitochondrial	Transport, mitochondrial	2
R_5THFtl	-123	-114	-9	5-glutamyl-THF transport, lysosomal	Transport, lysosomal	2
R_5DHFtl	-123	-114	-9	5-glutamyl-DHF transport, lysosomal	Transport, lysosomal	2
R_4HBZFm	-16	-7	-9	4-hydroxybenzoate formation	Ubiquinone synthesis	2
R_4HBZCOAFm	-16	-7	-9	4-hydroxybenzoyl-CoA formation	Ubiquinone synthesis	2
R_3DPHBH2	-16	-7	-9	Hydroxylation of 3-Decaprenyl-4-hydroxybenzoate (NADPH)	Ubiquinone synthesis	2
R_3DPHBH1	-16	-7	-9	Hydroxylation of 3-Decaprenyl-4-hydroxybenzoate (NADH)	Ubiquinone synthesis	2
R_34HPLFM	-16	-7	-9	3-(4-hydroxyphenyl-)lactate formation	Ubiquinone synthesis	2
R_10FTHFtl	-123	-114	-9	10-Formyltetrahydrofolate lysosomal transport via diffusion	Transport, lysosomal	2
R_10FTHF7GLUtm	-123	-114	-9	7-glutamyl-10FTHF transport, mitochondrial	Transport, mitochondrial	2
R_10FTHF7GLUtl	-123	-114	-9	7-glutamyl-10FTHF transport, lysosomal	Transport, lysosomal	2
R_10FTHF6GLUtm	-123	-114	-9	6-glutamyl-10FTHF transport, mitochondrial	Transport, mitochondrial	2
R_10FTHF6GLUtl	-123	-114	-9	6-glutamyl-10FTHF transport, lysosomal	Transport, lysosomal	2
R_UAGALDP	-10	-2	-8	UDP-N-acetylgalactosamine diphosphorylase	Aminosugar metabolism	2
R_SALMCOM2	-105	-97	-8	S-Adenosyl-L-methionine:catechol O-methyltransferase	Tyrosine metabolism	2
R_S6TASE7ly	-10	-2	-8	N-acetylgalactosamine-6-sulfatase, lysosomal	Chondroitin sulfate degradation	4
R_S6TASE6ly	-10	-2	-8	N-acetylgalactosamine-6-sulfatase, lysosomal	Chondroitin sulfate degradation	4
R_S6TASE5ly	-10	-2	-8	N-acetylgalactosamine-6-sulfatase, lysosomal	Chondroitin sulfate degradation	4
R_S6TASE4ly	-10	-2	-8	N-acetylgalactosamine-6-sulfatase, lysosomal	Chondroitin sulfate degradation	4
R_S2TASE5ly	-10	-2	-8	glucuronate-2-sulfatase, lysosomal	Chondroitin sulfate degradation	4
R_S2TASE4ly	-10	-2	-8	glucuronate-2-sulfatase, lysosomal	Chondroitin sulfate degradation	4
R_r1030	-131	-123	-8	Transport reaction	Transport, extracellular	0
R_r0645	-131	-123	-8	2-Aminomuconate semialdehyde:NAD+ 6-oxidoreductase Tryptophan metabolism EC:1.2.1.32	Tryptophan metabolism	0
R_PLA2_2e	-8	0	-8	phospholipase A2	Glycerophospholipid metabolism	4
R_PCLAD	-131	-123	-8	picolinic acid decarboxylase	Tryptophan metabolism	4
R_NORANMT	-105	-97	-8	noradrenaline N-methyltransferase	Tyrosine metabolism	4
R_NACHEX7ly	-10	-2	-8	beta-N-acetylhexosaminidase, lysosomal	Chondroitin sulfate degradation	4
R_NACHEX6ly	-10	-2	-8	beta-N-acetylhexosaminidase, lysosomal	Chondroitin sulfate degradation	4
R_NACHEX5ly	-10	-2	-8	beta-N-acetylhexosaminidase, lysosomal	Chondroitin sulfate degradation	4
R_NACHEX4ly	-10	-2	-8	beta-N-acetylhexosaminidase, lysosomal	Chondroitin sulfate degradation	4
R_N2M2NMASNt	-58	-50	-8	n2m2nmasn transport, Golgi to extracellular	Transport, extracellular	1
R_MEPIVESSte	-105	-97	-8	metanephrine secretion via secretory vesicle (ATP driven)	Transport, extracellular	2
R_MAOX	-124	-116	-8	Methylamine oxidase	Tyrosine metabolism	2
R_M14NTg	-58	-50	-8	beta-1,4-mannosyl-glycoprotein 4-beta-N-acetylglucosaminyltransferase	N-glycan synthesis	0
R_LINKDEG3ly	-10	-2	-8	degradation of proteoglycan linkage region, lysosomal	Chondroitin sulfate degradation	2
R_HKYNH	-131	-123	-8	3-Hydroxy-L-kynurenine hydrolase	Tryptophan metabolism	4
R_GLXtm	-81	-73	-8	glyoxylate transport, mitochondrial	Transport, mitochondrial	1
R_GLCAASE6ly	-10	-2	-8	beta-glucuronidase, lysosomal	Chondroitin sulfate degradation	4
R_GLCAASE5ly	-10	-2	-8	beta-glucuronidase, lysosomal	Chondroitin sulfate degradation	4
R_EX_n2m2nmasn_LPAREN_e_RPAREN_	-58	-50	-8	N-Acetyl-beta-D-glucosaminyl-1,2-alpha-D-mannosyl-1,3-(N-acetyl-beta-D-glucosaminyl-1,2-alpha-D-mannosyl-1,6)-(N-acetyl-beta-D-glucosaminyl-1,4)-beta-D-mannosyl-1,4-N-acetyl-beta-D-glucosaminyl-R exchange	Exchange/demand reaction	1
R_EX_mepi_LPAREN_e_RPAREN_	-105	-97	-8	Metanephrine exchange	Exchange/demand reaction	1
R_EX_cspg_d_LPAREN_e_RPAREN_	-10	-2	-8	chondroitin sulfate D (GlcNAc6S-GlcA2S) proteoglycan exchange	Exchange/demand reaction	1
R_EX_cspg_c_LPAREN_e_RPAREN_	-10	-2	-8	chondroitin sulfate C (GalNAc6S-GlcA) proteoglycan exchange	Exchange/demand reaction	1
R_EX_C02470_LPAREN_e_RPAREN_	-131	-123	-8	Xanthurenic acid exchange	Exchange/demand reaction	1
R_CYSTGLUex	-130	-122	-8	L-cystine/L-glutamate exchanger	Transport, extracellular	4
R_CSPG_Dtly	-10	-2	-8	chondroitin sulfate D transport, extracellular to lysosome	Transport, lysosomal	2
R_CSPG_Ctly	-10	-2	-8	chondroitin sulfate C transport, extracellular to lysosome	Transport, lysosomal	2
R_CSDPASEly	-10	-2	-8	chondroitin sulfate D proteoglycan protease, lysosome (endosome)	Chondroitin sulfate degradation	1
R_CSCPASEly	-10	-2	-8	chondroitin sulfate C proteoglycan protease, lysosome (endosome)	Chondroitin sulfate degradation	1
R_BAMPPALDOX	-81	-73	-8	beta-Aminopropion aldehyde:NAD+ oxidoreductase	beta-Alanine metabolism	1
R_ATPasel	-123	-115	-8	V-type ATPase, H+ transporting, lysosomal	Transport, lysosomal	4
R_AMCOXO	-131	-123	-8	2-aminomuconate reductase	Tryptophan metabolism	4
R_ACGALtly	-10	-2	-8	N-acetyl-galactosamine lysosomal efflux	Transport, lysosomal	2
R_ACGALK2	-10	-2	-8	N-acetylgalactosamine kinase (ITP)	Aminosugar metabolism	2
R_ACGALK	-10	-2	-8	N-acetylgalactosamine kinase	Aminosugar metabolism	2
R_ABUTD	-81	-73	-8	Aminobutyraldehyde dehydrogenase	beta-Alanine metabolism	4
R_41R1H2MAE12BOOX	-124	-116	-8	4-[(1R)-1-Hydroxy-2-(methylamino)ethyl]-1,2-benzenediol:oxygen oxidoreductase(deaminating)(flavin-containing)	Tyrosine metabolism	4
R_3HAO	-131	-123	-8	3-hydroxyanthranilate 3,4-dioxygenase	Tryptophan metabolism	4
R_2OXOADPTm	-131	-123	-8	2-oxoadipate shuttle (cytosol/mitochondria)	Tryptophan metabolism	4
R_13DAMPPOX	-81	-73	-8	1,3-Diaminopropane:oxygen oxidoreductase (deaminating)	beta-Alanine metabolism	1
R_TYMSULT	-111	-104	-7	Tyramine Sulfotransferase	Tyrosine metabolism	4
R_TYMSFt	-111	-104	-7	Tyramine O-sulfate transport (diffusion)	Transport, extracellular	1
R_TREHe	-128	-121	-7	alpha,alpha-trehalase	Starch and sucrose metabolism	4
R_THD1m	-14	-7	-7	NAD(P) transhydrogenase	NAD metabolism	4
R_RE3002X	-108	-101	-7	RE3002	Fatty acid oxidation	0
R_RE2996X	-108	-101	-7	RE2996	Fatty acid oxidation	0
R_RE2988X	-108	-101	-7	RE2988	Fatty acid oxidation	0
R_RE2987X	-108	-101	-7	RE2987	Fatty acid oxidation	0
R_RE2986X	-108	-101	-7	RE2986	Fatty acid oxidation	0
R_RE2985X	-108	-101	-7	RE2985	Fatty acid oxidation	0
R_r2353	-8	-1	-7	Organic anion transporter 5 Utilized transport	Transport, extracellular	0
R_r0539	-127	-120	-7	Cysteamine:oxygen oxidoreductase Taurine and hypotaurine metabolism EC:1.13.11.19	Taurine and hypotaurine metabolism	0
R_PNTEH	-127	-120	-7	Hydrolase Class ( RXN R02973)	CoA catabolism	4
R_LRAT	-130	-123	-7	Lecithin retinol acyltransferase	Vitamin A metabolism	4
R_EX_tymsf_LPAREN_e_RPAREN_	-111	-104	-7	Tyramine O-sulfate exchange	Exchange/demand reaction	1
R_EX_tre_LPAREN_e_RPAREN_	-128	-121	-7	Trehalose exchange	Exchange/demand reaction	1
R_EX_chol_LPAREN_e_RPAREN_	-7	0	-7	exchange reaction for Choline	Exchange/demand reaction	1
R_EX_adrnl_LPAREN_e_RPAREN_	-113	-106	-7	Adrenaline exchange	Exchange/demand reaction	1
R_CHOLtu	-7	0	-7	Choline uniport	Transport, extracellular	4
R_BILGLCURte	-9	-2	-7	bilirubin monoglucuronide transport MDR	Transport, extracellular	2
R_BILDGLCURte	-9	-2	-7	bilirubin beta-diglucuronide transport MDR	Transport, extracellular	2
R_ADRNLPVESSEC	-113	-106	-7	Adrenaline secretion via secretory vesicle (ATP driven)	Transport, extracellular	4
R_UDPG4E	-91	-85	-6	UDPglucose 4-epimerase	Galactose metabolism	0
R_UDPG4E	-91	-85	-6	UDPglucose 4-epimerase	Galactose metabolism	0
R_UAG4E	-91	-85	-6	UDP-N-acetylglucosamine 4-epimerase	Aminosugar metabolism	2
R_TYROXDAc	-110	-104	-6	Tyramine:oxygen oxidoreductase(deaminating)(flavin-containing) (cytosol)	Tyrosine metabolism	4
R_TYRCBOX	-110	-104	-6	L-Tyrosine carboxy-lyase	Tyrosine metabolism	4
R_TSTSTERONEtr	-7	-1	-6	testosterone intracellular transport	Transport, endoplasmic reticular	2
R_TSTSTERONEt	-7	-1	-6	Testosterone transport	Transport, extracellular	2
R_SRTNtu	-70	-64	-6	Serotonin uniport	Transport, extracellular	4
R_SRTNtu	-70	-64	-6	Serotonin uniport	Transport, extracellular	4
R_S6T3g	-8	-2	-6	galactose/N-acetylglucosamine 6-O-sulfotransferase, Golgi apparatus	Keratan sulfate synthesis	4
R_S6T2g	-8	-2	-6	galactose/N-acetylglucosamine 6-O-sulfotransferase, Golgi apparatus	Keratan sulfate synthesis	4
R_S6T1g	-8	-2	-6	galactose/N-acetylglucosamine 6-O-sulfotransferase, Golgi apparatus	Keratan sulfate synthesis	4
R_S23T2g	-8	-2	-6	beta-galactoside alpha-2,3-sialyltransferase (core 2)	Keratan sulfate synthesis	4
R_PROSTGF2t	-70	-64	-6	prostaglandin uniport	Transport, extracellular	4
R_PROSTGF2t	-70	-64	-6	prostaglandin uniport	Transport, extracellular	4
R_PROSTGE2t2	-70	-64	-6	prostaglandin uniport	Transport, extracellular	4
R_PROSTGE2t2	-70	-64	-6	prostaglandin uniport	Transport, extracellular	4
R_PHYCBOXL	-110	-104	-6	L-Phenylalanine carboxy-lyase	Phenylalanine metabolism	1
R_PHEACGLNt	-110	-104	-6	PHEACGLN extracellular transport via diffusion	Transport, extracellular	0
R_PHACCOAGLNAC	-110	-104	-6	Phenylacetyl-CoA:L-glutamine alpha-N-phenylacetyltransferase	Phenylalanine metabolism	2
R_PGMT	-91	-85	-6	phosphoglucomutase	Glycolysis/gluconeogenesis	0
R_PEAMNO	-110	-104	-6	Phenethylamine oxidase	Phenylalanine metabolism	2
R_PCt	-109	-103	-6	phosphatidylcholine transporter	Transport, extracellular	4
R_PAPtg	-8	-2	-6	adenosine 3',5'-bisphosphate Golgi transport	Transport, golgi apparatus	1
R_PAPStg	-8	-2	-6	3'-Phosphoadenylyl sufate Golgi transport	Transport, golgi apparatus	4
R_PACCOAL	-110	-104	-6	phenylacetate-CoA ligase	Phenylalanine metabolism	2
R_OXAtp	-130	-124	-6	oxalate transport out of peroxisome	Transport, peroxisomal	2
R_NCNt	-6	0	-6	Na+/Ca2+-NH4+ exchange	Transport, extracellular	4
R_NCNt	-6	0	-6	Na+/Ca2+-NH4+ exchange	Transport, extracellular	4
R_NCKt	-6	0	-6	Na+/Ca2+-K+ exchange	Transport, extracellular	4
R_KSII_CORE2t	-8	-2	-6	keratan sulfate II (core2) transport, golgi to extracellular	Transport, extracellular	2
R_HPACtr	-110	-104	-6	hydroxyphenylacetate transport via diffusion	Transport, extracellular	2
R_GLXO2p	-130	-124	-6	glyoxylate oxidase, peroxisomal	Glyoxylate and dicarboxylate metabolism	4
R_GLUPROASCT1	-6	0	-6	glutamate intake by system ASCT-1 transporter	Transport, extracellular	2
R_G14T5g	-8	-2	-6	beta-N-acetylglucosaminylglycopeptide beta-1,4-galactosyltransferase, Golgi	Keratan sulfate synthesis	4
R_G14T4g	-8	-2	-6	beta-N-acetylglucosaminylglycopeptide beta-1,4-galactosyltransferase, Golgi	Keratan sulfate synthesis	4
R_G14T3g	-8	-2	-6	beta-N-acetylglucosaminylglycopeptide beta-1,4-galactosyltransferase, Golgi	Keratan sulfate synthesis	4
R_G14T2g	-8	-2	-6	beta-N-acetylglucosaminylglycopeptide beta-1,4-galactosyltransferase, Golgi	Keratan sulfate synthesis	4
R_FATP5t	-6	0	-6	fatty acid electroneutral transport	Transport, extracellular	4
R_FATP5t	-6	0	-6	fatty acid electroneutral transport	Transport, extracellular	4
R_FATP4t	-6	0	-6	fatty acid electroneutral transport	Transport, extracellular	4
R_FATP4t	-6	0	-6	fatty acid electroneutral transport	Transport, extracellular	4
R_EX_tststerone_LPAREN_e_RPAREN_	-7	-1	-6	Testosterone exchange	Exchange/demand reaction	1
R_EX_srtn_LPAREN_e_RPAREN_	-110	-104	-6	Serotonin exchange	Exchange/demand reaction	1
R_EX_pheacgln_LPAREN_e_RPAREN_	-110	-104	-6	alpha-N-Phenylacetyl-L-glutamine exchange	Exchange/demand reaction	1
R_EX_ksii_core2_LPAREN_e_RPAREN_	-8	-2	-6	keratan sulfate II (core 2-linked) exchange	Exchange/demand reaction	1
R_EX_dopa_LPAREN_e_RPAREN_	-110	-104	-6	Dopamine exchange	Exchange/demand reaction	1
R_EX_4hphac_LPAREN_e_RPAREN_	-110	-104	-6	4-Hydroxyphenylacetate exchange	Exchange/demand reaction	1
R_EX_34dhphe_LPAREN_e_RPAREN_	-110	-104	-6	3,4-Dihydroxy-L-phenylalanine exchange	Exchange/demand reaction	1
R_DM_T_antigen_g_	-8	-2	-6	DM T antigen(g)	Exchange/demand reaction	0
R_CORE2GTg	-8	-2	-6	Core 2 acetylglucosaminyltransferase, Golgi apparatus	O-glycan synthesis	0
R_ASPPROASCT1	-6	0	-6	aspartate intake by system ASCT-1 transporter	Transport, extracellular	2
R_AG13T3g	-8	-2	-6	N-acetyllactosaminide beta-1,3-N-acetylglucosaminyltransferase, Golgi apparatus	Keratan sulfate synthesis	4
R_AG13T2g	-8	-2	-6	N-acetyllactosaminide beta-1,3-N-acetylglucosaminyltransferase, Golgi apparatus	Keratan sulfate synthesis	4
R_AG13T1g	-8	-2	-6	N-acetyllactosaminide beta-1,3-N-acetylglucosaminyltransferase, Golgi apparatus	Keratan sulfate synthesis	4
R_5HLTDL	-110	-104	-6	5-Hydroxy-L-tryptophan decarboxy-lyase	Tryptophan metabolism	4
R_4OHPROIMINOtc	-6	0	-6	transport of L-OH-Proline by the apical IMINO amino acid transporters in kidney and intestine		NA
R_4HPROLTASCT1	-6	0	-6	exit of hydroxy-prloine across the basolateral surface of enterocytes	Transport, extracellular	2
R_4HOXPACDOX_NADP_	-110	-104	-6	4-Hydroxyphenylacetaldehyde:NADP+ oxidoreductase	Tyrosine metabolism	2
R_3HLYTCL	-110	-104	-6	3-Hydroxy-L-tyrosine carboxy-lyase	Tyrosine metabolism	4
R_34DHPHEt	-110	-104	-6	3,4-Dihydroxy-L-phenylalanine transport	Transport, extracellular	4
R_TMDPP	-5	0	-5	thymidine phosphorylase	Pyrimidine catabolism	4
R_STS1	-5	0	-5	Steryl-sulfatase	Steroid metabolism	4
R_SERLYSNaex	-126	-121	-5	Serine/Lysine Na-dependent exchange (Ser in)	Transport, extracellular	1
R_SADT	-5	0	-5	sulfate adenylyltransferase	Nucleotide interconversion	4
R_RE3009C	-5	0	-5	RE3009	Methionine and cysteine metabolism	0
R_RE1135C	-5	0	-5	RE1135	Steroid metabolism	0
R_RE1100C	-5	0	-5	RE1100	Steroid metabolism	0
R_r0668	-7	-2	-5	CTP:N-acylneuraminate cytidylyltransferase Aminosugars metabolism EC:2.7.7.43	Unassigned	0
R_r0400	-7	-2	-5	N-acetylneuraminate,ferrocytochrome-b5:oxygen oxidoreductase (N-acetyl-hydroxylating) Aminosugars metabolism EC:1.14.18.2	Unassigned	0
R_PROD2	-130	-125	-5	Proline dehydrogenase	Arginine and Proline Metabolism	2
R_PRO1x	-130	-125	-5	L-ProlineNAD+ 5-oxidoreductase	Transport, extracellular	2
R_PRGNLONESULT	-5	0	-5	steroid sulfotransferase	Steroid metabolism	4
R_P4503A7r	-128	-123	-5	cytochrome p450 P450 3A7	Steroid metabolism	4
R_NRPPHRSULT	-5	0	-5	Norepinephrine Sulfotransferase	Tyrosine metabolism	4
R_NRPPHRSFt	-5	0	-5	norepinephrine sulfate transport (diffusion)	Transport, extracellular	1
R_NNATn	-10	-5	-5	nicotinate-nucleotide adenylyltransferase	NAD metabolism	4
R_NMNtn	-10	-5	-5	NMN transport, nuclear trhough pore	Transport, nuclear	2
R_NMNATn	-10	-5	-5	nicotinamide-nucleotide adenylyltransferase	NAD metabolism	4
R_NICRNTtn	-10	-5	-5	NICRNT transport, nuclear trhough pore	Transport, nuclear	2
R_NCCt	-131	-126	-5	Na+-Cl- cotransport	Transport, extracellular	4
R_NADtn	-10	-5	-5	NAD transport, nuclear through pores	Transport, nuclear	2
R_MAN6PI	-5	0	-5	mannose-6-phosphate isomerase	Fructose and mannose metabolism	2
R_EX_nrpphrsf_LPAREN_e_RPAREN_	-5	0	-5	Sulfate derivative of norepinephrine exchange	Exchange/demand reaction	1
R_EX_estrones_LPAREN_e_RPAREN_	-5	0	-5	Estrone 3-sulfate exchange	Exchange/demand reaction	1
R_EX_dopasf_LPAREN_e_RPAREN_	-5	0	-5	Dopamine 3-O-sulfate exchange	Exchange/demand reaction	1
R_EX_6htststerone_LPAREN_e_RPAREN_	-128	-123	-5	6 beta hydroxy testosterone exchange	Exchange/demand reaction	1
R_EX_4nphsf_LPAREN_e_RPAREN_	-5	0	-5	4-Nitrophenyl sulfate exchange	Exchange/demand reaction	1
R_ESTSULT	-5	0	-5	Estrogen sulfotransferase	Steroid metabolism	4
R_DOPASULT	-5	0	-5	Dopamine Sulfotransferase	Tyrosine metabolism	4
R_DOPASFt	-5	0	-5	Dopamine 3-0-sulfate transport (diffusion)	Transport, extracellular	1
R_DNADtn	-10	-5	-5	dNAD transport, nuclear trhough pore	Transport, nuclear	2
R_DHEASULT	-5	0	-5	Dehydroepiandrosterone sulfotransferase	Steroid metabolism	4
R_CYSTSERex	-126	-121	-5	L-cystine/glycine exchanger (cystine in)	Transport, extracellular	4
R_CMPACNAtg	-7	-2	-5	CMP-Sia Golgi transport via CMP antiport	Transport, golgi apparatus	4
R_CHSTEROLSULT	-5	0	-5	steroid sulfotransferase	Steroid metabolism	4
R_BPNT2	-5	0	-5	3',5'-bisphosphate nucleotidase (paps)	Nucleotide interconversion	4
R_BPNT	-5	0	-5	3',5'-bisphosphate nucleotidase	Nucleotide interconversion	4
R_ATPtn	-10	-5	-5	ATP diffusion in nucleus	Transport, nuclear	2
R_ATPS4m	-44	-39	-5	ATP synthase (four protons for one ATP)	Oxidative phosphorylation	4
R_ADSK	-5	0	-5	adenylyl-sulfate kinase	Nucleotide interconversion	4
R_ACNMLr	-7	-2	-5	N-Acetylneuraminate lyase (reversible)	Aminosugar metabolism	2
R_ACHEe	-118	-113	-5	Acetylcholinesterase	Glycerophospholipid metabolism	4
R_ACGAM2E	-7	-2	-5	N-acetylglucosamine 2-epimerase	Aminosugar metabolism	4
R_6HTSTSTERONEtr	-128	-123	-5	hydroxylated testosterone transport	Transport, endoplasmic reticular	2
R_6HTSTSTERONEte	-128	-123	-5	hydroxylated testosterone transport	Transport, extracellular	2
R_4NPHSULT	-5	0	-5	4-Nitrophenol Sulfotransferase	Cytochrome metabolism	4
R_4NPHSFte	-5	0	-5	xenobiotic transport	Transport, extracellular	2
R_XOLTRI27te	-126	-122	-4	27 trihydroxy cholesterol transport	Transport, extracellular	1
R_XOLTRI27tc	-126	-122	-4	27 trihydroxy cholesterol transport	Transport, endoplasmic reticular	1
R_XOLTRI25te	-126	-122	-4	25 trihydroxy cholesterol transport	Transport, extracellular	1
R_XOLTRI25tc	-126	-122	-4	25 trihydroxy cholesterol transport	Transport, endoplasmic reticular	1
R_TRIODTHYSULT	-17	-13	-4	Triiodothyronine Sulfotransferase	Tyrosine metabolism	4
R_TRIODTHYSUFt	-17	-13	-4	Triiodothyronine sulfate transport (diffusion)	Transport, extracellular	1
R_TMDPP	-4	0	-4	thymidine phosphorylase	Pyrimidine catabolism	4
R_THYMt	-4	0	-4	thymine reversible transport via facilated diffusion	Transport, extracellular	4
R_ST8SIA54g	-131	-127	-4	Beta-galactoside alpha-2,3-sialyltransferase	Sphingolipid metabolism	4
R_ST8SIA53g	-131	-127	-4	Beta-galactoside alpha-2,3-sialyltransferase	Sphingolipid metabolism	4
R_r2505	-4	0	-4	ATP-binding Cassette (ABC) TCDB:3.A.1.208.8	Transport, endoplasmic reticular	0
R_r2150	-4	0	-4	Resistance-Nodulation-Cell Division (RND) TCDB:2.A.60.1.14	Transport, extracellular	0
R_r2145	-4	0	-4	Resistance-Nodulation-Cell Division (RND) TCDB:2.A.60.1.14	Transport, extracellular	0
R_r2144	-4	0	-4	Resistance-Nodulation-Cell Division (RND) TCDB:2.A.60.1.14	Transport, extracellular	0
R_r2142	-4	0	-4	Resistance-Nodulation-Cell Division (RND) TCDB:2.A.60.1.14	Transport, extracellular	0
R_r2142	-4	0	-4	Resistance-Nodulation-Cell Division (RND) TCDB:2.A.60.1.14	Transport, extracellular	0
R_r2141	-4	0	-4	Resistance-Nodulation-Cell Division (RND) TCDB:2.A.60.1.14	Transport, extracellular	0
R_r2141	-4	0	-4	Resistance-Nodulation-Cell Division (RND) TCDB:2.A.60.1.14	Transport, extracellular	0
R_r2140	-4	0	-4	Resistance-Nodulation-Cell Division (RND) TCDB:2.A.60.1.14	Transport, extracellular	0
R_r2140	-4	0	-4	Resistance-Nodulation-Cell Division (RND) TCDB:2.A.60.1.14	Transport, extracellular	0
R_r2139	-4	0	-4	Resistance-Nodulation-Cell Division (RND) TCDB:2.A.60.1.14	Transport, extracellular	0
R_r2139	-4	0	-4	Resistance-Nodulation-Cell Division (RND) TCDB:2.A.60.1.14	Transport, extracellular	0
R_r2137	-4	0	-4	Major Facilitator(MFS) TCDB:2.A.1.14.6	Transport, extracellular	0
R_r2137	-4	0	-4	Major Facilitator(MFS) TCDB:2.A.1.14.6	Transport, extracellular	0
R_r2136	-4	0	-4	Major Facilitator(MFS) TCDB:2.A.1.14.6	Transport, extracellular	0
R_r2133	-4	0	-4	Major Facilitator(MFS) TCDB:2.A.1.13.1	Transport, extracellular	0
R_r2133	-4	0	-4	Major Facilitator(MFS) TCDB:2.A.1.13.1	Transport, extracellular	0
R_r2132	-4	0	-4	Major Facilitator(MFS) TCDB:2.A.1.13.1	Transport, extracellular	0
R_r2132	-4	0	-4	Major Facilitator(MFS) TCDB:2.A.1.13.1	Transport, extracellular	0
R_r2131	-4	0	-4	Major Facilitator(MFS) TCDB:2.A.1.13.1	Transport, extracellular	0
R_r2131	-4	0	-4	Major Facilitator(MFS) TCDB:2.A.1.13.1	Transport, extracellular	0
R_r2130	-4	0	-4	Major Facilitator(MFS) TCDB:2.A.1.13.1	Transport, extracellular	0
R_r2130	-4	0	-4	Major Facilitator(MFS) TCDB:2.A.1.13.1	Transport, extracellular	0
R_r2129	-4	0	-4	Major Facilitator(MFS) TCDB:2.A.1.13.1	Transport, extracellular	0
R_r2129	-4	0	-4	Major Facilitator(MFS) TCDB:2.A.1.13.1	Transport, extracellular	0
R_r2128	-4	0	-4	Major Facilitator(MFS) TCDB:2.A.1.13.1	Transport, extracellular	0
R_r2128	-4	0	-4	Major Facilitator(MFS) TCDB:2.A.1.13.1	Transport, extracellular	0
R_r2127	-4	0	-4	Major Facilitator(MFS) TCDB:2.A.1.13.1	Transport, extracellular	0
R_r2127	-4	0	-4	Major Facilitator(MFS) TCDB:2.A.1.13.1	Transport, extracellular	0
R_r2126	-4	0	-4	Major Facilitator(MFS) TCDB:2.A.1.13.1	Transport, extracellular	0
R_r2126	-4	0	-4	Major Facilitator(MFS) TCDB:2.A.1.13.1	Transport, extracellular	0
R_r2125	-4	0	-4	Major Facilitator(MFS) TCDB:2.A.1.13.1	Transport, extracellular	0
R_r2125	-4	0	-4	Major Facilitator(MFS) TCDB:2.A.1.13.1	Transport, extracellular	0
R_r2124	-4	0	-4	Major Facilitator(MFS) TCDB:2.A.1.13.1	Transport, extracellular	0
R_r2124	-4	0	-4	Major Facilitator(MFS) TCDB:2.A.1.13.1	Transport, extracellular	0
R_r2123	-4	0	-4	Major Facilitator(MFS) TCDB:2.A.1.13.1	Transport, extracellular	0
R_r2123	-4	0	-4	Major Facilitator(MFS) TCDB:2.A.1.13.1	Transport, extracellular	0
R_r2122	-4	0	-4	Major Facilitator(MFS) TCDB:2.A.1.13.1	Transport, extracellular	0
R_r2122	-4	0	-4	Major Facilitator(MFS) TCDB:2.A.1.13.1	Transport, extracellular	0
R_r2121	-4	0	-4	Major Facilitator(MFS) TCDB:2.A.1.13.1	Transport, extracellular	0
R_r2121	-4	0	-4	Major Facilitator(MFS) TCDB:2.A.1.13.1	Transport, extracellular	0
R_r2120	-4	0	-4	Major Facilitator(MFS) TCDB:2.A.1.13.1	Transport, extracellular	0
R_r2120	-4	0	-4	Major Facilitator(MFS) TCDB:2.A.1.13.1	Transport, extracellular	0
R_r2119	-4	0	-4	Major Facilitator(MFS) TCDB:2.A.1.13.1	Transport, extracellular	0
R_r2119	-4	0	-4	Major Facilitator(MFS) TCDB:2.A.1.13.1	Transport, extracellular	0
R_r2118	-4	0	-4	Major Facilitator(MFS) TCDB:2.A.1.13.1	Transport, extracellular	0
R_r2118	-4	0	-4	Major Facilitator(MFS) TCDB:2.A.1.13.1	Transport, extracellular	0
R_r2117	-4	0	-4	Major Facilitator(MFS) TCDB:2.A.1.13.1	Transport, extracellular	0
R_r2117	-4	0	-4	Major Facilitator(MFS) TCDB:2.A.1.13.1	Transport, extracellular	0
R_r2116	-4	0	-4	Major Facilitator(MFS) TCDB:2.A.1.13.1	Transport, extracellular	0
R_r2116	-4	0	-4	Major Facilitator(MFS) TCDB:2.A.1.13.1	Transport, extracellular	0
R_r2115	-4	0	-4	Major Facilitator(MFS) TCDB:2.A.1.13.1	Transport, extracellular	0
R_r2115	-4	0	-4	Major Facilitator(MFS) TCDB:2.A.1.13.1	Transport, extracellular	0
R_r2114	-4	0	-4	Major Facilitator(MFS) TCDB:2.A.1.13.1	Transport, extracellular	0
R_r2114	-4	0	-4	Major Facilitator(MFS) TCDB:2.A.1.13.1	Transport, extracellular	0
R_r2113	-4	0	-4	Major Facilitator(MFS) TCDB:2.A.1.13.1	Transport, extracellular	0
R_r2113	-4	0	-4	Major Facilitator(MFS) TCDB:2.A.1.13.1	Transport, extracellular	0
R_r2112	-4	0	-4	Major Facilitator(MFS) TCDB:2.A.1.13.1	Transport, extracellular	0
R_r2112	-4	0	-4	Major Facilitator(MFS) TCDB:2.A.1.13.1	Transport, extracellular	0
R_r2111	-4	0	-4	Major Facilitator(MFS) TCDB:2.A.1.13.1	Transport, extracellular	0
R_r2111	-4	0	-4	Major Facilitator(MFS) TCDB:2.A.1.13.1	Transport, extracellular	0
R_r2110	-4	0	-4	Major Facilitator(MFS) TCDB:2.A.1.13.1	Transport, extracellular	0
R_r2110	-4	0	-4	Major Facilitator(MFS) TCDB:2.A.1.13.1	Transport, extracellular	0
R_r2109	-4	0	-4	Major Facilitator(MFS) TCDB:2.A.1.13.1	Transport, extracellular	0
R_r2109	-4	0	-4	Major Facilitator(MFS) TCDB:2.A.1.13.1	Transport, extracellular	0
R_r2108	-4	0	-4	Major Facilitator(MFS) TCDB:2.A.1.13.1	Transport, extracellular	0
R_r2108	-4	0	-4	Major Facilitator(MFS) TCDB:2.A.1.13.1	Transport, extracellular	0
R_r2107	-4	0	-4	Major Facilitator(MFS) TCDB:2.A.1.13.1	Transport, extracellular	0
R_r2107	-4	0	-4	Major Facilitator(MFS) TCDB:2.A.1.13.1	Transport, extracellular	0
R_r2106	-4	0	-4	Major Facilitator(MFS) TCDB:2.A.1.13.1	Transport, extracellular	0
R_r2106	-4	0	-4	Major Facilitator(MFS) TCDB:2.A.1.13.1	Transport, extracellular	0
R_r2105	-4	0	-4	Major Facilitator(MFS) TCDB:2.A.1.13.1	Transport, extracellular	0
R_r2105	-4	0	-4	Major Facilitator(MFS) TCDB:2.A.1.13.1	Transport, extracellular	0
R_r2104	-4	0	-4	Major Facilitator(MFS) TCDB:2.A.1.13.1	Transport, extracellular	0
R_r2104	-4	0	-4	Major Facilitator(MFS) TCDB:2.A.1.13.1	Transport, extracellular	0
R_r2103	-4	0	-4	Major Facilitator(MFS) TCDB:2.A.1.13.1	Transport, extracellular	0
R_r2103	-4	0	-4	Major Facilitator(MFS) TCDB:2.A.1.13.1	Transport, extracellular	0
R_r2102	-4	0	-4	Major Facilitator(MFS) TCDB:2.A.1.13.1	Transport, extracellular	0
R_r2102	-4	0	-4	Major Facilitator(MFS) TCDB:2.A.1.13.1	Transport, extracellular	0
R_r2101	-4	0	-4	Major Facilitator(MFS) TCDB:2.A.1.13.1	Transport, extracellular	0
R_r2101	-4	0	-4	Major Facilitator(MFS) TCDB:2.A.1.13.1	Transport, extracellular	0
R_r2100	-4	0	-4	Major Facilitator(MFS) TCDB:2.A.1.13.1	Transport, extracellular	0
R_r2100	-4	0	-4	Major Facilitator(MFS) TCDB:2.A.1.13.1	Transport, extracellular	0
R_r2099	-4	0	-4	Major Facilitator(MFS) TCDB:2.A.1.13.1	Transport, extracellular	0
R_r2099	-4	0	-4	Major Facilitator(MFS) TCDB:2.A.1.13.1	Transport, extracellular	0
R_r2098	-4	0	-4	Major Facilitator(MFS) TCDB:2.A.1.13.1	Transport, extracellular	0
R_r2098	-4	0	-4	Major Facilitator(MFS) TCDB:2.A.1.13.1	Transport, extracellular	0
R_r2097	-4	0	-4	Major Facilitator(MFS) TCDB:2.A.1.13.1	Transport, extracellular	0
R_r2097	-4	0	-4	Major Facilitator(MFS) TCDB:2.A.1.13.1	Transport, extracellular	0
R_r2096	-4	0	-4	Major Facilitator(MFS) TCDB:2.A.1.13.1	Transport, extracellular	0
R_r2096	-4	0	-4	Major Facilitator(MFS) TCDB:2.A.1.13.1	Transport, extracellular	0
R_r2095	-4	0	-4	Major Facilitator(MFS) TCDB:2.A.1.13.1	Transport, extracellular	0
R_r2095	-4	0	-4	Major Facilitator(MFS) TCDB:2.A.1.13.1	Transport, extracellular	0
R_r2094	-4	0	-4	Major Facilitator(MFS) TCDB:2.A.1.13.1	Transport, extracellular	0
R_r2094	-4	0	-4	Major Facilitator(MFS) TCDB:2.A.1.13.1	Transport, extracellular	0
R_r2093	-4	0	-4	Major Facilitator(MFS) TCDB:2.A.1.13.1	Transport, extracellular	0
R_r2093	-4	0	-4	Major Facilitator(MFS) TCDB:2.A.1.13.1	Transport, extracellular	0
R_r2092	-4	0	-4	Major Facilitator(MFS) TCDB:2.A.1.13.1	Transport, extracellular	0
R_r2092	-4	0	-4	Major Facilitator(MFS) TCDB:2.A.1.13.1	Transport, extracellular	0
R_r2091	-4	0	-4	Major Facilitator(MFS) TCDB:2.A.1.13.1	Transport, extracellular	0
R_r2091	-4	0	-4	Major Facilitator(MFS) TCDB:2.A.1.13.1	Transport, extracellular	0
R_r2090	-4	0	-4	Major Facilitator(MFS) TCDB:2.A.1.13.1	Transport, extracellular	0
R_r2090	-4	0	-4	Major Facilitator(MFS) TCDB:2.A.1.13.1	Transport, extracellular	0
R_r2089	-4	0	-4	Major Facilitator(MFS) TCDB:2.A.1.13.1	Transport, extracellular	0
R_r2089	-4	0	-4	Major Facilitator(MFS) TCDB:2.A.1.13.1	Transport, extracellular	0
R_r2088	-4	0	-4	Major Facilitator(MFS) TCDB:2.A.1.13.1	Transport, extracellular	0
R_r2088	-4	0	-4	Major Facilitator(MFS) TCDB:2.A.1.13.1	Transport, extracellular	0
R_r2087	-4	0	-4	Major Facilitator(MFS) TCDB:2.A.1.13.1	Transport, extracellular	0
R_r2087	-4	0	-4	Major Facilitator(MFS) TCDB:2.A.1.13.1	Transport, extracellular	0
R_r2086	-4	0	-4	Major Facilitator(MFS) TCDB:2.A.1.13.1	Transport, extracellular	0
R_r2086	-4	0	-4	Major Facilitator(MFS) TCDB:2.A.1.13.1	Transport, extracellular	0
R_r2085	-4	0	-4	Major Facilitator(MFS) TCDB:2.A.1.13.1	Transport, extracellular	0
R_r2085	-4	0	-4	Major Facilitator(MFS) TCDB:2.A.1.13.1	Transport, extracellular	0
R_r2084	-4	0	-4	Major Facilitator(MFS) TCDB:2.A.1.13.1	Transport, extracellular	0
R_r2084	-4	0	-4	Major Facilitator(MFS) TCDB:2.A.1.13.1	Transport, extracellular	0
R_r2083	-4	0	-4	Major Facilitator(MFS) TCDB:2.A.1.13.1	Transport, extracellular	0
R_r2083	-4	0	-4	Major Facilitator(MFS) TCDB:2.A.1.13.1	Transport, extracellular	0
R_r2082	-4	0	-4	Major Facilitator(MFS) TCDB:2.A.1.13.1	Transport, extracellular	0
R_r2082	-4	0	-4	Major Facilitator(MFS) TCDB:2.A.1.13.1	Transport, extracellular	0
R_r2081	-4	0	-4	Major Facilitator(MFS) TCDB:2.A.1.13.1	Transport, extracellular	0
R_r2081	-4	0	-4	Major Facilitator(MFS) TCDB:2.A.1.13.1	Transport, extracellular	0
R_r2080	-4	0	-4	Major Facilitator(MFS) TCDB:2.A.1.13.1	Transport, extracellular	0
R_r2080	-4	0	-4	Major Facilitator(MFS) TCDB:2.A.1.13.1	Transport, extracellular	0
R_r1500	-4	0	-4	Glycoside-Pentoside-Hexuronide (GPH):Cation Symporter TCDB:2.A.28.1.1	Transport, extracellular	0
R_r1499	-4	0	-4	Glycoside-Pentoside-Hexuronide (GPH):Cation Symporter TCDB:2.A.28.1.1	Transport, extracellular	0
R_r0547	-116	-112	-4	Aldehyde:NADP+ oxidoreductase Phenylalanine metabolism EC:1.2.1.5	Phenylalanine metabolism	0
R_r0398	-11	-7	-4	NADPH:6,7-dihydropteridine oxidoreductase Folate biosynthesis EC:1.5.1.34	Tetrahydrobiopterin metabolism	0
R_P4507B12r	-126	-122	-4	oxysterol 7alpha-hydroxylase	Bile acid synthesis	4
R_P4507B11r	-126	-122	-4	oxysterol 7alpha-hydroxylase	Bile acid synthesis	4
R_MAN6PI	-4	0	-4	mannose-6-phosphate isomerase	Fructose and mannose metabolism	2
R_LPSe	-36	-32	-4	lipase	Triacylglycerol synthesis	4
R_GTMLTe	-40	-36	-4	g-glutamyltransferase (e)	Glutathione metabolism	4
R_GT1Atg	-131	-127	-4	gt1a hs intracellular transport	Transport, golgi apparatus	1
R_GT1Ate	-131	-127	-4	gt1a hs transport	Transport, extracellular	1
R_GD1Ctg	-131	-127	-4	gd1c hs intracellular transport	Transport, golgi apparatus	1
R_GD1Cte	-131	-127	-4	gd1c hs transport	Transport, extracellular	1
R_EX_xoltri27_LPAREN_e_RPAREN_	-126	-122	-4	7-alpha,27-Dihydroxycholesterol exchange	Exchange/demand reaction	1
R_EX_xoltri25_LPAREN_e_RPAREN_	-126	-122	-4	7-alpha,25-Dihydroxycholesterol exchange	Exchange/demand reaction	1
R_EX_triodthysuf_LPAREN_e_RPAREN_	-17	-13	-4	Triiodothyronine sulfate exchange	Exchange/demand reaction	1
R_EX_triodthy_LPAREN_e_RPAREN_	-17	-13	-4	Triiodothyronine exchange	Exchange/demand reaction	1
R_EX_thym_LPAREN_e_RPAREN_	-4	0	-4	Thymine exchange	Exchange/demand reaction	1
R_EX_ppa_LPAREN_e_RPAREN_	-4	0	-4	Propionate exchange	Exchange/demand reaction	1
R_EX_gt1a_hs_LPAREN_e_RPAREN_	-131	-127	-4	GT1a (homo sapiens) exchange	Exchange/demand reaction	1
R_EX_gluala_LPAREN_e_RPAREN_	-40	-36	-4	5-L-Glutamyl-L-alanine exchange	Exchange/demand reaction	1
R_EX_gd1c_hs_LPAREN_e_RPAREN_	-131	-127	-4	GD1c (homo sapiens) exchange	Exchange/demand reaction	1
R_EX_for_LPAREN_e_RPAREN_	-4	0	-4	Formate exchange	Exchange/demand reaction	1
R_EX_for_LPAREN_e_RPAREN_	-4	0	-4	Formate exchange	Exchange/demand reaction	1
R_EX_cholate_LPAREN_e_RPAREN_	-4	0	-4	exchange reaction for cholate	Exchange/demand reaction	1
R_DHPR2	-11	-7	-4	6,7-dihydropteridine reduction	Tetrahydrobiopterin metabolism	2
R_DHPR	-11	-7	-4	6,7-dihydropteridine reductase	Tetrahydrobiopterin metabolism	4
R_CH25H	-125	-121	-4	cholesterol 25-hydroxylase	Bile acid synthesis	4
R_BHBt	-4	0	-4	(R)-3-Hydroxybutanoate transport via H+ symport	Transport, extracellular	2
R_BHBt	-4	0	-4	(R)-3-Hydroxybutanoate transport via H+ symport	Transport, extracellular	2
R_ADNK1	-4	0	-4	adenosine kinase	Nucleotide interconversion	4
R_TMNDNCt	-3	0	-3	fatty acid transport via diffusion	Transport, extracellular	2
R_THP2Ctp	-131	-128	-3	2,3,4,5-Tetrahydropyridine-2-carboxylate transport, peroxisomal	Transport, peroxisomal	1
R_ST8SIA52g	-131	-128	-3	Beta-galactoside alpha-2,3-sialyltransferase	Sphingolipid metabolism	4
R_SCP22x	-3	0	-3	Sterol carrier protein 2	Transport, peroxisomal	4
R_SCP22x	-3	0	-3	Sterol carrier protein 2	Transport, peroxisomal	4
R_SCP21x	-3	0	-3	Sterol carrier protein 2	Transport, peroxisomal	4
R_SCP21cx	-3	0	-3	transport of phytanoylcoa from cytosol to peroxisomes.		NA
R_RE3326M	-3	0	-3	RE3326	Valine, leucine, and isoleucine metabolism	0
R_RE2972M	-4	-1	-3	RE2972	Phosphatidylinositol phosphate metabolism	0
R_RE1447M	-4	-1	-3	RE1447	Phosphatidylinositol phosphate metabolism	0
R_RE1254C	-131	-128	-3	RE1254	Lysine metabolism	0
R_r2539	-131	-128	-3	Postulated transport reaction	Transport, mitochondrial	0
R_r1632	-124	-121	-3	Amino Acid-Polyamine-Organocation (APC) TCDB:2.A.3.8.1	Transport, extracellular	0
R_r1632	-124	-121	-3	Amino Acid-Polyamine-Organocation (APC) TCDB:2.A.3.8.1	Transport, extracellular	0
R_r1018	-123	-120	-3	Transport reaction	Transport, endoplasmic reticular	0
R_r1018	-123	-120	-3	Transport reaction	Transport, endoplasmic reticular	0
R_r0994	-123	-120	-3	Facilitated diffusion	Transport, endoplasmic reticular	0
R_r0994	-123	-120	-3	Facilitated diffusion	Transport, endoplasmic reticular	0
R_r0870	-5	-2	-3	Facilitated diffusion	Transport, extracellular	0
R_r0679	-123	-120	-3	ATP:pantothenate 4-phosphotransferase Pantothenate and CoA biosynthesis EC:2.7.1.33	CoA catabolism	0
R_r0650	-123	-120	-3	Chenodeoxycholate:CoA ligase (AMP-forming) Bile acid biosynthesis EC:6.2.1.7	Bile acid synthesis	0
R_r0650	-123	-120	-3	Chenodeoxycholate:CoA ligase (AMP-forming) Bile acid biosynthesis EC:6.2.1.7	Bile acid synthesis	0
R_r0578	-3	0	-3	ATP:pantothenate 4-phosphotransferase Pantothenate and CoA biosynthesis EC:2.7.1.33	CoA synthesis	0
R_r0561	-3	0	-3	2-methylpropanoyl-CoA:enzyme N6-(dihydrolipoyl)lysine S-(2-methylpropanoyl)transferase Valine, leucine and isoleucine degradation EC:2.3.1.168	Valine, leucine, and isoleucine metabolism	0
R_PPD2CSPp	-131	-128	-3	PPD2CSPp	Lysine metabolism	2
R_PPCDC	-123	-120	-3	phosphopantothenoylcysteine decarboxylase	CoA synthesis	4
R_MLTG1e	-129	-126	-3	Maltodextrin glucosidase (maltotriose), extracellular	Starch and sucrose metabolism	4
R_MI3PP	-3	0	-3	myo-inositol 3-phosphatase	Inositol phosphate metabolism	4
R_MI34PP	-3	0	-3	inositol-3,4-bisphosphate 4-phosphatase	Inositol phosphate metabolism	4
R_MI134PP	-3	0	-3	inositol-1,3,4-trisphosphate 1-phosphatase	Inositol phosphate metabolism	4
R_MANt4	-128	-125	-3	D-mannose transport via sodium cotransport	Transport, extracellular	4
R_MANt4	-128	-125	-3	D-mannose transport via sodium cotransport	Transport, extracellular	4
R_MALTe	-129	-126	-3	alpha-glucosidase, extracellular	Starch and sucrose metabolism	4
R_LYStip	-131	-128	-3	L-lysine transport, peroxisomal (irreversible)	Transport, peroxisomal	2
R_LYSOXp	-131	-128	-3	L-lysine oxidase, peroxisomal	Lysine metabolism	2
R_LPCOXp	-131	-128	-3	L-pipecolate oxidase, peroxisomal	Lysine metabolism	4
R_HPYRDC	-112	-109	-3	hydroxypyruvate decarboxylase	Glyoxylate and dicarboxylate metabolism	2
R_GQ1Btg	-131	-128	-3	gq1b hs intracellular transport	Transport, golgi apparatus	1
R_GQ1Bte	-131	-128	-3	gq1b hs transport	Transport, extracellular	1
R_GLYCTO1p	-112	-109	-3	Glycolate oxidase, peroxisome	Glyoxylate and dicarboxylate metabolism	4
R_GLYCLTtp	-112	-109	-3	glycolate transport into peroxisome	Transport, peroxisomal	2
R_GLYCLTDy	-112	-109	-3	Glycolate dehydrogenase (NADP)	Glyoxylate and dicarboxylate metabolism	4
R_GCALDD	-112	-109	-3	Glycolaldehyde dehydrogenase	Glyoxylate and dicarboxylate metabolism	2
R_GAMYe	-129	-126	-3	glucoamylase, extracellular (glygn5 -&gt; malt)	Starch and sucrose metabolism	4
R_GALt4	-128	-125	-3	galactose transport via sodium symport	Transport, extracellular	4
R_GALt4	-128	-125	-3	galactose transport via sodium symport	Transport, extracellular	4
R_FRUt4	-128	-125	-3	D-fructose transport via sodium cotransport	Transport, extracellular	4
R_FRUt4	-128	-125	-3	D-fructose transport via sodium cotransport	Transport, extracellular	4
R_FADDPle	-5	-2	-3	FAD diphosphatase	Vitamin B2 metabolism	NA
R_FADDP	-5	-2	-3	FAD diphosphatase	Vitamin B2 metabolism	2
R_FACOAL205	-3	0	-3	fatty-acid--CoA ligase	Fatty acid oxidation	4
R_EX_Tyr_ggn_LPAREN_e_RPAREN_	-129	-126	-3	Tyr-194 of apo-glycogenin protein (primer for glycogen synthesis) exchange	Exchange/demand reaction	1
R_EX_tmndnc_LPAREN_e_RPAREN_	-3	0	-3	timnodonic acid exchange	Exchange/demand reaction	1
R_EX_gq1b_hs_LPAREN_e_RPAREN_	-131	-128	-3	GQ1b (homo sapiens) exchange	Exchange/demand reaction	1
R_EX_glygn5_LPAREN_e_RPAREN_	-129	-126	-3	exchange reaction for glycogen, structure 5 (glycogenin-2[1,4-Glc])	Exchange/demand reaction	1
R_EX_fmn_LPAREN_e_RPAREN_	-5	-2	-3	exchange reaction for FMN	Exchange/demand reaction	NA
R_EX_fad_LPAREN_e_RPAREN_	-5	-2	-3	Exchange of Flavin adenine dinucleotide oxidized	Exchange/demand reaction	1
R_EX_arachd_LPAREN_e_RPAREN_	-3	0	-3	nC20:4 exchange	Exchange/demand reaction	1
R_EX_akg_LPAREN_e_RPAREN_	-3	0	-3	2-Oxoglutarate exchange	Exchange/demand reaction	1
R_EX_25hvitd2_LPAREN_e_RPAREN_	-124	-121	-3	25-Hydroxyvitamin D2 exchange	Exchange/demand reaction	1
R_EX_2425dhvitd2_LPAREN_e_RPAREN_	-124	-121	-3	24R,25-Dihyoxyvitamin D2 exchange	Exchange/demand reaction	1
R_DMNONCOACRNCPT1	-3	0	-3	DMNONCOACRNCPT1	Fatty acid oxidation	2
R_DMNONCOACRNCPT1	-3	0	-3	DMNONCOACRNCPT1	Fatty acid oxidation	2
R_DESAT20_2	-3	0	-3	fatty acyl-CoA desaturase (n-C20:4CoA -&gt; n-C20:5CoA)	Fatty acid synthesis	4
R_DESAT20_1	-3	0	-3	fatty acyl-CoA desaturase (n-C20:3CoA -&gt; n-C20:4CoA)	Fatty acid synthesis	4
R_CSNAT2x	-3	0	-3	carnitine dimethyl nonanoyl transferase, revsible, peroxisomal	Fatty acid oxidation	4
R_CSNAT2x	-3	0	-3	carnitine dimethyl nonanoyl transferase, revsible, peroxisomal	Fatty acid oxidation	4
R_CDS	-4	-1	-3	phosphatidate cytidylyltransferase	Glycerophospholipid metabolism	4
R_ATP2ter	-123	-120	-3	AMP/ATP transporter, endoplasmic reticulum	Transport, endoplasmic reticular	2
R_ARGLYSex	-3	0	-3	Arginine/Lysine exchanger (Arg in)	Transport, extracellular	4
R_4NPHte	-3	0	-3	xenobiotic transport	Transport, extracellular	2
R_2AMADPTm	-131	-128	-3	L-2-aminoadipate shuttle (cytosol/mitochondria)	Lysine metabolism	4
R_24_25VITD3Hm	-124	-121	-3	24R-Vitamin D-25-hydroxylase (D3)	Vitamin D metabolism	4
R_24_25VITD2Hm	-124	-121	-3	24R-Vitamin D-25-hydroxylase (D2)	Vitamin D metabolism	4
R_24_25DHVITD3tm	-124	-121	-3	24,25-Dihydroxyvitamin D3 transport from mitochondria	Transport, mitochondrial	2
R_24_25DHVITD2tm	-124	-121	-3	24,25-Dihydroxyvitamin D2 transport from mitochondria	Transport, mitochondrial	2
R_24_25DHVITD2t	-124	-121	-3	24,25-Dihydroxyvitamin D2 transport from cytoplasm	Transport, extracellular	2
R_1PPDCRp	-131	-128	-3	delta1-piperideine-2-carboxylate reductase, perixosomal	Lysine metabolism	2
R_VACCt	-2	0	-2	fatty acid transport via diffusion	Transport, extracellular	2
R_TYRt	-4	-2	-2	L-tyrosine transport	Transport, extracellular	4
R_TYRt	-4	-2	-2	L-tyrosine transport	Transport, extracellular	4
R_TSTSTERONESULT	-131	-129	-2	testosterone sulfotransferase	Steroid metabolism	4
R_TSTSTERONESte	-131	-129	-2	sulfonated testosterone transport	Transport, extracellular	1
R_TRPt	-4	-2	-2	L-tryptophan transport	Transport, extracellular	4
R_TRPt	-4	-2	-2	L-tryptophan transport	Transport, extracellular	4
R_TMNDNCCRNt	-2	0	-2	transport into the mitochondria (carnitine)	Fatty acid oxidation	4
R_TMNDNCCPT2	-2	0	-2	carnitine transferase	Fatty acid oxidation	4
R_TMNDNCCPT1	-2	0	-2	carnitine O-palmitoyltransferase	Fatty acid oxidation	4
R_TMDK1m	-2	0	-2	thymidine kinase (ATP:thymidine)	Nucleotide interconversion	4
R_THYMDtm	-2	0	-2	thymd transport	Transport, mitochondrial	4
R_STRDNCCRNt	-2	0	-2	transport into the mitochondria (carnitine)	Fatty acid oxidation	4
R_STRDNCCPT2	-2	0	-2	carnitine transferase	Fatty acid oxidation	4
R_STRDNCCPT1	-2	0	-2	carnitine O-palmitoyltransferase	Fatty acid oxidation	4
R_STRDNCCOAtxc	-2	0	-2	transport of stearidonylcoa into peroxisomes.		NA
R_ST8SIA55g	-131	-129	-2	Beta-galactoside alpha-2,3-sialyltransferase	Sphingolipid metabolism	4
R_ST6GALNAC28	-131	-129	-2	Alpha-N-acetylgalactosaminide alpha-2,6-sialyltransferase 2	Sphingolipid metabolism	2
R_ST6GALNAC27	-131	-129	-2	Alpha-N-acetylgalactosaminide alpha-2,6-sialyltransferase 2	Sphingolipid metabolism	2
R_ST6GALNAC22	-130	-128	-2	Alpha-N-acetylgalactosaminide alpha-2,6-sialyltransferase 2	Sphingolipid metabolism	2
R_ST6GALNAC21	-130	-128	-2	Alpha-N-acetylgalactosaminide alpha-2,6-sialyltransferase 2	Sphingolipid metabolism	2
R_ST3GAL62g	-130	-128	-2	Type 2 lactosamine alpha-2,3-sialyltransferase	Blood group synthesis	4
R_SPHS1Ptr	-2	0	-2	sphingosine-1-phosphate transport	Transport, endoplasmic reticular	2
R_SPHS1Pte	-2	0	-2	sphingosine-1-phosphate transport	Transport, extracellular	2
R_SPH1Pte	-2	0	-2	sph1p transport	Transport, extracellular	2
R_SIAT4Bg	-130	-128	-2	Beta-galactoside alpha-2,3-sialyltransferase, Golgi apparatus	Sphingolipid metabolism	4
R_SGPL12r	-2	0	-2	Sphingosine-1-phosphate lyase	Sphingolipid metabolism	2
R_SERPT	-2	0	-2	serine C-palmitoyltransferase	Sphingolipid metabolism	4
R_RE3269C	-3	-1	-2	RE3269	Phosphatidylinositol phosphate metabolism	0
R_RE3244R	-2	0	-2	RE3244	Fatty acid synthesis	0
R_RE3243R	-2	0	-2	RE3243	Fatty acid synthesis	0
R_RE3242R	-2	0	-2	RE3242	Fatty acid synthesis	0
R_RE3241R	-2	0	-2	RE3241	Fatty acid synthesis	0
R_RE3079X	-22	-20	-2	RE3079	Fatty acid oxidation	0
R_RE3079X	-22	-20	-2	RE3079	Fatty acid oxidation	0
R_RE3074X	-22	-20	-2	RE3074	Fatty acid oxidation	0
R_RE3074X	-22	-20	-2	RE3074	Fatty acid oxidation	0
R_RE2759X	-22	-20	-2	RE2759	Fatty acid oxidation	0
R_RE2759X	-22	-20	-2	RE2759	Fatty acid oxidation	0
R_RE2649C	-2	0	-2	RE2649	Bile acid synthesis	0
R_RE2649C	-2	0	-2	RE2649	Bile acid synthesis	0
R_RE1835C	-2	0	-2	RE1835	Bile acid synthesis	0
R_RE1834C	-2	0	-2	RE1834	Bile acid synthesis	0
R_RE1530M	-2	0	-2	RE1530	Pyrimidine synthesis	0
R_RE0577C	-2	0	-2	RE0577	Fatty acid synthesis	0
R_RE0577C	-2	0	-2	RE0577	Fatty acid synthesis	0
R_RE0344C	-2	0	-2	RE0344	Fatty acid synthesis	0
R_RE0344C	-2	0	-2	RE0344	Fatty acid synthesis	0
R_r2538	-2	0	-2	Utilized transport	Transport, endoplasmic reticular	0
R_r2514	-2	0	-2	Utilized transport	Transport, endoplasmic reticular	0
R_r2079	-2	0	-2	Major Facilitator(MFS) TCDB:2.A.1.13.1	Transport, extracellular	0
R_r1487	-2	0	-2	EC:6.2.1.3	Fatty acid oxidation	0
R_r1466	-2	0	-2	EC:2.3.1.86	Unassigned	0
R_r1150	-2	0	-2	Facilitated diffusion	Transport, lysosomal	0
R_r0989	-2	0	-2	Postulated transport reaction	Transport, endoplasmic reticular	0
R_r0970	-2	0	-2	Active transport	Transport, endoplasmic reticular	0
R_r0860	-2	0	-2	Utilized transport	Purine catabolism	0
R_r0860	-2	0	-2	Utilized transport	Purine catabolism	0
R_r0591	-2	0	-2	Dephospho-CoA nucleotidohydrolase Pantothenate and CoA biosynthesis EC:3.6.1.9	CoA synthesis	0
R_r0578	-2	0	-2	ATP:pantothenate 4-phosphotransferase Pantothenate and CoA biosynthesis EC:2.7.1.33	CoA synthesis	0
R_r0573	-2	0	-2	Cholate:CoA ligase (AMP-forming) Bile acid biosynthesis EC:6.2.1.7	Bile acid synthesis	0
R_r0022	-2	0	-2	glutathione:NAD+ oxidoreductase Glutamate metabolism EC:1.8.1.7	Glutathione metabolism	0
R_PTE4x	-2	0	-2	peroxisomal acyl-CoA thioesterase	Fatty acid oxidation	4
R_PTE3x	-2	0	-2	peroxisomal acyl-CoA thioesterase	Fatty acid oxidation	4
R_PI5P3K	-3	-1	-2	phosphatidylinositol-5-phosphate 3-kinase	Inositol phosphate metabolism	1
R_PI3P5K	-3	-1	-2	phosphatidylinositol 3-phosphate 5-kinase	Inositol phosphate metabolism	2
R_PGLc	-2	0	-2	6-phosphogluconolactonase	Pentose phosphate pathway	4
R_PGL	-2	0	-2	6-phosphogluconolactonase	Pentose phosphate pathway	0
R_O2ter	-2	0	-2	O2 transport, endoplasmic reticulum	Transport, endoplasmic reticular	1
R_NRVNCCOAtx	-2	0	-2	fatty acid intracellular transport	Transport, peroxisomal	2
R_NCKt	-2	0	-2	Na+/Ca2+-K+ exchange	Transport, extracellular	4
R_MMCDm	-3	-1	-2	Methylmalonyl-CoA decarboxylase, mitochondrial	Valine, leucine, and isoleucine metabolism	1
R_MCDm	-3	-1	-2	Malonyl-CoA Decarboxylase, mitochondrial	Fatty acid oxidation	4
R_LTC4Sr	-7	-5	-2	Leukotriene C4 synthase	Eicosanoid metabolism	4
R_LNLNCACRNt	-2	0	-2	transport into the mitochondria (carnitine)	Fatty acid oxidation	4
R_LNLNCACPT2	-2	0	-2	carnitine transferase	Fatty acid oxidation	4
R_LNLNCACPT1	-2	0	-2	carnitine O-palmitoyltransferase	Fatty acid oxidation	4
R_LNELDCt	-2	0	-2	fatty acid transport via diffusion	Transport, extracellular	2
R_LNELDCCRNt	-2	0	-2	transport into the mitochondria (carnitine)	Fatty acid oxidation	4
R_LNELDCCPT2	-2	0	-2	carnitine transferase	Fatty acid oxidation	4
R_LNELDCCPT1	-2	0	-2	carnitine O-palmitoyltransferase	Fatty acid oxidation	4
R_LGNCCOAtx	-2	0	-2	fatty acid intracellular transport	Transport, peroxisomal	2
R_LEUKTRD4tr	-7	-5	-2	leukotriene intracellular transport	Transport, endoplasmic reticular	1
R_LEUKTRA4tr	-7	-5	-2	leukotriene intracellular transport	Transport, endoplasmic reticular	1
R_LAPCOAl	-2	0	-2	lysosomal acid phosphorylase (CoA)	CoA catabolism	2
R_INSTt2r	-124	-122	-2	inositol transport in via proton symport	Transport, extracellular	4
R_INSTt2r	-124	-122	-2	inositol transport in via proton symport	Transport, extracellular	4
R_GTHRDtr	-7	-5	-2	glutathione transport via diffusion	Transport, endoplasmic reticular	1
R_GTHOm	-2	0	-2	glutathione oxidoreductase	Glutamate metabolism	2
R_GTHO	-2	0	-2	glutathione oxidoreductase	Glutamate metabolism	2
R_GP1Ctg	-131	-129	-2	gp1c hs intracellular transport	Transport, golgi apparatus	1
R_GP1Cte	-131	-129	-2	gp1c hs transport	Transport, extracellular	1
R_GP1CALPHAtg	-131	-129	-2	gp1calpha hs intracellular transport	Transport, golgi apparatus	1
R_GP1CALPHAte	-131	-129	-2	gp1calpha hs transport	Transport, extracellular	1
R_GNDc	-2	0	-2	phosphogluconate dehydrogenase	Pentose phosphate pathway	4
R_GND	-2	0	-2	phosphogluconate dehydrogenase	Pentose phosphate pathway	4
R_GLYBt4_2_r	-127	-125	-2	Betaine transport (sodium symport) (2:1)	Transport, extracellular	4
R_GLUtr	-7	-5	-2	intracellular transport	Transport, endoplasmic reticular	1
R_GGT5r	-7	-5	-2	Gamma-glutamyltransferase 5	Eicosanoid metabolism	4
R_GALGT4	-131	-129	-2	Beta-1,4 N-acetylgalactosaminyltransferase	Sphingolipid metabolism	4
R_G6PDH2r	-2	0	-2	glucose 6-phosphate dehydrogenase	Pentose phosphate pathway	0
R_G6PDH2r	-2	0	-2	glucose 6-phosphate dehydrogenase	Pentose phosphate pathway	0
R_G6PDH2c	-2	0	-2	glucose 6-phosphate dehydrogenase	Pentose phosphate pathway	4
R_FAOXTC182TC162m	-2	0	-2	fatty acid beta oxidation trans(C18:2--&gt;C16:2)m		NA
R_FAOXTC162TC142m	-2	0	-2	fatty acid beta oxidation trans(C16:2--&gt;C14:2)m		NA
R_FAOXTC142TC122m	-2	0	-2	fatty acid beta oxidation trans(C14:2--&gt;C12:2)m		NA
R_FAOXTC122TC101m	-2	0	-2	fatty acid beta oxidation trans(C12:2--&gt;C10:1)m		NA
R_FAOXTC122m	-2	0	-2	isomerization trans(C12:2)m		NA
R_FAOXTC102C101m	-2	0	-2	fatty acid beta oxidation trans(C10:2--&gt;C10:1)m		NA
R_FAOXTC101TC102m	-2	0	-2	fatty acid beta oxidation trans(C10:1--&gt;C10:2)m		NA
R_FAOXC81C61x	-2	0	-2	fatty acid beta oxidation(C8:1--&gt;C6:1)x		NA
R_FAOXC61x	-2	0	-2	isomerization(C6:1)x		NA
R_FAOXC61C4x	-2	0	-2	fatty acid beta oxidation(C6:1--&gt;C4:0)x		NA
R_FAOXC24C22x	-2	0	-2	Fatty acid beta oxidation(C24--&gt;C22)x		NA
R_FAOXC241C221x	-2	0	-2	fatty acid beta oxidation(C24:1--&gt;C22:1)x		NA
R_FAOXC227C226m	-2	0	-2	fatty acid beta oxidation(C22:7--&gt;C22:6)m		NA
R_FAOXC226m	-2	0	-2	isomerization(C22:6)m		NA
R_FAOXC226C227m	-2	0	-2	fatty acid beta oxidation(C22:6--&gt;C22:7)m		NA
R_FAOXC226C205m	-2	0	-2	fatty acid beta oxidation(C22:6--&gt;C20:5)m		NA
R_FAOXC226205m	-2	0	-2	Beta oxidation of long chain fatty acid	Fatty acid oxidation	4
R_FAOXC226	-2	0	-2	Beta oxidation of long chain fatty acid	Fatty acid oxidation	4
R_FAOXC205C185m	-2	0	-2	fatty acid beta oxidation(C20:5--&gt;C18:5)m		NA
R_FAOXC204184m	-2	0	-2	Beta oxidation fatty acid	Fatty acid oxidation	4
R_FAOXC185m	-2	0	-2	isomerization(C18:5)m		NA
R_FAOXC185C164m	-2	0	-2	fatty acid beta oxidation(C18:5--&gt;C16:4)m		NA
R_FAOXC184C164x	-2	0	-2	fatty acid beta oxidation(C18:4--&gt;C16:4)x		NA
R_FAOXC183C163m	-2	0	-2	fatty acid beta oxidation(C18:3--&gt;C16:3)m		NA
R_FAOXC183803m	-2	0	-2	Beta oxidation of fatty acid	Fatty acid oxidation	4
R_FAOXC18280m	-2	0	-2	Beta oxidation of fatty acid	Fatty acid oxidation	4
R_FAOXC16BRx	-2	0	-2	fatty acid activation(C16br)x		NA
R_FAOXC165C164x	-2	0	-2	fatty acid beta oxidation(C16:5--&gt;C16:4)x		NA
R_FAOXC164x	-2	0	-2	isomerization(C16:4)x		NA
R_FAOXC164C165x	-2	0	-2	fatty acid beta oxidation(C16:4--&gt;C16:5)x		NA
R_FAOXC164C143x	-2	0	-2	fatty acid beta oxidation(C16:4--&gt;C14:3)x		NA
R_FAOXC163C143m	-2	0	-2	fatty acid beta oxidation(C16:3--&gt;C14:3)m		NA
R_FAOXC162C162OHm	-2	0	-2	fatty acid beta oxidation(C16:2--&gt;C16:2OH)m		NA
R_FAOXC143C123x	-2	0	-2	fatty acid beta oxidation(C14:3--&gt;C12:3)x		NA
R_FAOXC142C142OHm	-2	0	-2	fatty acid beta oxidation(C14:2--&gt;C14:2OH)m		NA
R_FAOXC123x	-2	0	-2	isomerization(C12:3)x		NA
R_FAOXC123C102x	-2	0	-2	fatty acid beta oxidation(C12:3--&gt;C10:2)x		NA
R_FAOXC103C102x	-2	0	-2	fatty acid beta oxidation(C10:3--&gt;C10:2)x		NA
R_FAOXC102x	-2	0	-2	isomerization(C10:2)x		NA
R_FAOXC102C81x	-2	0	-2	fatty acid beta oxidation(C10:2--&gt;C8:1)x		NA
R_FAOXC102C103x	-2	0	-2	fatty acid beta oxidation(C10:2--&gt;C10:3)x		NA
R_FALDtm	-127	-125	-2	formaldehyde transport via diffusion (mitochondrial)	Transport, mitochondrial	1
R_FACOAL241	-2	0	-2	fatty-acid--CoA ligase	Fatty acid oxidation	4
R_FACOAL240	-2	0	-2	fatty-acid--CoA ligase	Fatty acid oxidation	4
R_FACOAL226	-2	0	-2	fatty-acid--CoA ligase	Fatty acid oxidation	4
R_FACOAL2251	-2	0	-2	fatty-acid--CoA ligase	Fatty acid oxidation	4
R_FACOAL2042	-2	0	-2	fatty-acid--CoA ligase	Fatty acid oxidation	4
R_FACOAL203	-2	0	-2	fatty-acid--CoA ligase	Fatty acid oxidation	4
R_FACOAL200	-2	0	-2	fatty-acid--CoA ligase	Fatty acid oxidation	4
R_FACOAL1832	-2	0	-2	fatty-acid--CoA ligase	Fatty acid oxidation	4
R_FACOAL1822	-2	0	-2	fatty-acid--CoA ligase	Fatty acid oxidation	4
R_FACOAL1812	-2	0	-2	fatty-acid--CoA ligase	Fatty acid oxidation	4
R_FACOAL161	-2	0	-2	fatty-acid--CoA ligase (hexadecenoate)	Fatty acid oxidation	4
R_EX_tststerones_LPAREN_e_RPAREN_	-131	-129	-2	testosterone sulfate exchange	Exchange/demand reaction	1
R_EX_sphs1p_LPAREN_e_RPAREN_	-2	0	-2	Sphingosine 1-phosphate exchange	Exchange/demand reaction	1
R_EX_sph1p_LPAREN_e_RPAREN_	-2	0	-2	Sphinganine 1-phosphate exchange	Exchange/demand reaction	1
R_EX_pheme_LPAREN_e_RPAREN_	-121	-119	-2	exchange reaction for heme	Exchange/demand reaction	1
R_EX_ocdca_LPAREN_e_RPAREN_	-2	0	-2	echange reaction for octadecanoate (n-C18:0)	Exchange/demand reaction	1
R_EX_nrvnc_LPAREN_e_RPAREN_	-2	0	-2	nervonic acid exchange	Exchange/demand reaction	1
R_EX_lneldc_LPAREN_e_RPAREN_	-2	0	-2	linoelaidic acid exchange	Exchange/demand reaction	1
R_EX_lgnc_LPAREN_e_RPAREN_	-2	0	-2	lignoceric acid exchange	Exchange/demand reaction	1
R_EX_gp1calpha_hs_LPAREN_e_RPAREN_	-131	-129	-2	GP1c alpha (homo sapiens) exchange	Exchange/demand reaction	1
R_EX_gp1c_hs_LPAREN_e_RPAREN_	-131	-129	-2	GP1c (homo sapiens) exchange	Exchange/demand reaction	1
R_EX_glyb_LPAREN_e_RPAREN_	-127	-125	-2	Glycine betaine exchange	Exchange/demand reaction	1
R_EX_eicostet_LPAREN_e_RPAREN_	-2	0	-2	eicosatetranoic acid exchange	Exchange/demand reaction	1
R_EX_dlnlcg_LPAREN_e_RPAREN_	-2	0	-2	dihomo-gamma-linolenic acid (n-6) exchange	Exchange/demand reaction	1
R_EX_dcsptn1_LPAREN_e_RPAREN_	-2	0	-2	docosa-4,7,10,13,16-pentaenoic acid (n-6) exchange	Exchange/demand reaction	1
R_EX_crvnc_LPAREN_e_RPAREN_	-2	0	-2	nC22:6 exchange	Exchange/demand reaction	1
R_EX_cholate_LPAREN_e_RPAREN_	-2	0	-2	exchange reaction for cholate	Exchange/demand reaction	1
R_EX_arach_LPAREN_e_RPAREN_	-2	0	-2	exchange reaction for arachidate	Exchange/demand reaction	1
R_EX_acngalacglcgal14acglcgalgluside_hs_LPAREN_e_RPAREN_	-130	-128	-2	VI3NeuAc-nLc6Cer exchange	Exchange/demand reaction	1
R_EX_acn23acngalgbside_hs_LPAREN_e_RPAREN_	-130	-128	-2	sialyl (2,3) sialyl (2,6) galactosylgloboside (homo sapiens) exchange	Exchange/demand reaction	1
R_EX_acn13acngalgbside_hs_LPAREN_e_RPAREN_	-130	-128	-2	sialyl (1,3) sialyl (2,6) galactosylgloboside (homo sapiens) exchange	Exchange/demand reaction	1
R_EX_acac_LPAREN_e_RPAREN_	-2	0	-2	Acetoacetate exchange	Exchange/demand reaction	1
R_EX_3ttetddcoacrn	-2	0	-2	exchange reaction for 3-hydroxy trans5,8tetradecadienoyl carnitine		NA
R_EX_3thexddcoacrn	-2	0	-2	exchange reaction for 3-hydroxy trans7,10-hexadecadienoyl carnitine		NA
R_EICOSTETt	-2	0	-2	fatty acid transport via diffusion	Transport, extracellular	2
R_EICOSTETCRNt	-2	0	-2	transport into the mitochondria (carnitine)	Fatty acid oxidation	4
R_EICOSTETCPT2	-2	0	-2	carnitine transferase	Fatty acid oxidation	4
R_EICOSTETCPT1	-2	0	-2	carnitine O-palmitoyltransferase	Fatty acid oxidation	4
R_DURIK1m	-2	0	-2	deoxyuridine kinase (ATP:Deoxyuridine), mitochondrial	Nucleotide interconversion	2
R_DPCOAtl	-2	0	-2	dephospho-CoA transport from lysosome via diffusion	Transport, lysosomal	2
R_DMGtm	-127	-125	-2	dimethylglycine transport via diffusion (cytosol to mitochondria)	Transport, mitochondrial	2
R_DMGDHm	-127	-125	-2	dimethylglycine dehydrogenase, mitochondrial	Glycine, serine, alanine and threonine metabolism	4
R_DM_ethamp_r_	-2	0	-2	Ethanolamine phosphate demand	Exchange/demand reaction	0
R_DCSPTN1t	-2	0	-2	fatty acid transport via diffusion	Transport, extracellular	2
R_DCSPTN1COAtx	-2	0	-2	fatty acid intracellular transport	Transport, peroxisomal	2
R_COAtl	-2	0	-2	CoA transport in lysosome via diffusion	Transport, lysosomal	2
R_CO2ter	-2	0	-2	CO2 endoplasmic reticular transport via diffusion	Transport, endoplasmic reticular	1
R_CHOLt4	-130	-128	-2	choline, sodium cotransport	Transport, extracellular	4
R_CHOLt4	-130	-128	-2	choline, sodium cotransport	Transport, extracellular	4
R_CHOLATEt3	-2	0	-2	ABC bile acid transporter	Transport, extracellular	4
R_CAATPS	-2	0	-2	Ca ATPase	Transport, extracellular	4
R_C226CRNt	-2	0	-2	C226 transport into the mitochondria	Fatty acid oxidation	4
R_C226CPT2	-2	0	-2	C226 transport into the mitochondria	Fatty acid oxidation	4
R_C226CPT1	-2	0	-2	carnitine C22:6 transferase	Fatty acid oxidation	4
R_C162OHe	-2	0	-2	excretion of C16:2OH		NA
R_C162OHc	-2	0	-2	production of 3-hydroxy hexadecadienoyl carnitine		NA
R_C162ACBP	-2	0	-2	transport of 3-hydroxy trans7,10-hexadecadienoylcoa from mitochondria into cytosol		NA
R_C142OHe	-2	0	-2	excretion of C14:2-OH		NA
R_C142OHc	-2	0	-2	production of 3-hydroxytetradeca dienoyl carnitine		NA
R_C142ACBP	-2	0	-2	transport of 3-hydroxytetradeca dienoyl coa from mitochondria into cytosol		NA
R_BHMT	-127	-125	-2	betaine-homocysteine S-methyltransferase	Glycine, serine, alanine and threonine metabolism	4
R_B3GNT312g	-130	-128	-2	UDP-GlcNAc:betaGal beta-1,3-N-acetylglucosaminyltransferase 3, Golgi apparatus	Blood group synthesis	2
R_B3GNT310g	-130	-128	-2	UDP-GlcNAc:betaGal beta-1,3-N-acetylglucosaminyltransferase 3, Golgi apparatus	Blood group synthesis	2
R_B3GNT11g	-130	-128	-2	UDP-GlcNAc:betaGal beta-1,3-N-acetylglucosaminyltransferase 1	Blood group synthesis	4
R_B3GALT44g	-131	-129	-2	Beta-1,3-galactosyltransferase 4	Sphingolipid metabolism	4
R_ARACHt	-2	0	-2	fatty acid transport via diffusion	Transport, extracellular	2
R_AMETtd	-2	0	-2	diffusion of S-Adenosyl-L-methionine	Transport, mitochondrial	2
R_AMETt2m	-2	0	-2	S-Adenosyl-L-methionine reversible transport, mitochondrial	Transport, mitochondrial	4
R_AMETt2m	-2	0	-2	S-Adenosyl-L-methionine reversible transport, mitochondrial	Transport, mitochondrial	4
R_AHCYStd	-2	0	-2	diffusion of S-Adenosyl-L-homocysteine	Transport, mitochondrial	4
R_ADPtx	-2	0	-2	ADP transporter, peroxisomal	Transport, peroxisomal	1
R_ACNGALACGLCGAL14ACGLCGALGLUSIDEtg	-130	-128	-2	blood group intracellular transport	Transport, golgi apparatus	2
R_ACNGALACGLCGAL14ACGLCGALGLUSIDEte	-130	-128	-2	blood group intracellular transport	Transport, extracellular	2
R_ACN23ACNGALGBSIDEtg	-130	-128	-2	acn23acngalgbside intracellular transport	Transport, golgi apparatus	1
R_ACN23ACNGALGBSIDEte	-130	-128	-2	acn23acngalgbside transport	Transport, extracellular	1
R_ACN13ACNGALGBSIDEtg	-130	-128	-2	acn13acngalgbside hs intracellular transport	Transport, golgi apparatus	1
R_ACN13ACNGALGBSIDEte	-130	-128	-2	acn13acngalgbside hs transport	Transport, extracellular	1
R_ACCOACm	-3	-1	-2	Acetyl-Coa carboxylase, beta isoform	Fatty acid oxidation	4
R_5ADTSTSTERONESULT	-131	-129	-2	5alpha-Dihydrotestosterone sulfotransferase	Steroid metabolism	4
R_3DSPHR	-2	0	-2	3-Dehydrosphinganine reductase	Sphingolipid metabolism	4
R_34DHXMANDACOX_NADP_	-2	0	-2	3,4-Dihydroxymandelaldehyde:NADP+ oxidoreductase	Tyrosine metabolism	4
R_34DHXMANDACOX	-2	0	-2	3,4-Dihydroxymandelaldehyde:NAD+ oxidoreductase	Tyrosine metabolism	4
R_34DHPHEt	-4	-2	-2	3,4-Dihydroxy-L-phenylalanine transport	Transport, extracellular	4
R_34DHPHELAT1tc	-4	-2	-2	transport of 3,4-Dihydroxy-L-phenylalanine by LAT1 in association with 4F2hc, across the apical surface of the memebranes.		NA
R_XYLtly	-1	0	-1	Xylose efflux from lysosome	Transport, lysosomal	1
R_XYLt	-1	0	-1	D-xylose reversible transport	Transport, extracellular	4
R_VACCt	-1	0	-1	fatty acid transport via diffusion	Transport, extracellular	2
R_VACCCRNt	-1	0	-1	transport into the mitochondria (carnitine)	Fatty acid oxidation	4
R_VACCCPT2	-1	0	-1	carnitine transferase	Fatty acid oxidation	4
R_VACCCPT1	-1	0	-1	carnitine O-palmitoyltransferase	Fatty acid oxidation	4
R_URIDK2m	-1	0	-1	uridylate kinase (dUMP), mitochondrial	Nucleotide interconversion	1
R_UREAtm	-66	-65	-1	Urea transport via diffusion	Urea cycle	2
R_UAG2EMAi	-1	0	-1	UDP-N-acetyl-D-glucosamine 2-epimerase (Hydrolysis)	Aminosugar metabolism	4
R_TXASr	-1	0	-1	Thromboxane-A synthase	Eicosanoid metabolism	0
R_TXA2tr	-1	0	-1	thromboxane A2 intracellular transport	Transport, endoplasmic reticular	2
R_TXA2te	-1	0	-1	thromboxane A2 transport	Transport, extracellular	2
R_TTDCRNt	-1	0	-1	transport into the mitochondria (carnitine)	Fatty acid oxidation	4
R_TTDCPT2	-1	0	-1	carnitine transferase	Fatty acid oxidation	4
R_TTDCPT1	-1	0	-1	carnitine O-palmitoyltransferase	Fatty acid oxidation	4
R_TRIODTHYt2	-2	-1	-1	T3 transport via facilitated diffusion	Transport, extracellular	4
R_TMNDNCt	-1	0	-1	fatty acid transport via diffusion	Transport, extracellular	2
R_TMDS	-1	0	-1	thymidylate synthase	Nucleotide interconversion	4
R_TMDPK	-1	0	-1	Thiamin pyrophosphokinase (EC 2.7.6.2)	Thiamine metabolism	4
R_TMDK1	-1	0	-1	thymidine kinase (ATP:thymidine)	Nucleotide interconversion	4
R_THMPPtm	-1	0	-1	Thiamine diphosphate transport in via anion antiport, mitochondria	Transport, mitochondrial	4
R_THMP	-1	0	-1	thiamin phosphatase	Thiamine metabolism	1
R_THMMPtm	-1	0	-1	Thiamine monophosphate transport, mitochondrial	Transport, mitochondrial	2
R_TDPm	-1	0	-1	thiamin pyrophosphatase, mitochondrial	Thiamine metabolism	2
R_TDP	-1	0	-1	thiamin pyrophosphatase	Thiamine metabolism	4
R_TDCHOLAtx	-130	-129	-1	bile acid intracellular transport	Transport, peroxisomal	2
R_TCHOLAtx	-130	-129	-1	bile acid intracellular transport	Transport, peroxisomal	2
R_SUCCt2m	-2	-1	-1	succinate transport, mitochondrial	Transport, mitochondrial	4
R_SUCCt2m	-2	-1	-1	succinate transport, mitochondrial	Transport, mitochondrial	4
R_SUCCCROT	-1	0	-1	production of succinyl carnitine		NA
R_SUBERCROT	-1	0	-1	production of suberyl carnitine		NA
R_SUBERCACT	-1	0	-1	transport of suberyl carnitine into cytosol		NA
R_ST8SIA51g	-129	-128	-1	Beta-galactoside alpha-2,3-sialyltransferase	Sphingolipid metabolism	4
R_ST3GAL31g	-130	-129	-1	ST3 beta-galactoside alpha-2,3-sialyltransferase 3	Blood group synthesis	4
R_SPODMx	-1	0	-1	superoxide dismutase, peroxisome	ROS detoxification	4
R_SPODMn	-1	0	-1	superoxide dismutase, nuclear	ROS detoxification	4
R_SPODMm	-1	0	-1	superoxide dismutase	ROS detoxification	2
R_SO4HCOtex	-1	0	-1	sulfate transport via bicarbonate countertransport	Transport, extracellular	2
R_SIAASEly	-1	0	-1	sialidase, lysosomal	N-glycan degradation	4
R_SFCYSe	-2	-1	-1	Exit of sulfocysteine into extra-cellular space	Transport, extracellular	2
R_SFCYSc	-2	-1	-1	Formation of sulfocysteine	Methionine and cysteine metabolism	2
R_SEBCOACROT	-1	0	-1	production of sebacoyl carnitine		NA
R_SCP2x	-130	-129	-1	peroxisomal thiolase 2	Bile acid synthesis	4
R_S6TASE3ly	-1	0	-1	N-acetylglucosamine-6-sulfatase, lysosomal	Heparan sulfate degradation	4
R_S6TASE2ly	-1	0	-1	N-acetylglucosamine-6-sulfatase, lysosomal	Heparan sulfate degradation	4
R_S6TASE1ly	-1	0	-1	N-acetylglucosamine-6-sulfatase, lysosomal	Heparan sulfate degradation	4
R_S3TASE3ly	-1	0	-1	N-acetylglucosamine-3-sulfatase, lysosomal	Heparan sulfate degradation	2
R_S3TASE2ly	-1	0	-1	N-acetylglucosamine-3-sulfatase, lysosomal	Heparan sulfate degradation	4
R_S3TASE1ly	-1	0	-1	N-acetylglucosamine-3-sulfatase, lysosomal	Heparan sulfate degradation	4
R_S2TASE2ly	-1	0	-1	iduronate-2-sulfatase, lysosomal	Heparan sulfate degradation	4
R_S2TASE1ly	-1	0	-1	iduronate-2-sulfatase, lysosomal	Heparan sulfate degradation	4
R_S2L2N2M2MASNtly	-1	0	-1	s2l2n2m2masn transport, extracellular to lysosome	Transport, lysosomal	1
R_RE3628M	-1	0	-1	RE3628	Fatty acid oxidation	0
R_RE3627M	-1	0	-1	RE3627	Fatty acid oxidation	0
R_RE3346C	-1	0	-1	RE3346	Bile acid synthesis	0
R_RE3273C	-1	0	-1	RE3273	Phosphatidylinositol phosphate metabolism	0
R_RE2974N	-1	0	-1	RE2974	Phosphatidylinositol phosphate metabolism	0
R_RE2973N	-1	0	-1	RE2973	Phosphatidylinositol phosphate metabolism	0
R_RE2649M	-3	-2	-1	RE2649	Bile acid synthesis	0
R_RE2626C	-1	0	-1	RE2626	Bile acid synthesis	0
R_RE2349C	-2	-1	-1	RE2349	Tryptophan metabolism	0
R_RE1898C	-1	0	-1	RE1898	Urea cycle	0
R_RE1897C	-1	0	-1	RE1897	Urea cycle	0
R_RE1845X	-130	-129	-1	RE1845	Bile acid synthesis	0
R_RE1845X	-130	-129	-1	RE1845	Bile acid synthesis	0
R_RE1845C	-130	-129	-1	RE1845	Bile acid synthesis	0
R_RE1845C	-130	-129	-1	RE1845	Bile acid synthesis	0
R_RE1807C	-1	0	-1	RE1807	Bile acid synthesis	0
R_RE1796R	-131	-130	-1	RE1796	Bile acid synthesis	0
R_RE1573M	-1	0	-1	RE1573	Fatty acid oxidation	0
R_RE1534M	-1	0	-1	RE1534	Fatty acid oxidation	0
R_RE1533M	-1	0	-1	RE1533	Fatty acid oxidation	0
R_RE1532M	-1	0	-1	RE1532	Fatty acid oxidation	0
R_RE1531M	-1	0	-1	RE1531	Fatty acid oxidation	0
R_RE1527M	-1	0	-1	RE1527	Fatty acid oxidation	0
R_RE1526M	-1	0	-1	RE1526	Fatty acid oxidation	0
R_RE1525M	-1	0	-1	RE1525	Fatty acid oxidation	0
R_RE1523M	-1	0	-1	RE1523	Fatty acid oxidation	0
R_RE1522M	-1	0	-1	RE1522	Fatty acid oxidation	0
R_RE1521M	-1	0	-1	RE1521	Fatty acid oxidation	0
R_RE1520M	-1	0	-1	RE1520	Fatty acid oxidation	0
R_RE1519M	-1	0	-1	RE1519	Fatty acid oxidation	0
R_RE1518M	-1	0	-1	RE1518	Fatty acid oxidation	0
R_RE1517M	-1	0	-1	RE1517	Fatty acid oxidation	0
R_RE1516M	-1	0	-1	RE1516	Fatty acid oxidation	0
R_RE1233C	-2	-1	-1	RE1233	Tryptophan metabolism	0
R_RE0691C	-1	0	-1	RE0691	Urea cycle	0
R_RE0568C	-1	0	-1	RE0568	Fatty acid synthesis	0
R_RE0567C	-1	0	-1	RE0567	Fatty acid synthesis	0
R_RE0566C	-1	0	-1	RE0566	Fatty acid synthesis	0
R_RE0565C	-1	0	-1	RE0565	Fatty acid synthesis	0
R_RE0512M	-1	0	-1	RE0512	Fatty acid oxidation	0
R_RE0453N	-1	0	-1	RE0453	Pyrimidine synthesis	0
R_RE0453N	-1	0	-1	RE0453	Pyrimidine synthesis	0
R_RE0453M	-1	0	-1	RE0453	Pyrimidine synthesis	0
R_RE0452M	-1	0	-1	RE0452	Pyrimidine synthesis	0
R_RBK	-2	-1	-1	ribokinase	Pentose phosphate pathway	2
R_r2465	-1	0	-1	Cation Diffusion Facilitator (CDF) TCDB:2.A.4.2.3	Transport, extracellular	0
R_r2408	-1	0	-1	Mitochondrial Carrier (MC) TCDB:2.A.29.19.1	Transport, mitochondrial	0
R_r2079	-1	0	-1	Major Facilitator(MFS) TCDB:2.A.1.13.1	Transport, extracellular	0
R_r2073	-1	0	-1	Zinc (Zn2+)-Iron (Fe2+) Permease (ZIP), TCDB:2.A.55.2.3	Transport, extracellular	0
R_r2071	-1	0	-1	Amino Acid-Polyamine-Organocation (APC) TCDB:2.A.3.8.15	Transport, extracellular	0
R_r2070	-1	0	-1	Amino Acid-Polyamine-Organocation (APC) TCDB:2.A.3.8.15	Transport, extracellular	0
R_r2069	-1	0	-1	Amino Acid-Polyamine-Organocation (APC) TCDB:2.A.3.8.15	Transport, extracellular	0
R_r2068	-1	0	-1	Amino Acid-Polyamine-Organocation (APC) TCDB:2.A.3.8.15	Transport, extracellular	0
R_r2067	-1	0	-1	Amino Acid-Polyamine-Organocation (APC) TCDB:2.A.3.8.15	Transport, extracellular	0
R_r2066	-1	0	-1	Amino Acid-Polyamine-Organocation (APC) TCDB:2.A.3.8.15	Transport, extracellular	0
R_r2065	-1	0	-1	Amino Acid-Polyamine-Organocation (APC) TCDB:2.A.3.8.15	Transport, extracellular	0
R_r2064	-1	0	-1	Amino Acid-Polyamine-Organocation (APC) TCDB:2.A.3.8.15	Transport, extracellular	0
R_r2063	-1	0	-1	Amino Acid-Polyamine-Organocation (APC) TCDB:2.A.3.8.15	Transport, extracellular	0
R_r2062	-1	0	-1	Amino Acid-Polyamine-Organocation (APC) TCDB:2.A.3.8.15	Transport, extracellular	0
R_r2061	-1	0	-1	Amino Acid-Polyamine-Organocation (APC) TCDB:2.A.3.8.15	Transport, extracellular	0
R_r2060	-1	0	-1	Amino Acid-Polyamine-Organocation (APC) TCDB:2.A.3.8.15	Transport, extracellular	0
R_r2059	-1	0	-1	Amino Acid-Polyamine-Organocation (APC) TCDB:2.A.3.8.15	Transport, extracellular	0
R_r2058	-1	0	-1	Amino Acid-Polyamine-Organocation (APC) TCDB:2.A.3.8.15	Transport, extracellular	0
R_r2057	-1	0	-1	Amino Acid-Polyamine-Organocation (APC) TCDB:2.A.3.8.15	Transport, extracellular	0
R_r2056	-1	0	-1	Amino Acid-Polyamine-Organocation (APC) TCDB:2.A.3.8.15	Transport, extracellular	0
R_r2055	-1	0	-1	Amino Acid-Polyamine-Organocation (APC) TCDB:2.A.3.8.15	Transport, extracellular	0
R_r2054	-1	0	-1	Amino Acid-Polyamine-Organocation (APC) TCDB:2.A.3.8.15	Transport, extracellular	0
R_r2053	-1	0	-1	Amino Acid-Polyamine-Organocation (APC) TCDB:2.A.3.8.15	Transport, extracellular	0
R_r2052	-1	0	-1	Amino Acid-Polyamine-Organocation (APC) TCDB:2.A.3.8.15	Transport, extracellular	0
R_r2051	-1	0	-1	Amino Acid-Polyamine-Organocation (APC) TCDB:2.A.3.8.15	Transport, extracellular	0
R_r2050	-1	0	-1	Amino Acid-Polyamine-Organocation (APC) TCDB:2.A.3.8.15	Transport, extracellular	0
R_r2049	-1	0	-1	Amino Acid-Polyamine-Organocation (APC) TCDB:2.A.3.8.15	Transport, extracellular	0
R_r2048	-1	0	-1	Amino Acid-Polyamine-Organocation (APC) TCDB:2.A.3.8.15	Transport, extracellular	0
R_r2047	-1	0	-1	Amino Acid-Polyamine-Organocation (APC) TCDB:2.A.3.8.15	Transport, extracellular	0
R_r2046	-1	0	-1	Amino Acid-Polyamine-Organocation (APC) TCDB:2.A.3.8.15	Transport, extracellular	0
R_r2045	-1	0	-1	Amino Acid-Polyamine-Organocation (APC) TCDB:2.A.3.8.15	Transport, extracellular	0
R_r2044	-1	0	-1	Amino Acid-Polyamine-Organocation (APC) TCDB:2.A.3.8.15	Transport, extracellular	0
R_r2043	-1	0	-1	Amino Acid-Polyamine-Organocation (APC) TCDB:2.A.3.8.15	Transport, extracellular	0
R_r2042	-1	0	-1	Amino Acid-Polyamine-Organocation (APC) TCDB:2.A.3.8.15	Transport, extracellular	0
R_r2041	-1	0	-1	Amino Acid-Polyamine-Organocation (APC) TCDB:2.A.3.8.15	Transport, extracellular	0
R_r2040	-1	0	-1	Amino Acid-Polyamine-Organocation (APC) TCDB:2.A.3.8.15	Transport, extracellular	0
R_r2039	-1	0	-1	Amino Acid-Polyamine-Organocation (APC) TCDB:2.A.3.8.15	Transport, extracellular	0
R_r2038	-1	0	-1	Amino Acid-Polyamine-Organocation (APC) TCDB:2.A.3.8.15	Transport, extracellular	0
R_r2037	-1	0	-1	Amino Acid-Polyamine-Organocation (APC) TCDB:2.A.3.8.15	Transport, extracellular	0
R_r2036	-1	0	-1	Amino Acid-Polyamine-Organocation (APC) TCDB:2.A.3.8.15	Transport, extracellular	0
R_r2035	-1	0	-1	Amino Acid-Polyamine-Organocation (APC) TCDB:2.A.3.8.15	Transport, extracellular	0
R_r2034	-1	0	-1	Amino Acid-Polyamine-Organocation (APC) TCDB:2.A.3.8.15	Transport, extracellular	0
R_r2032	-1	0	-1	Amino Acid-Polyamine-Organocation (APC) TCDB:2.A.3.8.15	Transport, extracellular	0
R_r2031	-1	0	-1	Amino Acid-Polyamine-Organocation (APC) TCDB:2.A.3.8.15	Transport, extracellular	0
R_r2030	-1	0	-1	Amino Acid-Polyamine-Organocation (APC) TCDB:2.A.3.8.15	Transport, extracellular	0
R_r2029	-1	0	-1	Amino Acid-Polyamine-Organocation (APC) TCDB:2.A.3.8.15	Transport, extracellular	0
R_r2028	-1	0	-1	Amino Acid-Polyamine-Organocation (APC) TCDB:2.A.3.8.15	Transport, extracellular	0
R_r2027	-1	0	-1	Amino Acid-Polyamine-Organocation (APC) TCDB:2.A.3.8.15	Transport, extracellular	0
R_r2026	-1	0	-1	Amino Acid-Polyamine-Organocation (APC) TCDB:2.A.3.8.15	Transport, extracellular	0
R_r2024	-1	0	-1	Amino Acid-Polyamine-Organocation (APC) TCDB:2.A.3.8.15	Transport, extracellular	0
R_r2023	-1	0	-1	Amino Acid-Polyamine-Organocation (APC) TCDB:2.A.3.8.15	Transport, extracellular	0
R_r2022	-1	0	-1	Amino Acid-Polyamine-Organocation (APC) TCDB:2.A.3.8.15	Transport, extracellular	0
R_r2021	-1	0	-1	Amino Acid-Polyamine-Organocation (APC) TCDB:2.A.3.8.15	Transport, extracellular	0
R_r2020	-1	0	-1	Amino Acid-Polyamine-Organocation (APC) TCDB:2.A.3.8.15	Transport, extracellular	0
R_r2019	-1	0	-1	Amino Acid-Polyamine-Organocation (APC) TCDB:2.A.3.8.15	Transport, extracellular	0
R_r2018	-1	0	-1	Amino Acid-Polyamine-Organocation (APC) TCDB:2.A.3.8.15	Transport, extracellular	0
R_r2017	-1	0	-1	Amino Acid-Polyamine-Organocation (APC) TCDB:2.A.3.8.15	Transport, extracellular	0
R_r2016	-1	0	-1	Amino Acid-Polyamine-Organocation (APC) TCDB:2.A.3.8.15	Transport, extracellular	0
R_r2015	-1	0	-1	Amino Acid-Polyamine-Organocation (APC) TCDB:2.A.3.8.15	Transport, extracellular	0
R_r2014	-1	0	-1	Amino Acid-Polyamine-Organocation (APC) TCDB:2.A.3.8.15	Transport, extracellular	0
R_r2013	-1	0	-1	Amino Acid-Polyamine-Organocation (APC) TCDB:2.A.3.8.15	Transport, extracellular	0
R_r2012	-1	0	-1	Amino Acid-Polyamine-Organocation (APC) TCDB:2.A.3.8.15	Transport, extracellular	0
R_r2011	-1	0	-1	Amino Acid-Polyamine-Organocation (APC) TCDB:2.A.3.8.15	Transport, extracellular	0
R_r2010	-1	0	-1	Amino Acid-Polyamine-Organocation (APC) TCDB:2.A.3.8.15	Transport, extracellular	0
R_r2009	-1	0	-1	Amino Acid-Polyamine-Organocation (APC) TCDB:2.A.3.8.15	Transport, extracellular	0
R_r2008	-1	0	-1	Amino Acid-Polyamine-Organocation (APC) TCDB:2.A.3.8.15	Transport, extracellular	0
R_r2007	-1	0	-1	Amino Acid-Polyamine-Organocation (APC) TCDB:2.A.3.8.15	Transport, extracellular	0
R_r2006	-1	0	-1	Amino Acid-Polyamine-Organocation (APC) TCDB:2.A.3.8.15	Transport, extracellular	0
R_r2005	-1	0	-1	Amino Acid-Polyamine-Organocation (APC) TCDB:2.A.3.8.15	Transport, extracellular	0
R_r2004	-1	0	-1	Amino Acid-Polyamine-Organocation (APC) TCDB:2.A.3.8.15	Transport, extracellular	0
R_r2003	-1	0	-1	Amino Acid-Polyamine-Organocation (APC) TCDB:2.A.3.8.15	Transport, extracellular	0
R_r2002	-1	0	-1	Amino Acid-Polyamine-Organocation (APC) TCDB:2.A.3.8.15	Transport, extracellular	0
R_r2001	-1	0	-1	Amino Acid-Polyamine-Organocation (APC) TCDB:2.A.3.8.15	Transport, extracellular	0
R_r2000	-1	0	-1	Amino Acid-Polyamine-Organocation (APC) TCDB:2.A.3.8.15	Transport, extracellular	0
R_r1999	-1	0	-1	Amino Acid-Polyamine-Organocation (APC) TCDB:2.A.3.8.15	Transport, extracellular	0
R_r1998	-1	0	-1	Amino Acid-Polyamine-Organocation (APC) TCDB:2.A.3.8.15	Transport, extracellular	0
R_r1997	-1	0	-1	Amino Acid-Polyamine-Organocation (APC) TCDB:2.A.3.8.15	Transport, extracellular	0
R_r1996	-1	0	-1	Amino Acid-Polyamine-Organocation (APC) TCDB:2.A.3.8.15	Transport, extracellular	0
R_r1995	-1	0	-1	Amino Acid-Polyamine-Organocation (APC) TCDB:2.A.3.8.15	Transport, extracellular	0
R_r1994	-1	0	-1	Amino Acid-Polyamine-Organocation (APC) TCDB:2.A.3.8.15	Transport, extracellular	0
R_r1993	-1	0	-1	Amino Acid-Polyamine-Organocation (APC) TCDB:2.A.3.8.15	Transport, extracellular	0
R_r1992	-1	0	-1	Amino Acid-Polyamine-Organocation (APC) TCDB:2.A.3.8.15	Transport, extracellular	0
R_r1991	-1	0	-1	Y+LAT2 Utilized transport	Transport, extracellular	0
R_r1990	-1	0	-1	Y+LAT2 Utilized transport	Transport, extracellular	0
R_r1989	-1	0	-1	Y+LAT2 Utilized transport	Transport, extracellular	0
R_r1988	-1	0	-1	Y+LAT2 Utilized transport	Transport, extracellular	0
R_r1987	-1	0	-1	Y+LAT2 Utilized transport	Transport, extracellular	0
R_r1986	-1	0	-1	Y+LAT2 Utilized transport	Transport, extracellular	0
R_r1985	-1	0	-1	Y+LAT2 Utilized transport	Transport, extracellular	0
R_r1984	-1	0	-1	Y+LAT2 Utilized transport	Transport, extracellular	0
R_r1983	-1	0	-1	Y+LAT2 Utilized transport	Transport, extracellular	0
R_r1982	-1	0	-1	Y+LAT2 Utilized transport	Transport, extracellular	0
R_r1981	-1	0	-1	Y+LAT2 Utilized transport	Transport, extracellular	0
R_r1980	-1	0	-1	Y+LAT2 Utilized transport	Transport, extracellular	0
R_r1979	-1	0	-1	Y+LAT2 Utilized transport	Transport, extracellular	0
R_r1978	-1	0	-1	Y+LAT2 Utilized transport	Transport, extracellular	0
R_r1977	-1	0	-1	Y+LAT2 Utilized transport	Transport, extracellular	0
R_r1976	-1	0	-1	Y+LAT2 Utilized transport	Transport, extracellular	0
R_r1975	-1	0	-1	Y+LAT2 Utilized transport	Transport, extracellular	0
R_r1974	-1	0	-1	Y+LAT2 Utilized transport	Transport, extracellular	0
R_r1973	-1	0	-1	Y+LAT2 Utilized transport	Transport, extracellular	0
R_r1972	-1	0	-1	Y+LAT2 Utilized transport	Transport, extracellular	0
R_r1971	-1	0	-1	Y+LAT2 Utilized transport	Transport, extracellular	0
R_r1970	-1	0	-1	Y+LAT2 Utilized transport	Transport, extracellular	0
R_r1969	-1	0	-1	Y+LAT2 Utilized transport	Transport, extracellular	0
R_r1968	-1	0	-1	Y+LAT2 Utilized transport	Transport, extracellular	0
R_r1967	-1	0	-1	Y+LAT2 Utilized transport	Transport, extracellular	0
R_r1966	-1	0	-1	Y+LAT2 Utilized transport	Transport, extracellular	0
R_r1965	-1	0	-1	Y+LAT2 Utilized transport	Transport, extracellular	0
R_r1964	-1	0	-1	Y+LAT2 Utilized transport	Transport, extracellular	0
R_r1963	-1	0	-1	Y+LAT2 Utilized transport	Transport, extracellular	0
R_r1962	-1	0	-1	Y+LAT2 Utilized transport	Transport, extracellular	0
R_r1961	-1	0	-1	Y+LAT2 Utilized transport	Transport, extracellular	0
R_r1960	-1	0	-1	Y+LAT2 Utilized transport	Transport, extracellular	0
R_r1959	-1	0	-1	Y+LAT2 Utilized transport	Transport, extracellular	0
R_r1958	-1	0	-1	Y+LAT2 Utilized transport	Transport, extracellular	0
R_r1957	-1	0	-1	Y+LAT2 Utilized transport	Transport, extracellular	0
R_r1956	-1	0	-1	Y+LAT2 Utilized transport	Transport, extracellular	0
R_r1955	-1	0	-1	Y+LAT2 Utilized transport	Transport, extracellular	0
R_r1954	-1	0	-1	Y+LAT2 Utilized transport	Transport, extracellular	0
R_r1953	-1	0	-1	Y+LAT2 Utilized transport	Transport, extracellular	0
R_r1952	-1	0	-1	Y+LAT2 Utilized transport	Transport, extracellular	0
R_r1951	-1	0	-1	Y+LAT2 Utilized transport	Transport, extracellular	0
R_r1950	-1	0	-1	Y+LAT2 Utilized transport	Transport, extracellular	0
R_r1949	-1	0	-1	Y+LAT2 Utilized transport	Transport, extracellular	0
R_r1948	-1	0	-1	Y+LAT2 Utilized transport	Transport, extracellular	0
R_r1947	-1	0	-1	Y+LAT2 Utilized transport	Transport, extracellular	0
R_r1946	-1	0	-1	Y+LAT2 Utilized transport	Transport, extracellular	0
R_r1945	-1	0	-1	Y+LAT2 Utilized transport	Transport, extracellular	0
R_r1944	-1	0	-1	Y+LAT2 Utilized transport	Transport, extracellular	0
R_r1943	-1	0	-1	Y+LAT2 Utilized transport	Transport, extracellular	0
R_r1942	-1	0	-1	Y+LAT2 Utilized transport	Transport, extracellular	0
R_r1941	-1	0	-1	Y+LAT2 Utilized transport	Transport, extracellular	0
R_r1940	-1	0	-1	Y+LAT2 Utilized transport	Transport, extracellular	0
R_r1939	-1	0	-1	Y+LAT2 Utilized transport	Transport, extracellular	0
R_r1938	-1	0	-1	Y+LAT2 Utilized transport	Transport, extracellular	0
R_r1937	-1	0	-1	Y+LAT2 Utilized transport	Transport, extracellular	0
R_r1936	-1	0	-1	Y+LAT2 Utilized transport	Transport, extracellular	0
R_r1935	-1	0	-1	Y+LAT2 Utilized transport	Transport, extracellular	0
R_r1934	-1	0	-1	Y+LAT2 Utilized transport	Transport, extracellular	0
R_r1933	-1	0	-1	Y+LAT2 Utilized transport	Transport, extracellular	0
R_r1932	-1	0	-1	Y+LAT2 Utilized transport	Transport, extracellular	0
R_r1931	-1	0	-1	Y+LAT2 Utilized transport	Transport, extracellular	0
R_r1930	-1	0	-1	Y+LAT2 Utilized transport	Transport, extracellular	0
R_r1929	-1	0	-1	Y+LAT2 Utilized transport	Transport, extracellular	0
R_r1928	-1	0	-1	Y+LAT2 Utilized transport	Transport, extracellular	0
R_r1926	-1	0	-1	Y+LAT2 Utilized transport	Transport, extracellular	0
R_r1925	-1	0	-1	Y+LAT2 Utilized transport	Transport, extracellular	0
R_r1924	-1	0	-1	Y+LAT2 Utilized transport	Transport, extracellular	0
R_r1923	-1	0	-1	Y+LAT2 Utilized transport	Transport, extracellular	0
R_r1922	-1	0	-1	Y+LAT2 Utilized transport	Transport, extracellular	0
R_r1921	-1	0	-1	Y+LAT2 Utilized transport	Transport, extracellular	0
R_r1920	-1	0	-1	Y+LAT2 Utilized transport	Transport, extracellular	0
R_r1919	-1	0	-1	Y+LAT2 Utilized transport	Transport, extracellular	0
R_r1918	-1	0	-1	Y+LAT2 Utilized transport	Transport, extracellular	0
[truncated: 8,766 more rows]

## Sheet: DAR Statistics
Reaction ID	Direction	P-value	Adjusted P value	Name	Subsystem	Confidence.Level
R_TRPO2	(+)	5.28613e-32	1.69526e-28	L-Tryptophan:oxygen 2,3-oxidoreductase (decyclizing)	Tryptophan metabolism	4
R_FKYNH	(+)	5.28613e-32	1.69526e-28	N-Formyl-L-kynurenine amidohydrolase	Tryptophan metabolism	4
R_RE2349C	(+)	1.90887e-31	6.12173e-28	RE2349	Tryptophan metabolism	0
R_r1030	(+)	1.90887e-31	6.12173e-28	Transport reaction	Transport, extracellular	0
R_KYN3OX	(+)	1.90887e-31	6.12173e-28	kynurenine 3-monooxygenase	Tryptophan metabolism	4
R_EX_C02470_LPAREN_e_RPAREN_	(+)	1.90887e-31	6.12173e-28	Xanthurenic acid exchange	Exchange/demand reaction	1
R_KYN	(+)	6.77984e-31	2.1743e-27	kynureninase	Tryptophan metabolism	4
R_EX_anth_LPAREN_e_RPAREN_	(+)	6.77984e-31	2.1743e-27	Exchange of anthranilate	Exchange/demand reaction	NA
R_r0239	(+)	2.36922e-30	7.59809e-27	N-Formylanthranilate amidohydrolase Tryptophan metabolism EC:3.5.1.9	Tryptophan metabolism	0
R_LFORKYNHYD	(+)	2.36922e-30	7.59809e-27	L-Formylkynurenine hydrolase	Tryptophan metabolism	1
R_THRD_L	(+)	3.61159e-26	1.15824e-22	L-threonine deaminase	Glycine, serine, alanine and threonine metabolism	4
R_SERHL	(+)	3.61159e-26	1.15824e-22	L-Serine hydro-lyase	Glycine, serine, alanine and threonine metabolism	4
R_r0062	(+)	3.61159e-26	1.15824e-22	Acetyl-CoA hydrolase Pyruvate metabolism EC:3.1.2.1	Pyruvate metabolism	0
R_G3PD1	(+)	4.69212e-24	1.50476e-20	glycerol-3-phosphate dehydrogenase (NAD)	Glycerophospholipid metabolism	4
R_G3PD1	(-)	4.69212e-24	1.50476e-20	glycerol-3-phosphate dehydrogenase (NAD)	Glycerophospholipid metabolism	4
R_RNDR4	(+)	1.97981e-22	6.34927e-19	ribonucleoside-diphosphate reductase (UDP)	Nucleotide interconversion	2
R_RNDR3	(+)	1.97981e-22	6.34927e-19	ribonucleoside-diphosphate reductase (CDP)	Nucleotide interconversion	4
R_RNDR2	(+)	1.97981e-22	6.34927e-19	ribonucleoside-diphosphate reductase (GDP)	Nucleotide interconversion	2
R_RNDR1	(+)	1.97981e-22	6.34927e-19	ribonucleoside-diphosphate reductase (ADP)	Nucleotide interconversion	2
R_r0475	(+)	1.97981e-22	6.34927e-19	2-Deoxyadenosine 5-diphosphate:oxidized-thioredoxin 2-oxidoreductase Purine metabolism EC:1.17.4.1	Nucleotide interconversion	0
R_DADNK	(+)	1.97981e-22	6.34927e-19	deoxyadenosine kinase	Nucleotide interconversion	4
R_FTHFDH	(+)	2.0312e-21	6.51405e-18	formyltetrahydrofolate dehydrogenase	Folate metabolism	4
R_FDH	(+)	2.0312e-21	6.51405e-18	formate dehydrogenase	Fatty acid oxidation	2
R_LCAT1e	(+)	1.00045e-19	3.20845e-16	Lecithin-cholesterol acyltransferase	Fatty acid oxidation	4
R_NRPPHRtu	(+)	5.61282e-19	1.80003e-15	Norepinephrine uniport	Transport, extracellular	4
R_NRPPHRtu	(-)	5.61282e-19	1.80003e-15	Norepinephrine uniport	Transport, extracellular	4
R_HISTAtu	(+)	5.61282e-19	1.80003e-15	Histamine uniport	Transport, extracellular	4
R_HISTAtu	(-)	5.61282e-19	1.80003e-15	Histamine uniport	Transport, extracellular	4
R_DOPAtu	(+)	5.61282e-19	1.80003e-15	Dopamine uniport	Transport, extracellular	4
R_DOPAtu	(-)	5.61282e-19	1.80003e-15	Dopamine uniport	Transport, extracellular	4
R_THYPX	(+)	6.15504e-18	1.97392e-14	thyroid peroxidase	Tyrosine metabolism	4
R_IDHPOXOXb	(+)	6.15504e-18	1.97392e-14	Iodide:hydrogen-peroxide oxidoreductase	Tyrosine metabolism	4
R_IDHPOXOX4	(+)	6.15504e-18	1.97392e-14	Iodide:hydrogen-peroxide oxidoreductase 4	Tyrosine metabolism	4
R_IDHPOXOX3	(+)	6.15504e-18	1.97392e-14	Iodide:hydrogen-peroxide oxidoreductase 3	Tyrosine metabolism	4
R_IDHPOXOX2b	(+)	6.15504e-18	1.97392e-14	Iodide:hydrogen-peroxide oxidoreductase 2	Tyrosine metabolism	4
R_EX_triodthy_LPAREN_e_RPAREN_	(+)	6.15504e-18	1.97392e-14	Triiodothyronine exchange	Exchange/demand reaction	1
R_EX_thyox_L_LPAREN_e_RPAREN_	(+)	6.15504e-18	1.97392e-14	L-Thyroxine exchange	Exchange/demand reaction	1
R_EX_i_LPAREN_e_RPAREN_	(-)	6.15504e-18	1.97392e-14	Iodide exchange	Exchange/demand reaction	1
R_r0836	(+)	3.93314e-16	1.26136e-12	Mitochondrial Carrier (MC) TCDB:2.A.29.2.2	Transport, mitochondrial	0
R_r0836	(-)	3.93314e-16	1.26136e-12	Mitochondrial Carrier (MC) TCDB:2.A.29.2.2	Transport, mitochondrial	0
R_r0835	(+)	3.93314e-16	1.26136e-12	Mitochondrial Carrier (MC) TCDB:2.A.29.2.2	Transport, mitochondrial	0
R_r0835	(-)	3.93314e-16	1.26136e-12	Mitochondrial Carrier (MC) TCDB:2.A.29.2.2	Transport, mitochondrial	0
R_r0834	(+)	3.93314e-16	1.26136e-12	Mitochondrial Carrier (MC) TCDB:2.A.29.2.2	Transport, mitochondrial	0
R_r0834	(-)	3.93314e-16	1.26136e-12	Mitochondrial Carrier (MC) TCDB:2.A.29.2.2	Transport, mitochondrial	0
R_r0830	(+)	3.93314e-16	1.26136e-12	Mitochondrial Carrier (MC) TCDB:2.A.29.2.2	Transport, mitochondrial	0
R_r0830	(-)	3.93314e-16	1.26136e-12	Mitochondrial Carrier (MC) TCDB:2.A.29.2.2	Transport, mitochondrial	0
R_r0757	(+)	3.93314e-16	1.26136e-12	3-Methoxy-4-hydroxyphenylglycolaldehyde:NADP+ oxidoreductase Tyrosine metabolism EC:1.2.1.5	Unassigned	0
R_r0756	(-)	3.93314e-16	1.26136e-12	3-Methoxy-4-hydroxyphenylglycolaldehyde:NAD+ oxidoreductase Tyrosine metabolism EC:1.2.1.5	Unassigned	0
R_r0127	(+)	3.93314e-16	1.26136e-12	L-Asparagine amidohydrolase Alanine and aspartate metabolism / Cyanoamino acid metabolism / Nitrogen metabolism EC:3.5.1.1 EC:3.5.1.38	Alanine and aspartate metabolism	0
R_It	(+)	3.93537e-16	1.26207e-12	Iodide uniport	Transport, extracellular	4
R_G3PD2m	(+)	4.90651e-16	1.57352e-12	glycerol-3-phosphate dehydrogenase (FAD), mitochondrial	Glycolysis/gluconeogenesis	2
R_P4504F123r	(+)	8.44557e-16	2.70849e-12	cytochrome p450 4F12/4F2	Cytochrome metabolism	4
R_EX_ebastineoh_LPAREN_e_RPAREN_	(+)	8.44557e-16	2.70849e-12	hydroxylated ebastine exchange	Exchange/demand reaction	1
R_EX_ebastine_LPAREN_e_RPAREN_	(-)	8.44557e-16	2.70849e-12	ebastine exchange	Exchange/demand reaction	1
R_EBASTINEtr	(-)	8.44557e-16	2.70849e-12	xenobiotic transport	Transport, endoplasmic reticular	2
R_EBASTINEte	(+)	8.44557e-16	2.70849e-12	xenobiotic transport	Transport, extracellular	2
R_EBASTINEOHtr	(+)	8.44557e-16	2.70849e-12	xenobiotic transport	Transport, endoplasmic reticular	0
R_EBASTINEOHte	(-)	8.44557e-16	2.70849e-12	xenobiotic transport	Transport, extracellular	2
R_MOGAT	(+)	2.72029e-15	8.72397e-12	monoacylglycerol acyltransferase	Triacylglycerol synthesis	2
R_P4503A5	(+)	2.8095e-15	9.01007e-12	cytochrome P450 3A5	Cytochrome metabolism	4
R_EX_eaflatoxin_LPAREN_e_RPAREN_	(+)	2.8095e-15	9.01007e-12	8,9 epxoy aflatoxin B1 exchange	Exchange/demand reaction	1
R_EX_aflatoxin_LPAREN_e_RPAREN_	(-)	2.8095e-15	9.01007e-12	aflatoxin B1 exchange	Exchange/demand reaction	1
R_EAFLATOXINte	(-)	2.8095e-15	9.01007e-12	xenobiotic transport	Transport, extracellular	2
R_THRGLYexR	(+)	1.37418e-14	4.407e-11	L-threonine/glycine reversible exchange	Transport, extracellular	2
R_THRGLYexR	(-)	1.37418e-14	4.407e-11	L-threonine/glycine reversible exchange	Transport, extracellular	2
R_THRGLNexR	(+)	1.37418e-14	4.407e-11	L-threonine/glycine reversible exchange	Transport, extracellular	2
R_THRGLNexR	(-)	1.37418e-14	4.407e-11	L-threonine/glycine reversible exchange	Transport, extracellular	2
R_SERGLYexR	(+)	1.37418e-14	4.407e-11	L-Serine/Glycine reversible exchange	Transport, extracellular	2
R_SERGLYexR	(-)	1.37418e-14	4.407e-11	L-Serine/Glycine reversible exchange	Transport, extracellular	2
R_SERGLNexR	(+)	1.37418e-14	4.407e-11	L-Serine/Glutamine reversible exchange	Transport, extracellular	2
R_SERGLNexR	(-)	1.37418e-14	4.407e-11	L-Serine/Glutamine reversible exchange	Transport, extracellular	2
R_SERDGLYexR	(+)	1.37418e-14	4.407e-11	D-Serine/Glycine reversible exchange	Transport, extracellular	2
R_SERDGLYexR	(-)	1.37418e-14	4.407e-11	D-Serine/Glycine reversible exchange	Transport, extracellular	2
R_SERDGLNexR	(+)	1.37418e-14	4.407e-11	D-Serine/Glutamine reversible exchange	Transport, extracellular	2
R_SERDGLNexR	(-)	1.37418e-14	4.407e-11	D-Serine/Glutamine reversible exchange	Transport, extracellular	2
R_CYSGLUexR	(+)	1.37418e-14	4.407e-11	L-cysteine/L-glutamine reversible exchanger	Transport, extracellular	2
R_CYSGLUexR	(-)	1.37418e-14	4.407e-11	L-cysteine/L-glutamine reversible exchanger	Transport, extracellular	2
R_r0934	(+)	1.81248e-14	5.81261e-11	Neurotransmitter:Sodium Symporter (NSS) TCDB:2.A.22.3.3	Transport, peroxisomal	0
R_NACHEXA2ly	(+)	6.54595e-14	2.09929e-10	beta-N-acetylhexosaminidase A, lysosomal	Chondroitin sulfate degradation	4
R_NACHEXA1ly	(+)	6.54595e-14	2.09929e-10	beta-N-acetylhexosaminidase A, lysosomal	Chondroitin sulfate degradation	4
R_TAURtcx	(-)	1.12999e-13	3.62387e-10	taurine transport (sodium symport) (cytosol to peroxisome)	Taurine and hypotaurine metabolism	1
R_TAURt4_2_r	(+)	1.12999e-13	3.62387e-10	taurine transport (sodium symport) (2:1)	Transport, extracellular	4
R_TAURt4_2_r	(-)	1.12999e-13	3.62387e-10	taurine transport (sodium symport) (2:1)	Transport, extracellular	4
R_NAtx	(+)	1.12999e-13	3.62387e-10	sodium transport via diffusion (perioxisome)	Transport, peroxisomal	1
R_PEPCK	(+)	2.0597e-13	6.60544e-10	Phosphoenolpyruvate carboxykinase (GTP)	Glycolysis/gluconeogenesis	0
R_S6TASE9ly	(+)	2.1782e-13	6.98547e-10	N-acetylgalactosamine-6-sulfatase, lysosomal	Chondroitin sulfate degradation	4
R_S6TASE8ly	(+)	2.1782e-13	6.98547e-10	N-acetylgalactosamine-6-sulfatase, lysosomal	Chondroitin sulfate degradation	4
R_S4TASE5ly	(+)	2.1782e-13	6.98547e-10	N-acetylgalactosamine-4-sulfatase, lysosomal	Chondroitin sulfate degradation	4
R_S4TASE4ly	(+)	2.1782e-13	6.98547e-10	N-acetylgalactosamine-4-sulfatase, lysosomal	Chondroitin sulfate degradation	4
R_S4TASE3ly	(+)	2.1782e-13	6.98547e-10	N-acetylgalactosamine-4-sulfatase, lysosomal	Chondroitin sulfate degradation	4
R_S4TASE2ly	(+)	2.1782e-13	6.98547e-10	N-acetylgalactosamine-4-sulfatase, lysosomal	Chondroitin sulfate degradation	4
R_S4TASE1ly	(+)	2.1782e-13	6.98547e-10	N-acetylgalactosamine-4-sulfatase, lysosomal	Chondroitin sulfate degradation	4
R_S2TASE3ly	(+)	2.1782e-13	6.98547e-10	iduronate-2-sulfatase, lysosomal	Chondroitin sulfate degradation	4
R_NACHEX9ly	(+)	2.1782e-13	6.98547e-10	beta-N-acetylhexosaminidase, lysosomal	Chondroitin sulfate degradation	4
R_NACHEX8ly	(+)	2.1782e-13	6.98547e-10	beta-N-acetylhexosaminidase, lysosomal	Chondroitin sulfate degradation	4
R_NACHEX3ly	(+)	2.1782e-13	6.98547e-10	beta-N-acetylhexosaminidase, lysosomal	Chondroitin sulfate degradation	4
R_NACHEX2ly	(+)	2.1782e-13	6.98547e-10	beta-N-acetylhexosaminidase, lysosomal	Chondroitin sulfate degradation	4
R_NACHEX1ly	(+)	2.1782e-13	6.98547e-10	beta-N-acetylhexosaminidase, lysosomal	Chondroitin sulfate degradation	4
R_LINKDEG2ly	(+)	2.1782e-13	6.98547e-10	degradation of proteoglycan linkage region, lysosomal	Chondroitin sulfate degradation	2
R_IDOAASE4ly	(+)	2.1782e-13	6.98547e-10	alpha-L-iduronidase, lysosomal	Chondroitin sulfate degradation	4
R_GLCAASE4ly	(+)	2.1782e-13	6.98547e-10	beta-glucuronidase, lysosomal	Chondroitin sulfate degradation	4
R_EX_cspg_b_LPAREN_e_RPAREN_	(-)	2.1782e-13	6.98547e-10	chondroitin sulfate B / dermatan sulfate (IdoA2S-GalNAc4S) proteoglycan exchange	Exchange/demand reaction	1
R_EX_cspg_a_LPAREN_e_RPAREN_	(-)	2.1782e-13	6.98547e-10	chondroitin sulfate A (GalNAc4S-GlcA) proteoglycan exchange	Exchange/demand reaction	1
R_CSPG_Btly	(+)	2.1782e-13	6.98547e-10	chondroitin sulfate B transport, extracellular to lysosome	Transport, lysosomal	2
R_CSPG_Atly	(+)	2.1782e-13	6.98547e-10	chondroitin sulfate A transport, extracellular to lysosome	Transport, lysosomal	2
R_CSBPASEly	(+)	2.1782e-13	6.98547e-10	chondroitin sulfate B proteoglycan protease, lysosome (endosome)	Chondroitin sulfate degradation	1
R_CSAPASEly	(+)	2.1782e-13	6.98547e-10	chondroitin sulfate A proteoglycan protease, lysosome (endosome)	Chondroitin sulfate degradation	1
R_XOLTRI24te	(+)	6.09637e-13	1.95511e-09	24 trihydroxy cholesterol transport	Transport, extracellular	1
R_XOLTRI24tc	(+)	6.09637e-13	1.95511e-09	24 trihydroxy cholesterol transport	Transport, endoplasmic reticular	1
R_P45046A1r	(+)	6.09637e-13	1.95511e-09	cytochrome P450, family 46, subfamily A, polypeptide 1	Bile acid synthesis	4
R_P45039A1r	(+)	6.09637e-13	1.95511e-09	oxysterol 7-alpha-hydroxylase	Bile acid synthesis	4
R_EX_xoltri24_LPAREN_e_RPAREN_	(+)	6.09637e-13	1.95511e-09	7-alpha,24(S)-Dihydroxycholesterol exchange	Exchange/demand reaction	1
R_r0758	(-)	8.24088e-13	2.64285e-09	5-Hydroxyindoleacetaldehyde:NAD+ oxidoreductase Tryptophan metabolism EC:1.2.1.3	Tryptophan metabolism	0
R_CTPS2	(+)	2.34173e-12	7.50992e-09	CTP synthase (glutamine)	Pyrimidine synthesis	4
R_SBTD_D2	(+)	4.30303e-12	1.37998e-08	D-sorbitol dehydrogenase (D-fructose producing)	Fructose and mannose metabolism	0
R_FRUt1r	(-)	8.82695e-12	2.8308e-08	D-fructose transport in via uniport	Transport, extracellular	4
R_P5CRxm	(+)	1.47318e-11	4.7245e-08	pyrroline-5-carboxylate reductase (m)	Arginine and Proline Metabolism	2
R_P5CRm	(+)	1.47318e-11	4.7245e-08	pyrroline-5-carboxylate reductase (m)	Arginine and Proline Metabolism	2
R_EX_fru_LPAREN_e_RPAREN_	(+)	7.34512e-11	2.35558e-07	exchange reaction for D-Fructose	Exchange/demand reaction	1
R_NAGAlby	(+)	1.83144e-10	5.87343e-07	N-acetylgalactosaminidase, beta-	Sphingolipid metabolism	1
R_GBSIDEtl	(-)	1.83144e-10	5.87343e-07	globoside intracellular transport	Transport, lysosomal	1
R_GBSIDEte	(+)	1.83144e-10	5.87343e-07	globoside transport	Transport, extracellular	1
R_EX_gbside_hs_LPAREN_e_RPAREN_	(+)	1.83144e-10	5.87343e-07	globoside (homo sapiens) exchange	Exchange/demand reaction	1
R_B3GNT36g	(+)	1.83144e-10	5.87343e-07	UDP-GlcNAc:betaGal beta-1,3-N-acetylglucosaminyltransferase 3, Golgi apparatus	Sphingolipid metabolism	4
R_B3GALT3g	(+)	1.83144e-10	5.87343e-07	Beta-1,3-galactosyltransferase 3	Sphingolipid metabolism	4
R_r0892	(+)	2.202e-10	7.0618e-07	Facilitated diffusion	Transport, extracellular	0
R_r0892	(-)	2.202e-10	7.0618e-07	Facilitated diffusion	Transport, extracellular	0
R_r0698	(+)	2.202e-10	7.0618e-07	Propanoyl-CoA:acetyl-CoA C-acyltransferase Bile acid biosynthesis EC:2.3.1.16	Bile acid synthesis	0
R_EX_utp_LPAREN_e_RPAREN_	(+)	2.202e-10	7.0618e-07	UTP exchange	Exchange/demand reaction	1
R_NAGAly	(+)	3.69026e-10	1.18347e-06	N-acetylgalactosaminidase, alpha-	Sphingolipid metabolism	4
R_GBGT1	(+)	3.69026e-10	1.18347e-06	globoside alpha-1,3-N-acetylgalactosaminyltransferase 1	Sphingolipid metabolism	4
R_NACASPtm	(+)	6.08418e-10	1.9512e-06	N-acetyl-L-aspartate transport (mitochondria to cytosol)	Transport, mitochondrial	2
R_NACASPAH	(+)	6.08418e-10	1.9512e-06	N-Acetyl-L-aspartate amidohydrolase	Alanine and aspartate metabolism	4
R_NADPNe	(+)	1.41951e-09	4.55237e-06	NADP nucleosidase,extracellular	NAD metabolism	4
R_NADNe	(+)	1.41951e-09	4.55237e-06	NAD nucleosidase,extracellular	NAD metabolism	4
R_EX_nadp_LPAREN_e_RPAREN_	(-)	1.41951e-09	4.55237e-06	Nicotinamide adenine dinucleotide phosphate exchange	Exchange/demand reaction	1
R_EX_nad_LPAREN_e_RPAREN_	(-)	1.41951e-09	4.55237e-06	Nicotinamide adenine dinucleotide exchange	Exchange/demand reaction	1
R_EX_adprib_LPAREN_e_RPAREN_	(+)	1.41951e-09	4.55237e-06	ADPribose exchange	Exchange/demand reaction	1
R_EX_adprib_LPAREN_e_RPAREN_	(-)	1.41951e-09	4.55237e-06	ADPribose exchange	Exchange/demand reaction	1
R_EX_adprbp_LPAREN_e_RPAREN_	(+)	1.41951e-09	4.55237e-06	ADPribose 2'-phosphate exchange	Exchange/demand reaction	1
R_UDPGLCAter	(+)	3.35616e-09	1.07632e-05	UDPGlcA endoplasmic reticulum transport via UMP antiport	Transport, endoplasmic reticular	4
R_UDPGLCAter	(-)	3.35616e-09	1.07632e-05	UDPGlcA endoplasmic reticulum transport via UMP antiport	Transport, endoplasmic reticular	4
R_r2519	(-)	3.35616e-09	1.07632e-05	Utilized transport	Transport, endoplasmic reticular	0
R_PDE4n	(+)	4.91631e-09	1.57666e-05	3',5'-cyclic-nucleotide phosphodiesterase, Nucleus	Nucleotide interconversion	4
R_GMPtn	(-)	4.91631e-09	1.57666e-05	GMP nuclear transport	Transport, nuclear	2
R_r0047	(+)	8.42608e-09	2.70224e-05	Adenosine 5-monophosphate phosphohydrolase Purine metabolism EC:3.1.3.5	Purine catabolism	0
R_r0173	(+)	2.24391e-08	7.19623e-05	(S)-Lactate:NAD+ oxidoreductase Glycolysis / Gluconeogenesis / Pyruvate metabolism EC:1.1.1.27	Glycolysis/gluconeogenesis	0
R_PYRt2p	(+)	2.24391e-08	7.19623e-05	pyruvate peroxisomal transport via proton symport	D-alanine metabolism	4
R_PYRt2p	(-)	2.24391e-08	7.19623e-05	pyruvate peroxisomal transport via proton symport	D-alanine metabolism	4
R_UGT1A9r	(+)	2.95011e-08	9.461e-05	UDP-glucuronosyltransferase 1-10 precursor, microsomal	Steroid metabolism	4
R_UGT1A4r	(+)	2.95011e-08	9.461e-05	UDP-glucuronosyltransferase 1-10 precursor, microsomal	Steroid metabolism	4
R_TSTSTERONEGLCtr	(-)	2.95011e-08	9.461e-05	glucuronidated compound transport	Transport, endoplasmic reticular	2
R_TSTSTERONEGLCte	(+)	2.95011e-08	9.461e-05	glucuronidated compound transport	Transport, extracellular	2
R_EX_tststeroneglc_LPAREN_e_RPAREN_	(+)	2.95011e-08	9.461e-05	testosterone glucuronide exchange	Exchange/demand reaction	1
R_EX_5adtststeroneglc_LPAREN_e_RPAREN_	(+)	2.95011e-08	9.461e-05	5alpha-Dihydrotestosterone glucuronide exchange	Exchange/demand reaction	1
R_THMTP	(+)	5.77959e-08	0.000185351	thiamine-triphosphatase	Thiamine metabolism	4
R_H8TAer	(+)	9.44459e-08	0.000302888	H8 transamidase, endoplasmic reticulum	Phosphatidylinositol phosphate metabolism	4
R_H7ET2er	(+)	9.44459e-08	0.000302888	H7 phosphoethanolaminyl transferase, endoplasmic reticulum	Phosphatidylinositol phosphate metabolism	4
R_H7_TAer	(+)	9.44459e-08	0.000302888	H7' transamidase, endoplasmic reticulum	Phosphatidylinositol phosphate metabolism	4
R_H7_ETer	(+)	9.44459e-08	0.000302888	H7' phosphoethanolaminyl transferase, endoplasmic reticulum	Phosphatidylinositol phosphate metabolism	2
R_H6_ET2er	(+)	9.44459e-08	0.000302888	H6' phosphoethanolaminyl transferase, endoplasmic reticulum	Phosphatidylinositol phosphate metabolism	4
R_GPIDAer	(+)	9.44459e-08	0.000302888	glycophosphatidylinositol (GPI) deacylase, endoplasmic reticulum	Phosphatidylinositol phosphate metabolism	4
R_GPIDA2er	(+)	9.44459e-08	0.000302888	glycophosphatidylinositol (GPI) deacylase, endoplasmic reticulum	Phosphatidylinositol phosphate metabolism	4
R_DM_dgpi_prot_hs_r_	(+)	9.44459e-08	0.000302888	DM dgpi prot hs(r)	Exchange/demand reaction	0
R_DM_dem2emgacpail_prot_hs_r_	(+)	9.44459e-08	0.000302888	DM dem2emgacpail prot hs(r)	Exchange/demand reaction	0
R_CYTK4	(+)	1.12994e-07	0.000362373	cytidylate kinase (dCMP)(GTP)	Nucleotide interconversion	4
R_CYTK4	(-)	1.12994e-07	0.000362373	cytidylate kinase (dCMP)(GTP)	Nucleotide interconversion	4
R_CYTK3	(+)	1.12994e-07	0.000362373	cytidylate kinase (CMP)(GTP)	Nucleotide interconversion	4
R_CYTK3	(-)	1.12994e-07	0.000362373	cytidylate kinase (CMP)(GTP)	Nucleotide interconversion	4
R_PHEMEt	(+)	1.45797e-07	0.000467572	heme transport	Transport, extracellular	4
R_PHEMEe	(+)	1.45797e-07	0.000467572	release of heme into the blood	Transport, extracellular	3
R_EX_pheme_LPAREN_e_RPAREN_	(+)	1.45797e-07	0.000467572	exchange reaction for heme	Exchange/demand reaction	1
R_SPODMe	(+)	1.48178e-07	0.000475206	superoxide dismutase, extracellular	ROS detoxification	4
R_r2516	(+)	2.81023e-07	0.000901241	Major Facilitator(MFS) TCDB:2.A.1.13.1	Transport, peroxisomal	0
R_r0173	(-)	2.81023e-07	0.000901241	(S)-Lactate:NAD+ oxidoreductase Glycolysis / Gluconeogenesis / Pyruvate metabolism EC:1.1.1.27	Glycolysis/gluconeogenesis	0
R_P4502E1	(+)	4.04432e-07	0.00129701	cytochrome P450 2E1	Cytochrome metabolism	4
R_EX_acetone_LPAREN_e_RPAREN_	(-)	4.04432e-07	0.00129701	Acetone exchange	Exchange/demand reaction	1
R_EX_24nph_LPAREN_e_RPAREN_	(+)	4.04432e-07	0.00129701	2,4 dihydroxy nitrophenol exchange	Exchange/demand reaction	1
R_ETOHMO	(+)	4.04432e-07	0.00129701	ethanol monooxygenase	Glycolysis/gluconeogenesis	2
R_TYR3MO2	(+)	5.16405e-07	0.00165611	tyrosine 3-monooxygenase	Tyrosine metabolism	4
R_GLUDC	(+)	7.57487e-07	0.00242926	Glutamate Decarboxylase	Glutamate metabolism	4
R_GLCtly	(+)	8.18841e-07	0.00262602	glucose efflux from lysosome	Transport, lysosomal	2
R_GLB1	(+)	8.18841e-07	0.00262602	Beta-galactosidase	Sphingolipid metabolism	4
R_GBAl	(+)	8.18841e-07	0.00262602	Glucosylceramidase	Sphingolipid metabolism	4
R_GALGLUSIDEtl	(+)	8.18841e-07	0.00262602	galgluside hs intracellular transport	Transport, lysosomal	1
R_GALGLUSIDEtg	(-)	8.18841e-07	0.00262602	galgluside hs intracellular transport	Transport, golgi apparatus	1
R_GALGALGALTHCRMtg	(-)	8.18841e-07	0.00262602	galgalgalthcrm hs intracellular transport	Transport, golgi apparatus	1
R_GALGALGALTHCRMte	(+)	8.18841e-07	0.00262602	galgalgalthcrm hs transport	Transport, extracellular	1
R_EX_galgalgalthcrm_hs_LPAREN_e_RPAREN_	(+)	8.18841e-07	0.00262602	Gal-Gal-Gal-Gal-Gal-Glc-Cer (homo sapiens) exchange	Exchange/demand reaction	1
R_CERT2gt	(+)	8.18841e-07	0.00262602	ceramide transport protein	Transport, golgi apparatus	2
R_B3GNT39g	(+)	8.18841e-07	0.00262602	UDP-GlcNAc:betaGal beta-1,3-N-acetylglucosaminyltransferase 3, Golgi apparatus	Sphingolipid metabolism	4
R_B3GNT33g	(+)	8.18841e-07	0.00262602	UDP-GlcNAc:betaGal beta-1,3-N-acetylglucosaminyltransferase 3, Golgi apparatus	Sphingolipid metabolism	4
R_B3GNT32g	(+)	8.18841e-07	0.00262602	UDP-GlcNAc:betaGal beta-1,3-N-acetylglucosaminyltransferase 3, Golgi apparatus	Sphingolipid metabolism	4
R_B3GNT31g	(+)	8.18841e-07	0.00262602	UDP-GlcNAc:betaGal beta-1,3-N-acetylglucosaminyltransferase 3, Golgi apparatus	Sphingolipid metabolism	4
R_HSD17B8r	(+)	1.37212e-06	0.00440038	17-beta-hydroxysteroid dehydrogenase	Steroid metabolism	4
R_XOL7AONEtr	(-)	1.74571e-06	0.0055985	lipid, flip-flop intracellular transport	Transport, endoplasmic reticular	2
R_XOL7AH2tm	(+)	1.74571e-06	0.0055985	lipid, flip-flop intracellular transport	Transport, mitochondrial	2
R_RE2814R	(+)	1.74571e-06	0.0055985	RE2814	Bile acid synthesis	0
R_RE1810M	(+)	1.74571e-06	0.0055985	RE1810	Bile acid synthesis	0
R_r0747	(-)	1.74571e-06	0.0055985	3alpha,7alpha-Dihydroxy-5beta-cholestane:NADP+ oxidoreductase (B-specific); 3alpha,7alpha-Dihydroxy-5beta-cholestane:NADP+ oxidoreductase Bile acid biosynthesis EC:1.1.1.50	Bile acid synthesis	0
R_SPHINGStr	(-)	1.94252e-06	0.00622966	sphingosine intracellular transport	Transport, endoplasmic reticular	1
R_SPHGNtr	(+)	1.94252e-06	0.00622966	sphinganine intracellular transport	Transport, endoplasmic reticular	2
R_SPH1Ptr	(+)	1.94252e-06	0.00622966	sph1p intracellular transport	Transport, endoplasmic reticular	2
R_SBPP3er	(+)	1.94252e-06	0.00622966	sphingoid base-phosphate phosphatase (sphinganine 1-phosphatase), endoplasmic reticulum	Sphingolipid metabolism	4
R_SBPP1er	(+)	1.94252e-06	0.00622966	sphingoid base-phosphate phosphatase (sphinganine 1-phosphatase), endoplasmic reticulum	Sphingolipid metabolism	4
R_PCm	(+)	2.52274e-06	0.00809043	pyruvate carboxylase	Pyruvate metabolism	4
R_EX_34dhphe_LPAREN_e_RPAREN_	(+)	3.53821e-06	0.011347	3,4-Dihydroxy-L-phenylalanine exchange	Exchange/demand reaction	1
R_UPPDC1	(+)	6.17787e-06	0.0198124	uroporphyrinogen decarboxylase (uroporphyrinogen III)	Heme synthesis	4
R_UPP3S	(+)	6.17787e-06	0.0198124	uroporphyrinogen-III synthase	Heme synthesis	0
R_r0517	(+)	6.17787e-06	0.0198124	Succinyl-CoA:glycine C-succinyl-transferase(decarboxylating) EC:2.3.1.37	Unassigned	0
R_r0196	(+)	6.17787e-06	0.0198124	Succinyl-CoA:glycine C-succinyl-transferase(decarboxylating) EC:2.3.1.37	Unassigned	0
R_PPPGOm	(+)	6.17787e-06	0.0198124	protoporphyrinogen oxidase, mitochondrial	Heme synthesis	2
R_PPPG9tm	(+)	6.17787e-06	0.0198124	protoporphyrinogen IX mitochondrial transport	Heme synthesis	0
R_PPBNGS	(+)	6.17787e-06	0.0198124	porphobilinogen synthase	Heme synthesis	4
R_PHEMEtm	(+)	6.17787e-06	0.0198124	Heme transport to cytosol	Transport, mitochondrial	2
R_HMBS	(+)	6.17787e-06	0.0198124	hydroxymethylbilane synthase	Heme synthesis	2
R_FE2tm	(+)	6.17787e-06	0.0198124	iron (II) transport	Transport, mitochondrial	2
R_FCLTm	(+)	6.17787e-06	0.0198124	Ferrochelatase, mitochondrial	Heme synthesis	2
R_CPPPGO	(+)	6.17787e-06	0.0198124	coproporphyrinogen oxidase (O2 required)	Heme synthesis	2
R_ST6GALNAC31	(+)	6.21794e-06	0.0199409	Alpha-N-acetylgalactosaminide alpha-2,6-sialyltransferase 3	Sphingolipid metabolism	4
R_ST3GAL22g	(+)	6.21794e-06	0.0199409	CMP-N-acetylneuraminate-beta-galactosamide-alpha-2,3-sialyltransferase, Golgi apparatus	Sphingolipid metabolism	4
R_ST3GAL21g	(+)	6.21794e-06	0.0199409	CMP-N-acetylneuraminate-beta-galactosamide-alpha-2,3-sialyltransferase, Golgi apparatus	Sphingolipid metabolism	4
R_GQ1BALPHAtg	(-)	6.21794e-06	0.0199409	gq1balpha hs intracellular transport	Transport, golgi apparatus	1
R_GQ1BALPHAte	(+)	6.21794e-06	0.0199409	gq1balpha hs transport	Transport, extracellular	1
R_GALGT2	(+)	6.21794e-06	0.0199409	Beta-1,4 N-acetylgalactosaminyltransferase	Sphingolipid metabolism	4
R_GALGT1	(+)	6.21794e-06	0.0199409	Beta-1,4 N-acetylgalactosaminyltransferase	Sphingolipid metabolism	4
R_EX_gq1balpha_hs_LPAREN_e_RPAREN_	(+)	6.21794e-06	0.0199409	GQ1balpha (homo sapiens) exchange	Exchange/demand reaction	1
R_B3GALT42g	(+)	6.21794e-06	0.0199409	Beta-1,3-galactosyltransferase 4	Sphingolipid metabolism	4
R_B3GALT41g	(+)	6.21794e-06	0.0199409	Beta-1,3-galactosyltransferase 4	Sphingolipid metabolism	4
R_RE2677C	(+)	6.31256e-06	0.0202444	RE2677	Glycosphingolipid metabolism	0
R_RE2814M	(-)	6.32551e-06	0.0202859	RE2814	Bile acid synthesis	0
R_PROD2m	(+)	6.99933e-06	0.0224469	Proline dehydrogenase (m)	Arginine and Proline Metabolism	2
R_PRO1xm	(+)	6.99933e-06	0.0224469	proline oxidase (NAD), mitochondrial	Arginine and Proline Metabolism	2
R_TETHEX3t	(-)	7.97578e-06	0.0255783	fatty acid transport via diffusion	Transport, extracellular	2
R_STRDNCt	(-)	7.97578e-06	0.0255783	fatty acid transport via diffusion	Transport, extracellular	2
R_LNELDCt	(-)	7.97578e-06	0.0255783	fatty acid transport via diffusion	Transport, extracellular	2
R_FACOAL246_1	(-)	7.97578e-06	0.0255783	fatty-acid--CoA ligase	Fatty acid oxidation	4
R_FACOAL184	(-)	7.97578e-06	0.0255783	fatty-acid--CoA ligase	Fatty acid oxidation	4
R_FACOAL1822	(-)	7.97578e-06	0.0255783	fatty-acid--CoA ligase	Fatty acid oxidation	4
R_EX_tethex3_LPAREN_e_RPAREN_	(+)	7.97578e-06	0.0255783	tetracosahexaenoic acid, n-3 exchange	Exchange/demand reaction	1
R_EX_strdnc_LPAREN_e_RPAREN_	(+)	7.97578e-06	0.0255783	stearidonic acid exchange	Exchange/demand reaction	1
R_EX_lneldc_LPAREN_e_RPAREN_	(+)	7.97578e-06	0.0255783	linoelaidic acid exchange	Exchange/demand reaction	1
R_DESAT24_1	(+)	7.97578e-06	0.0255783	fatty acyl-CoA desaturase (n-C24:5CoA -&gt; n-C24:6CoA)	Fatty acid synthesis	4
R_DESAT18_9	(+)	7.97578e-06	0.0255783	fatty acyl-CoA desaturase (n-C18:2CoA -&gt; n-C18:3CoA)	Fatty acid synthesis	4
R_DESAT18_8	(+)	7.97578e-06	0.0255783	fatty acyl-CoA desaturase (n-C18:1CoA -&gt; n-C18:2CoA)	Fatty acid synthesis	4
R_DESAT18_7	(+)	7.97578e-06	0.0255783	fatty acyl-CoA desaturase (n-C18:1CoA -&gt; n-C18:2CoA)	Fatty acid synthesis	4
R_DESAT18_6	(+)	7.97578e-06	0.0255783	fatty acyl-CoA desaturase (n-C18:1CoA -&gt; n-C18:2CoA)	Fatty acid synthesis	4
R_DESAT18_10	(+)	7.97578e-06	0.0255783	fatty acyl-CoA desaturase (n-C18:2CoA -&gt; n-C18:3CoA)	Fatty acid synthesis	4
R_NAHCO3_HCLt	(+)	8.40771e-06	0.0269635	bicarbonate transport (HCl/NaHCO3 exchange)	Transport, extracellular	4
R_NAHCO3_HCLt	(-)	8.40771e-06	0.0269635	bicarbonate transport (HCl/NaHCO3 exchange)	Transport, extracellular	4
R_SERtN1	(+)	1.22615e-05	0.0393225	Serine transport (Na, H coupled)	Transport, extracellular	4
R_SERtN1	(-)	1.22615e-05	0.0393225	Serine transport (Na, H coupled)	Transport, extracellular	4
R_XOLTRIOLtm	(+)	1.25116e-05	0.0401246	lipid, flip-flop intracellular transport	Transport, mitochondrial	2
R_XOLDIOLONEt	(-)	1.25116e-05	0.0401246	lipid, flip-flop intracellular transport	Transport, endoplasmic reticular	2
R_VLCSr	(+)	1.25116e-05	0.0401246	Very-long-chain-fatty-acid-CoA ligase	Bile acid synthesis	4
R_VLCSp	(+)	1.25116e-05	0.0401246	Very-long-chain-fatty-acid-CoA ligase	Bile acid synthesis	4
R_THCHOLSTOICtm	(+)	1.25116e-05	0.0401246	lipid, flip-flop intracellular transport	Transport, peroxisomal	2
R_SCPx	(+)	1.25116e-05	0.0401246	peroxisomal thiolase 2	Bile acid synthesis	4
R_RE2625M	(+)	1.25116e-05	0.0401246	RE2625	Bile acid synthesis	0
R_RE2625C	(+)	1.25116e-05	0.0401246	RE2625	Bile acid synthesis	0
R_r2517	(+)	1.25116e-05	0.0401246	ATP-binding Cassette (ABC) TCDB:3.A.1.203.1	Transport, peroxisomal	0
R_r1014	(+)	1.25116e-05	0.0401246	Postulated transport reaction	Transport, peroxisomal	0
R_r1013	(+)	1.25116e-05	0.0401246	Transport reaction	Transport, endoplasmic reticular	0
R_r0750	(-)	1.25116e-05	0.0401246	3alpha,7alpha,12alpha-Trihydroxy-5beta-cholestane:NADP+ oxidoreductase (B-specific); 3alpha,7alpha,12alpha-Trihydroxy-5beta-cholestane:NADP+ oxidoreductase Bile acid biosynthesis EC:1.1.1.50	Bile acid synthesis	0
R_r0744	(+)	1.25116e-05	0.0401246	(24R,25R)-3alpha,7alpha,12alpha,24-tetrahydroxy-5beta-cholestanoyl- CoA hydro-lyase Bile acid biosynthesis EC:4.2.1.107	Bile acid synthesis	0
R_r0743	(+)	1.25116e-05	0.0401246	hydroxysteroid (17-beta) dehydrogenase 4 Bile acid biosynthesis EC:1.1.1.35	Bile acid synthesis	0
R_r0741	(+)	1.25116e-05	0.0401246	5beta-Cholestane-3alpha,7alpha,12alpha-triol,NADPH:oxygen oxidoreductase (26-hydroxylating) Bile acid biosynthesis EC:1.14.13.15	Bile acid synthesis	0
R_r0706	(+)	1.25116e-05	0.0401246	acyl-Coenzyme A dehydrogenase family, member 9 Bile acid biosynthesis EC:1.3.3.6	Bile acid synthesis	0
R_P4508B13r	(+)	1.25116e-05	0.0401246	sterol 12-alpha-hydroxylase (nadh)	Bile acid synthesis	4
R_P4508B11r	(+)	1.25116e-05	0.0401246	sterol 12-alpha-hydroxylase	Bile acid synthesis	4
R_P45027A11m	(+)	1.25116e-05	0.0401246	5-beta-cholestane-3-alpha,7-alpha,12-alpha-triol 27-hydroxylase	Bile acid synthesis	4
R_HSD17B4x	(+)	1.25116e-05	0.0401246	hydroxysteroid (17-beta) dehydrogenase 4	Bile acid synthesis	4
R_GALSIDEtl	(+)	1.61042e-05	0.0516461	galactocerebroside intracellular transport	Transport, lysosomal	1
R_GALC	(+)	1.61042e-05	0.0516461	Galactocerebrosidase	Sphingolipid metabolism	4
R_SIAT9g	(+)	1.80636e-05	0.05793	Lactosylceramide alpha-2,3-sialyltransferase, Golgi apparatus	Sphingolipid metabolism	4
R_ST6GALNAC26	(+)	2.06624e-05	0.0662644	Alpha-N-acetylgalactosaminide alpha-2,6-sialyltransferase 2	Sphingolipid metabolism	2
R_ST6GALNAC25	(+)	2.06624e-05	0.0662644	Alpha-N-acetylgalactosaminide alpha-2,6-sialyltransferase 2	Sphingolipid metabolism	2
R_ST6GALNAC24	(+)	2.06624e-05	0.0662644	Alpha-N-acetylgalactosaminide alpha-2,6-sialyltransferase 2	Sphingolipid metabolism	2
R_ST6GALNAC23	(+)	2.06624e-05	0.0662644	Alpha-N-acetylgalactosaminide alpha-2,6-sialyltransferase 2	Sphingolipid metabolism	2
R_SACCD4m	(+)	2.06624e-05	0.0662644	saccharopine dehydrogenase (NAD, L-glutamate forming), mitochondrial	Lysine metabolism	4
R_r0643	(+)	2.06624e-05	0.0662644	(S)-Methylmalonate semialdehyde:NAD+ oxidoreductase Valine, leucine and isoleucine degradation EC:1.2.1.3	Valine, leucine, and isoleucine metabolism	0
R_r0643	(-)	2.06624e-05	0.0662644	(S)-Methylmalonate semialdehyde:NAD+ oxidoreductase Valine, leucine and isoleucine degradation EC:1.2.1.3	Valine, leucine, and isoleucine metabolism	0
R_r0571	(+)	2.06624e-05	0.0662644	(S)-Methylmalonyl-CoA hydrolase Propanoate metabolism EC:3.1.2.17	Valine, leucine, and isoleucine metabolism	0
R_r0571	(-)	2.06624e-05	0.0662644	(S)-Methylmalonyl-CoA hydrolase Propanoate metabolism EC:3.1.2.17	Valine, leucine, and isoleucine metabolism	0
R_r0525	(-)	2.06624e-05	0.0662644	N6-(L-1,3-Dicarboxypropyl)-L-lysine:NAD+ oxidoreductase; N6-(L-1,3-Dicarboxypropyl)-L-lysine:NAD+ oxidoreductase (L-glutamate-forming) Lysine degradation EC:1.5.1.9	Lysine metabolism	0
R_GD1B2tg	(-)	2.06624e-05	0.0662644	gd1b2 hs intracellular transport	Transport, golgi apparatus	1
R_GD1B2te	(+)	2.06624e-05	0.0662644	gd1b2 hs transport	Transport, extracellular	1
R_EX_gd1b2_hs_LPAREN_e_RPAREN_	(+)	2.06624e-05	0.0662644	GD1beta (homo sapiens) exchange	Exchange/demand reaction	1
R_B3GNT37g	(+)	2.06624e-05	0.0662644	UDP-GlcNAc:betaGal beta-1,3-N-acetylglucosaminyltransferase 3, Golgi apparatus	Sphingolipid metabolism	4
R_TETPENT3t	(+)	2.26639e-05	0.0726831	fatty acid transport via diffusion	Transport, extracellular	2
R_FACOAL245_2	(+)	2.26639e-05	0.0726831	fatty-acid--CoA ligase	Fatty acid oxidation	4
R_EX_tetpent3_LPAREN_e_RPAREN_	(-)	2.26639e-05	0.0726831	tetracosapentaenoic acid, n-3 exchange	Exchange/demand reaction	1
R_NACHEXA9ly	(+)	3.30521e-05	0.105998	beta-N-acetylhexosaminidase A, lysosomal	Keratan sulfate degradation	4
R_NACHEXA19ly	(+)	3.30521e-05	0.105998	beta-N-acetylhexosaminidase A, lysosomal	Keratan sulfate degradation	4
R_NACHEXA18ly	(+)	3.30521e-05	0.105998	beta-N-acetylhexosaminidase A, lysosomal	Keratan sulfate degradation	4
R_NACHEXA17ly	(+)	3.30521e-05	0.105998	beta-N-acetylhexosaminidase A, lysosomal	Keratan sulfate degradation	4
R_NACHEXA16ly	(+)	3.30521e-05	0.105998	beta-N-acetylhexosaminidase A, lysosomal	Keratan sulfate degradation	4
R_NACHEXA15ly	(+)	3.30521e-05	0.105998	beta-N-acetylhexosaminidase A, lysosomal	Keratan sulfate degradation	4
R_NACHEXA14ly	(+)	3.30521e-05	0.105998	beta-N-acetylhexosaminidase A, lysosomal	Keratan sulfate degradation	4
R_NACHEXA13ly	(+)	3.30521e-05	0.105998	beta-N-acetylhexosaminidase A, lysosomal	Keratan sulfate degradation	4
R_NACHEXA12ly	(+)	3.30521e-05	0.105998	beta-N-acetylhexosaminidase A, lysosomal	Keratan sulfate degradation	4
R_NACHEXA11ly	(+)	3.30521e-05	0.105998	beta-N-acetylhexosaminidase A, lysosomal	Keratan sulfate degradation	4
R_NACHEXA10ly	(+)	3.30521e-05	0.105998	beta-N-acetylhexosaminidase A, lysosomal	Keratan sulfate degradation	4
R_PYNP2r	(+)	4.5304e-05	0.14529	pyrimidine-nucleoside phosphorylase (uracil)	Pyrimidine catabolism	4
R_PYNP2r	(-)	4.5304e-05	0.14529	pyrimidine-nucleoside phosphorylase (uracil)	Pyrimidine catabolism	4
R_M16N6Tg	(+)	4.64039e-05	0.148817	alpha-1,6-mannosyl-glycoprotein 6-beta-N-acetylglucosaminyltransferase	N-glycan synthesis	0
R_M16N4Tg	(+)	4.64039e-05	0.148817	alpha-1,6-mannosyl-glycoprotein 4-beta-N-acetylglucosaminyltransferase	N-glycan synthesis	0
R_M13N4Tg	(+)	4.64039e-05	0.148817	alpha-1,3-mannosyl-glycoprotein 4-beta-N-acetylglucosaminyltransferase	N-glycan synthesis	0
R_DM_n5m2masn_g_	(+)	4.64039e-05	0.148817	DM n5m2masn(g)	Exchange/demand reaction	0
R_PCREATtmdiffir	(+)	5.3424e-05	0.171331	Phosphocreatine transport to/from mitochondria via diffusion	Urea cycle	2
R_CREATtmdiffir	(+)	5.3424e-05	0.171331	Creatine transport to/from mitochondria via diffusion	Urea cycle	2
R_CKc	(-)	5.3424e-05	0.171331	ATP Creatine kinase (c)	Urea cycle	4
R_CK	(+)	5.3424e-05	0.171331	ATP Creatine kinase	Urea cycle	4
R_CBPSam	(+)	5.3424e-05	0.171331	carbamoyl-phosphate synthase (ammonia) (mitochondria	Glutamate metabolism	4
R_PHETHPTOX2	(+)	5.45121e-05	0.17482	L-Phenylalanine,tetrahydrobiopterin:oxygen oxidoreductase (4-hydroxylating)	Phenylalanine metabolism	4
R_THMTPt	(+)	6.32647e-05	0.20289	Thiamine triphosphate transport in via anion antiport	Transport, extracellular	4
R_THMt3	(-)	6.32647e-05	0.20289	Thiamine transport in via proton antiport	Transport, extracellular	4
R_THMMPt4	(+)	6.32647e-05	0.20289	Thiamine monophosphate transport in via anion antiport	Transport, extracellular	4
R_THMMPt4	(-)	6.32647e-05	0.20289	Thiamine monophosphate transport in via anion antiport	Transport, extracellular	4
R_THFt2	(+)	6.32647e-05	0.20289	tetrahydrofolate transport via anion exchange	Transport, extracellular	4
R_THFt2	(-)	6.32647e-05	0.20289	tetrahydrofolate transport via anion exchange	Transport, extracellular	4
R_FTHFCL	(+)	6.32647e-05	0.20289	5-formethyltetrahydrofolate cyclo-ligase	Folate metabolism	4
R_FOLt2	(+)	6.32647e-05	0.20289	folate transport via anion exchange	Transport, extracellular	4
R_FOLt2	(-)	6.32647e-05	0.20289	folate transport via anion exchange	Transport, extracellular	4
R_EX_thmtp_LPAREN_e_RPAREN_	(+)	6.32647e-05	0.20289	Thiamin triphosphate exchange	Exchange/demand reaction	1
R_EX_thmmp_LPAREN_e_RPAREN_	(+)	6.32647e-05	0.20289	Thiamin monophosphate exchange	Exchange/demand reaction	1
R_EX_thmmp_LPAREN_e_RPAREN_	(-)	6.32647e-05	0.20289	Thiamin monophosphate exchange	Exchange/demand reaction	1
R_EX_thm_LPAREN_e_RPAREN_	(+)	6.32647e-05	0.20289	exchange reaction for Thiamin	Exchange/demand reaction	1
R_EX_thm_LPAREN_e_RPAREN_	(-)	6.32647e-05	0.20289	exchange reaction for Thiamin	Exchange/demand reaction	1
R_EX_thf_LPAREN_e_RPAREN_	(-)	6.32647e-05	0.20289	5,6,7,8-Tetrahydrofolate exchange	Exchange/demand reaction	1
R_EX_5fthf_LPAREN_e_RPAREN_	(-)	6.32647e-05	0.20289	5-Formyltetrahydrofolate exchange	Exchange/demand reaction	1
R_EX_bhb_LPAREN_e_RPAREN_	(+)	6.60103e-05	0.211695	(R)-3-Hydroxybutanoate transport via H+ symport	Exchange/demand reaction	1
R_EX_bhb_LPAREN_e_RPAREN_	(-)	6.60103e-05	0.211695	(R)-3-Hydroxybutanoate transport via H+ symport	Exchange/demand reaction	1
R_BHBtm	(+)	6.60103e-05	0.211695	(R)-3-Hydroxybutanoate mitochondrial transport via H+ symport	Transport, mitochondrial	4
R_BHBtm	(-)	6.60103e-05	0.211695	(R)-3-Hydroxybutanoate mitochondrial transport via H+ symport	Transport, mitochondrial	4
R_BDHm	(+)	6.60103e-05	0.211695	(R)-3-Hydroxybutanoate:NAD+ oxidoreductase	Butanoate metabolism	4
R_BDHm	(-)	6.60103e-05	0.211695	(R)-3-Hydroxybutanoate:NAD+ oxidoreductase	Butanoate metabolism	4
R_METLEUex	(+)	6.9146e-05	0.221751	Methionine/Leucine exchange (Met in)	Transport, extracellular	4
R_METAT	(+)	6.9146e-05	0.221751	methionine adenosyltransferase	Methionine and cysteine metabolism	4
R_EX_ahcys_LPAREN_e_RPAREN_	(+)	6.9146e-05	0.221751	Exchange of S-adenosyl-L-homocysteine	Exchange/demand reaction	NA
R_RE3367E	(+)	7.65172e-05	0.245391	RE3367	Urea cycle	0
R_RE0828E	(+)	7.65172e-05	0.245391	RE0828	Urea cycle	0
R_RE0827E	(+)	7.65172e-05	0.245391	RE0827	Urea cycle	0
R_RE0690E	(+)	7.65172e-05	0.245391	RE0690	Urea cycle	0
R_RE0689E	(+)	7.65172e-05	0.245391	RE0689	Urea cycle	0
R_RE0688E	(+)	7.65172e-05	0.245391	RE0688	Urea cycle	0
R_r0309	(+)	7.65172e-05	0.245391	trans-Hexadec-2-enoyl-CoA reductase Fatty acid elongation in mitochondria EC:1.3.1.38	Fatty acid oxidation	0
R_r0309	(-)	7.65172e-05	0.245391	trans-Hexadec-2-enoyl-CoA reductase Fatty acid elongation in mitochondria EC:1.3.1.38	Fatty acid oxidation	0
R_EX_CE1943_LPAREN_e_RPAREN_	(+)	7.65172e-05	0.245391	spermidine dialdehyde exchange	Exchange/demand reaction	1
R_EX_CE1940_LPAREN_e_RPAREN_	(+)	7.65172e-05	0.245391	spermidine monoaldehyde 2 exchange	Exchange/demand reaction	1
R_EX_CE1940_LPAREN_e_RPAREN_	(-)	7.65172e-05	0.245391	spermidine monoaldehyde 2 exchange	Exchange/demand reaction	1
R_EX_CE1939_LPAREN_e_RPAREN_	(+)	7.65172e-05	0.245391	spermidine monoaldehyde 1 exchange	Exchange/demand reaction	1
R_EX_CE1939_LPAREN_e_RPAREN_	(-)	7.65172e-05	0.245391	spermidine monoaldehyde 1 exchange	Exchange/demand reaction	1
R_EX_CE1936_LPAREN_e_RPAREN_	(+)	7.65172e-05	0.245391	spermine dialdehyde exchange	Exchange/demand reaction	1
R_EX_CE1935_LPAREN_e_RPAREN_	(+)	7.65172e-05	0.245391	spermine monoaldehyde exchange	Exchange/demand reaction	1
R_EX_CE1935_LPAREN_e_RPAREN_	(-)	7.65172e-05	0.245391	spermine monoaldehyde exchange	Exchange/demand reaction	1
R_SUCCt4_2	(+)	9.2428e-05	0.296417	succinate transport via sodium symport	Transport, extracellular	4
R_SUCCt4_2	(-)	9.2428e-05	0.296417	succinate transport via sodium symport	Transport, extracellular	4
R_EX_succ_LPAREN_e_RPAREN_	(+)	9.2428e-05	0.296417	Succinate exchange	Exchange/demand reaction	1
R_EX_succ_LPAREN_e_RPAREN_	(-)	9.2428e-05	0.296417	Succinate exchange	Exchange/demand reaction	1
R_CITt4_2	(+)	9.2428e-05	0.296417	citrate transport via sodium symport	Transport, extracellular	4
R_CITt4_2	(-)	9.2428e-05	0.296417	citrate transport via sodium symport	Transport, extracellular	4
R_SCP21x	(+)	9.5852e-05	0.307397	Sterol carrier protein 2	Transport, peroxisomal	4
R_PRISTtx	(-)	9.5852e-05	0.307397	prist peroxisomal transport	Transport, peroxisomal	0
R_PRISTANALtx	(+)	9.5852e-05	0.307397	pristanal peroxisomal transport	Transport, peroxisomal	1
R_PHYTt	(+)	9.5852e-05	0.307397	fatty acid transport via diffusion	Transport, extracellular	2
R_PHYHx	(+)	9.5852e-05	0.307397	Phytanoyl-CoA dioxygenase, peroxisomal	Fatty acid oxidation	4
R_PEROXx	(+)	9.5852e-05	0.307397	peroxisomal lumped long chain fatty acid oxidation	Fatty acid oxidation	4
R_HPCLx	(+)	9.5852e-05	0.307397	2-hydroxyphytanoyl-CoA lyase	Fatty acid oxidation	4
R_FORMCOAtx	(+)	9.5852e-05	0.307397	formyl coa transport	Transport, peroxisomal	2
R_FCOAH	(+)	9.5852e-05	0.307397	formyl coa hydrolase	Fatty acid oxidation	2
R_FAOXC15NADx	(+)	9.5852e-05	0.307397	fatty acid alpha oxidation(2-Hydroxyphytanoyl-CoA)(nad)x		NA
R_FAOXC15NADPx	(+)	9.5852e-05	0.307397	fatty acid alpha oxidation(2-Hydroxyphytanoyl-CoA)(nadp)x		NA
R_FAOXC11	(+)	9.5852e-05	0.307397	Beta oxidation of long chain fatty acid	Fatty acid oxidation	2
R_FACOAL206	(+)	9.5852e-05	0.307397	fatty-acid--CoA ligase	Fatty acid oxidation	4
R_EX_phyt_LPAREN_e_RPAREN_	(-)	9.5852e-05	0.307397	phytanic acid exchange	Exchange/demand reaction	1
R_EX_dmhptcrn_LPAREN_e_RPAREN_	(+)	9.5852e-05	0.307397	2,6 dimethylheptanoyl carnitine exchange	Exchange/demand reaction	1
R_DMNONCRNCPT2	(+)	9.5852e-05	0.307397	DMNONCRNCPT2	Fatty acid oxidation	2
R_DMHPTCRNte	(+)	9.5852e-05	0.307397	2,6 dimethylheptanoyl carnitine transport	Transport, extracellular	2
R_DMHPTCRNt	(-)	9.5852e-05	0.307397	2,6 dimethylheptanoyl crn transport	Fatty acid oxidation	1
R_DMHPTCRNCPT2	(-)	9.5852e-05	0.307397	2,6 dimethylheptanoly CoA carnitine transferase	Fatty acid oxidation	2
R_SR5ARr	(+)	0.00011393	0.365373	3-oxo-5-alpha-steroid 4-dehydrogenase	Steroid metabolism	4
R_RE2677G	(+)	0.00011393	0.365373	RE2677	Glycosphingolipid metabolism	0
R_GALSIDEtg	(-)	0.00011393	0.365373	galactocerebroside intracellular transport	Transport, golgi apparatus	1
R_CERT1gt	(+)	0.00011393	0.365373	ceramide transport protein	Transport, golgi apparatus	2
R_UGALGTg	(+)	0.000136125	0.436553	UDPgalactose:D-glucose 4-beta-D-galactosyltransferase, Golgi apparatus	Galactose metabolism	4
R_LCTStg	(+)	0.000136125	0.436553	lactose transport from Golgi to extracellular (via vesicle)	Transport, extracellular	2
R_GLCtg	(+)	0.000136125	0.436553	glucose transport, Golgi apparatus	Transport, golgi apparatus	4
R_EX_lcts_LPAREN_e_RPAREN_	(+)	0.000136125	0.436553	Lactose exchange	Exchange/demand reaction	1
R_FORtr	(-)	0.00013657	0.43798	FOR transporter, endoplasmic reticulum	Transport, endoplasmic reticular	1
R_SARDHm	(+)	0.000162996	0.522727	Sarcosine dehydrogenase (m)	Urea cycle	4
R_SARCStm	(+)	0.000162996	0.522727	Sarcosine transport (mitochondrial)	Transport, mitochondrial	1
R_SARCStex	(+)	0.000162996	0.522727	Sarcosine transport (extracellular to cytosol)	Transport, extracellular	2
R_GLYSARPEPT1tc	(+)	0.000162996	0.522727	Transport of Glycylsarcosine by the apical PEPT1 amino acid transporters across the brush border cells of the enterocytes of the intestine, renal cells and brain.		NA
R_GLYSARCNc	(+)	0.000162996	0.522727	Hydrolysis of glycylsarcosine for uptake		NA
R_EX_sarcs_LPAREN_e_RPAREN_	(-)	0.000162996	0.522727	Sarcosine exchange	Exchange/demand reaction	1
R_EX_glysar_LPAREN_e_RPAREN_	(-)	0.000162996	0.522727	exchange reaction for glycylsarcosine	Exchange/demand reaction	NA
R_CHLPCTD	(+)	0.000201623	0.646605	choline phosphate cytididyltransferase	Glycerophospholipid metabolism	4
R_CEPTC	(+)	0.000201623	0.646605	choline phosphotransferase	Glycerophospholipid metabolism	4
R_ST6GALNAC62	(+)	0.000204227	0.654955	sialytransferase 7 ((alpha-N-acetylneuraminyl 2,3-betagalactosyl-1,3)-N-acetyl galactosaminide alpha-2,6-sialytransferase) F	Sphingolipid metabolism	4
R_ST3GAL23g	(+)	0.000204227	0.654955	CMP-N-acetylneuraminate-beta-galactosamide-alpha-2,3-sialyltransferase, Golgi apparatus	Sphingolipid metabolism	4
R_r0361	(+)	0.000204227	0.654955	Glycolysis / Glyconeogenesis EC:2.7.1.1	Fructose and mannose metabolism	0
R_r0034	(+)	0.000204227	0.654955	Carbon-dioxide:ammonia ligase (ADP-forming,carbamate-phosphorylating) Urea cycle and metabolism of amino groups / Nitrogen metabolism EC:6.3.4.16	Urea cycle	0
R_OCBTm	(+)	0.000204227	0.654955	ornithine carbamoyltransferase, irreversible	Urea cycle	4
R_GALGT3	(+)	0.000204227	0.654955	Beta-1,4 N-acetylgalactosaminyltransferase	Sphingolipid metabolism	4
R_B3GALT43g	(+)	0.000204227	0.654955	Beta-1,3-galactosyltransferase 4	Sphingolipid metabolism	4
R_PSP_L	(+)	0.000213369	0.684275	phosphoserine phosphatase (L-serine)	Glycine, serine, alanine and threonine metabolism	4
R_PSERT	(+)	0.000213369	0.684275	phosphoserine transaminase	Glycine, serine, alanine and threonine metabolism	4
R_PGCD	(+)	0.000213369	0.684275	phosphoglycerate dehydrogenase	Glycine, serine, alanine and threonine metabolism	4
R_r1761	(+)	0.000224923	0.721328	Y+LAT2 Utilized transport	Transport, extracellular	0
R_r1760	(+)	0.000224923	0.721328	Y+LAT2 Utilized transport	Transport, extracellular	0
R_r1759	(+)	0.000224923	0.721328	Y+LAT2 Utilized transport	Transport, extracellular	0
R_r1758	(+)	0.000224923	0.721328	Y+LAT2 Utilized transport	Transport, extracellular	0
R_r1757	(+)	0.000224923	0.721328	Y+LAT2 Utilized transport	Transport, extracellular	0
R_r1756	(+)	0.000224923	0.721328	Y+LAT2 Utilized transport	Transport, extracellular	0
R_r1755	(+)	0.000224923	0.721328	Y+LAT2 Utilized transport	Transport, extracellular	0
R_r1754	(+)	0.000224923	0.721328	Y+LAT2 Utilized transport	Transport, extracellular	0
R_r1753	(+)	0.000224923	0.721328	Y+LAT2 Utilized transport	Transport, extracellular	0
R_r1752	(+)	0.000224923	0.721328	Y+LAT2 Utilized transport	Transport, extracellular	0
R_r1751	(+)	0.000224923	0.721328	Y+LAT2 Utilized transport	Transport, extracellular	0
R_r1750	(+)	0.000224923	0.721328	Y+LAT2 Utilized transport	Transport, extracellular	0
R_r1749	(+)	0.000224923	0.721328	Y+LAT2 Utilized transport	Transport, extracellular	0
R_r1748	(+)	0.000224923	0.721328	Y+LAT2 Utilized transport	Transport, extracellular	0
R_r1747	(+)	0.000224923	0.721328	Y+LAT2 Utilized transport	Transport, extracellular	0
R_r1746	(+)	0.000224923	0.721328	Y+LAT2 Utilized transport	Transport, extracellular	0
R_r1745	(+)	0.000224923	0.721328	Y+LAT2 Utilized transport	Transport, extracellular	0
R_r1744	(+)	0.000224923	0.721328	Y+LAT2 Utilized transport	Transport, extracellular	0
R_r1743	(+)	0.000224923	0.721328	Y+LAT2 Utilized transport	Transport, extracellular	0
R_r1742	(+)	0.000224923	0.721328	Y+LAT2 Utilized transport	Transport, extracellular	0
R_r1741	(+)	0.000224923	0.721328	Y+LAT2 Utilized transport	Transport, extracellular	0
R_r1740	(+)	0.000224923	0.721328	Y+LAT2 Utilized transport	Transport, extracellular	0
R_r1739	(+)	0.000224923	0.721328	Y+LAT2 Utilized transport	Transport, extracellular	0
R_r1738	(+)	0.000224923	0.721328	Y+LAT2 Utilized transport	Transport, extracellular	0
R_r1737	(+)	0.000224923	0.721328	Y+LAT2 Utilized transport	Transport, extracellular	0
R_r1736	(+)	0.000224923	0.721328	Y+LAT2 Utilized transport	Transport, extracellular	0
R_r1735	(+)	0.000224923	0.721328	Y+LAT2 Utilized transport	Transport, extracellular	0
R_r1734	(+)	0.000224923	0.721328	Y+LAT2 Utilized transport	Transport, extracellular	0
R_r1733	(+)	0.000224923	0.721328	Y+LAT2 Utilized transport	Transport, extracellular	0
R_r1732	(+)	0.000224923	0.721328	Y+LAT2 Utilized transport	Transport, extracellular	0
R_r1731	(+)	0.000224923	0.721328	Y+LAT2 Utilized transport	Transport, extracellular	0
R_r1730	(+)	0.000224923	0.721328	Y+LAT2 Utilized transport	Transport, extracellular	0
R_r1728	(+)	0.000224923	0.721328	Y+LAT2 Utilized transport	Transport, extracellular	0
R_r1726	(+)	0.000224923	0.721328	Y+LAT2 Utilized transport	Transport, extracellular	0
R_r1725	(+)	0.000224923	0.721328	Y+LAT2 Utilized transport	Transport, extracellular	0
R_r1723	(+)	0.000224923	0.721328	Y+LAT2 Utilized transport	Transport, extracellular	0
R_r1722	(+)	0.000224923	0.721328	Y+LAT2 Utilized transport	Transport, extracellular	0
R_r1721	(+)	0.000224923	0.721328	Y+LAT2 Utilized transport	Transport, extracellular	0
R_r1720	(+)	0.000224923	0.721328	Y+LAT2 Utilized transport	Transport, extracellular	0
R_r1717	(+)	0.000224923	0.721328	Y+LAT2 Utilized transport	Transport, extracellular	0
R_r1716	(+)	0.000224923	0.721328	Y+LAT2 Utilized transport	Transport, extracellular	0
R_r1715	(+)	0.000224923	0.721328	Y+LAT2 Utilized transport	Transport, extracellular	0
R_r1713	(+)	0.000224923	0.721328	Y+LAT2 Utilized transport	Transport, extracellular	0
R_r1711	(+)	0.000224923	0.721328	Y+LAT2 Utilized transport	Transport, extracellular	0
R_r1710	(+)	0.000224923	0.721328	Y+LAT2 Utilized transport	Transport, extracellular	0
R_r1708	(+)	0.000224923	0.721328	Y+LAT2 Utilized transport	Transport, extracellular	0
R_r1707	(+)	0.000224923	0.721328	Y+LAT2 Utilized transport	Transport, extracellular	0
R_r1706	(+)	0.000224923	0.721328	Y+LAT2 Utilized transport	Transport, extracellular	0
R_r1705	(+)	0.000224923	0.721328	Y+LAT2 Utilized transport	Transport, extracellular	0
R_r1702	(+)	0.000224923	0.721328	Y+LAT2 Utilized transport	Transport, extracellular	0
R_r1701	(+)	0.000224923	0.721328	Y+LAT2 Utilized transport	Transport, extracellular	0
R_r1700	(+)	0.000224923	0.721328	Y+LAT2 Utilized transport	Transport, extracellular	0
R_r1698	(+)	0.000224923	0.721328	Y+LAT2 Utilized transport	Transport, extracellular	0
R_r1696	(+)	0.000224923	0.721328	Y+LAT2 Utilized transport	Transport, extracellular	0
R_r1695	(+)	0.000224923	0.721328	Y+LAT2 Utilized transport	Transport, extracellular	0
R_r1693	(+)	0.000224923	0.721328	Y+LAT2 Utilized transport	Transport, extracellular	0
R_r1692	(+)	0.000224923	0.721328	Y+LAT2 Utilized transport	Transport, extracellular	0
R_r1691	(+)	0.000224923	0.721328	Y+LAT2 Utilized transport	Transport, extracellular	0
R_r1690	(+)	0.000224923	0.721328	Y+LAT2 Utilized transport	Transport, extracellular	0
R_r1687	(+)	0.000224923	0.721328	Y+LAT2 Utilized transport	Transport, extracellular	0
R_r1686	(+)	0.000224923	0.721328	Y+LAT2 Utilized transport	Transport, extracellular	0
R_r1685	(+)	0.000224923	0.721328	Y+LAT2 Utilized transport	Transport, extracellular	0
R_r1684	(+)	0.000224923	0.721328	Y+LAT2 Utilized transport	Transport, extracellular	0
R_r1683	(+)	0.000224923	0.721328	Y+LAT2 Utilized transport	Transport, extracellular	0
R_r1682	(+)	0.000224923	0.721328	Y+LAT2 Utilized transport	Transport, extracellular	0
R_r1681	(+)	0.000224923	0.721328	Y+LAT2 Utilized transport	Transport, extracellular	0
R_r1680	(+)	0.000224923	0.721328	Y+LAT2 Utilized transport	Transport, extracellular	0
R_r1679	(+)	0.000224923	0.721328	Y+LAT2 Utilized transport	Transport, extracellular	0
R_r1678	(+)	0.000224923	0.721328	Y+LAT2 Utilized transport	Transport, extracellular	0
R_r1677	(+)	0.000224923	0.721328	Y+LAT2 Utilized transport	Transport, extracellular	0
R_r1676	(+)	0.000224923	0.721328	Y+LAT2 Utilized transport	Transport, extracellular	0
R_r1675	(+)	0.000224923	0.721328	Y+LAT2 Utilized transport	Transport, extracellular	0
R_r1674	(+)	0.000224923	0.721328	Y+LAT2 Utilized transport	Transport, extracellular	0
R_r1673	(+)	0.000224923	0.721328	Y+LAT2 Utilized transport	Transport, extracellular	0
R_r1672	(+)	0.000224923	0.721328	Y+LAT2 Utilized transport	Transport, extracellular	0
R_r1671	(+)	0.000224923	0.721328	Y+LAT2 Utilized transport	Transport, extracellular	0
R_r1671	(-)	0.000224923	0.721328	Y+LAT2 Utilized transport	Transport, extracellular	0
R_r1670	(+)	0.000224923	0.721328	Y+LAT2 Utilized transport	Transport, extracellular	0
R_r1670	(-)	0.000224923	0.721328	Y+LAT2 Utilized transport	Transport, extracellular	0
R_r1669	(+)	0.000224923	0.721328	Y+LAT2 Utilized transport	Transport, extracellular	0
R_r1669	(-)	0.000224923	0.721328	Y+LAT2 Utilized transport	Transport, extracellular	0
R_r1668	(+)	0.000224923	0.721328	Y+LAT2 Utilized transport	Transport, extracellular	0
R_r1668	(-)	0.000224923	0.721328	Y+LAT2 Utilized transport	Transport, extracellular	0
R_r1667	(+)	0.000224923	0.721328	Y+LAT2 Utilized transport	Transport, extracellular	0
R_r1667	(-)	0.000224923	0.721328	Y+LAT2 Utilized transport	Transport, extracellular	0
R_r1666	(+)	0.000224923	0.721328	Y+LAT2 Utilized transport	Transport, extracellular	0
R_r1666	(-)	0.000224923	0.721328	Y+LAT2 Utilized transport	Transport, extracellular	0
R_r1665	(+)	0.000224923	0.721328	Y+LAT2 Utilized transport	Transport, extracellular	0
R_r1665	(-)	0.000224923	0.721328	Y+LAT2 Utilized transport	Transport, extracellular	0
R_r1664	(+)	0.000224923	0.721328	Y+LAT2 Utilized transport	Transport, extracellular	0
R_r1664	(-)	0.000224923	0.721328	Y+LAT2 Utilized transport	Transport, extracellular	0
R_r1662	(+)	0.000224923	0.721328	Amino Acid-Polyamine-Organocation (APC) TCDB:2.A.3.8.1	Transport, extracellular	0
R_r1662	(-)	0.000224923	0.721328	Amino Acid-Polyamine-Organocation (APC) TCDB:2.A.3.8.1	Transport, extracellular	0
R_r1661	(+)	0.000224923	0.721328	Amino Acid-Polyamine-Organocation (APC) TCDB:2.A.3.8.1	Transport, extracellular	0
R_r1661	(-)	0.000224923	0.721328	Amino Acid-Polyamine-Organocation (APC) TCDB:2.A.3.8.1	Transport, extracellular	0
R_r1660	(+)	0.000224923	0.721328	Amino Acid-Polyamine-Organocation (APC) TCDB:2.A.3.8.1	Transport, extracellular	0
R_r1660	(-)	0.000224923	0.721328	Amino Acid-Polyamine-Organocation (APC) TCDB:2.A.3.8.1	Transport, extracellular	0
R_r1659	(+)	0.000224923	0.721328	Amino Acid-Polyamine-Organocation (APC) TCDB:2.A.3.8.1	Transport, extracellular	0
R_r1659	(-)	0.000224923	0.721328	Amino Acid-Polyamine-Organocation (APC) TCDB:2.A.3.8.1	Transport, extracellular	0
R_r1658	(+)	0.000224923	0.721328	Amino Acid-Polyamine-Organocation (APC) TCDB:2.A.3.8.1	Transport, extracellular	0
R_r1658	(-)	0.000224923	0.721328	Amino Acid-Polyamine-Organocation (APC) TCDB:2.A.3.8.1	Transport, extracellular	0
R_r1657	(+)	0.000224923	0.721328	Amino Acid-Polyamine-Organocation (APC) TCDB:2.A.3.8.1	Transport, extracellular	0
R_r1657	(-)	0.000224923	0.721328	Amino Acid-Polyamine-Organocation (APC) TCDB:2.A.3.8.1	Transport, extracellular	0
R_r1656	(+)	0.000224923	0.721328	Amino Acid-Polyamine-Organocation (APC) TCDB:2.A.3.8.1	Transport, extracellular	0
R_r1656	(-)	0.000224923	0.721328	Amino Acid-Polyamine-Organocation (APC) TCDB:2.A.3.8.1	Transport, extracellular	0
R_r1655	(+)	0.000224923	0.721328	Amino Acid-Polyamine-Organocation (APC) TCDB:2.A.3.8.1	Transport, extracellular	0
R_r1655	(-)	0.000224923	0.721328	Amino Acid-Polyamine-Organocation (APC) TCDB:2.A.3.8.1	Transport, extracellular	0
R_r1654	(+)	0.000224923	0.721328	Amino Acid-Polyamine-Organocation (APC) TCDB:2.A.3.8.1	Transport, extracellular	0
R_r1654	(-)	0.000224923	0.721328	Amino Acid-Polyamine-Organocation (APC) TCDB:2.A.3.8.1	Transport, extracellular	0
R_r1653	(+)	0.000224923	0.721328	Amino Acid-Polyamine-Organocation (APC) TCDB:2.A.3.8.1	Transport, extracellular	0
R_r1653	(-)	0.000224923	0.721328	Amino Acid-Polyamine-Organocation (APC) TCDB:2.A.3.8.1	Transport, extracellular	0
R_r1652	(+)	0.000224923	0.721328	Amino Acid-Polyamine-Organocation (APC) TCDB:2.A.3.8.1	Transport, extracellular	0
R_r1652	(-)	0.000224923	0.721328	Amino Acid-Polyamine-Organocation (APC) TCDB:2.A.3.8.1	Transport, extracellular	0
R_r1651	(+)	0.000224923	0.721328	Amino Acid-Polyamine-Organocation (APC) TCDB:2.A.3.8.1	Transport, extracellular	0
R_r1651	(-)	0.000224923	0.721328	Amino Acid-Polyamine-Organocation (APC) TCDB:2.A.3.8.1	Transport, extracellular	0
R_r1650	(+)	0.000224923	0.721328	Amino Acid-Polyamine-Organocation (APC) TCDB:2.A.3.8.1	Transport, extracellular	0
R_r1650	(-)	0.000224923	0.721328	Amino Acid-Polyamine-Organocation (APC) TCDB:2.A.3.8.1	Transport, extracellular	0
R_r1649	(+)	0.000224923	0.721328	Amino Acid-Polyamine-Organocation (APC) TCDB:2.A.3.8.1	Transport, extracellular	0
R_r1649	(-)	0.000224923	0.721328	Amino Acid-Polyamine-Organocation (APC) TCDB:2.A.3.8.1	Transport, extracellular	0
R_r1648	(+)	0.000224923	0.721328	Amino Acid-Polyamine-Organocation (APC) TCDB:2.A.3.8.1	Transport, extracellular	0
R_r1648	(-)	0.000224923	0.721328	Amino Acid-Polyamine-Organocation (APC) TCDB:2.A.3.8.1	Transport, extracellular	0
R_r1647	(+)	0.000224923	0.721328	Amino Acid-Polyamine-Organocation (APC) TCDB:2.A.3.8.1	Transport, extracellular	0
R_r1647	(-)	0.000224923	0.721328	Amino Acid-Polyamine-Organocation (APC) TCDB:2.A.3.8.1	Transport, extracellular	0
R_r1646	(+)	0.000224923	0.721328	Amino Acid-Polyamine-Organocation (APC) TCDB:2.A.3.8.1	Transport, extracellular	0
R_r1646	(-)	0.000224923	0.721328	Amino Acid-Polyamine-Organocation (APC) TCDB:2.A.3.8.1	Transport, extracellular	0
R_r1645	(+)	0.000224923	0.721328	Amino Acid-Polyamine-Organocation (APC) TCDB:2.A.3.8.1	Transport, extracellular	0
R_r1645	(-)	0.000224923	0.721328	Amino Acid-Polyamine-Organocation (APC) TCDB:2.A.3.8.1	Transport, extracellular	0
R_r1644	(+)	0.000224923	0.721328	Amino Acid-Polyamine-Organocation (APC) TCDB:2.A.3.8.1	Transport, extracellular	0
R_r1644	(-)	0.000224923	0.721328	Amino Acid-Polyamine-Organocation (APC) TCDB:2.A.3.8.1	Transport, extracellular	0
R_r1643	(+)	0.000224923	0.721328	Amino Acid-Polyamine-Organocation (APC) TCDB:2.A.3.8.1	Transport, extracellular	0
R_r1643	(-)	0.000224923	0.721328	Amino Acid-Polyamine-Organocation (APC) TCDB:2.A.3.8.1	Transport, extracellular	0
R_r1642	(+)	0.000224923	0.721328	Amino Acid-Polyamine-Organocation (APC) TCDB:2.A.3.8.1	Transport, extracellular	0
R_r1642	(-)	0.000224923	0.721328	Amino Acid-Polyamine-Organocation (APC) TCDB:2.A.3.8.1	Transport, extracellular	0
R_r1641	(+)	0.000224923	0.721328	Amino Acid-Polyamine-Organocation (APC) TCDB:2.A.3.8.1	Transport, extracellular	0
R_r1641	(-)	0.000224923	0.721328	Amino Acid-Polyamine-Organocation (APC) TCDB:2.A.3.8.1	Transport, extracellular	0
R_r1640	(+)	0.000224923	0.721328	Amino Acid-Polyamine-Organocation (APC) TCDB:2.A.3.8.1	Transport, extracellular	0
R_r1640	(-)	0.000224923	0.721328	Amino Acid-Polyamine-Organocation (APC) TCDB:2.A.3.8.1	Transport, extracellular	0
R_r1639	(+)	0.000224923	0.721328	Amino Acid-Polyamine-Organocation (APC) TCDB:2.A.3.8.1	Transport, extracellular	0
R_r1639	(-)	0.000224923	0.721328	Amino Acid-Polyamine-Organocation (APC) TCDB:2.A.3.8.1	Transport, extracellular	0
R_r1638	(+)	0.000224923	0.721328	Amino Acid-Polyamine-Organocation (APC) TCDB:2.A.3.8.1	Transport, extracellular	0
R_r1638	(-)	0.000224923	0.721328	Amino Acid-Polyamine-Organocation (APC) TCDB:2.A.3.8.1	Transport, extracellular	0
R_r1637	(+)	0.000224923	0.721328	Amino Acid-Polyamine-Organocation (APC) TCDB:2.A.3.8.1	Transport, extracellular	0
R_r1637	(-)	0.000224923	0.721328	Amino Acid-Polyamine-Organocation (APC) TCDB:2.A.3.8.1	Transport, extracellular	0
R_r1636	(+)	0.000224923	0.721328	Amino Acid-Polyamine-Organocation (APC) TCDB:2.A.3.8.1	Transport, extracellular	0
R_r1636	(-)	0.000224923	0.721328	Amino Acid-Polyamine-Organocation (APC) TCDB:2.A.3.8.1	Transport, extracellular	0
R_r1635	(+)	0.000224923	0.721328	Amino Acid-Polyamine-Organocation (APC) TCDB:2.A.3.8.1	Transport, extracellular	0
R_r1635	(-)	0.000224923	0.721328	Amino Acid-Polyamine-Organocation (APC) TCDB:2.A.3.8.1	Transport, extracellular	0
R_PETOHMr_hs	(+)	0.000224923	0.721328	phosphatidylethanolamine N-methyltransferase	Glycerophospholipid metabolism	2
R_PETOHMm_hs	(+)	0.000224923	0.721328	phosphatidylethanolamine N-methyltransferase	Glycerophospholipid metabolism	2
R_PE_HStm	(+)	0.000224923	0.721328	phosphatidylethanolamine scramblase	Transport, mitochondrial	1
R_PCHOLPm_hs	(+)	0.000224923	0.721328	choline phosphatase	Glycerophospholipid metabolism	4
R_PCHOL_HSter	(-)	0.000224923	0.721328	phosphatidylcholine scramblase	Transport, endoplasmic reticular	2
R_PCFLOPm	(+)	0.000224923	0.721328	phosphatidylcholine flippase	Transport, mitochondrial	4
R_NDPK3m	(+)	0.000224923	0.721328	nucleoside-diphosphate kinase (ATP:CDP), mitochondrial	Nucleotide interconversion	2
R_CYTK1m	(+)	0.000224923	0.721328	cytidylate kinase (CMP),mitochondrial	Nucleotide interconversion	1
R_CYTDtm	(+)	0.000224923	0.721328	cytidine facilated transport in mitochondria	Transport, mitochondrial	4
R_CYTDK2m	(+)	0.000224923	0.721328	cytidine kinase (ATP), mitochondrial	Nucleotide interconversion	1
R_CHLtm	(-)	0.000224923	0.721328	choline transport via diffusion (cytosol to mitochondria)	Transport, mitochondrial	2
R_CDSm	(+)	0.000224923	0.721328	phosphatidate cytidylyltransferase	Glycerophospholipid metabolism	4
R_CDPDAGtm	(-)	0.000224923	0.721328	intracellular transport	Transport, mitochondrial	1
R_THBPT4ACAMDASE	(+)	0.000315248	1.011	Tetrahydrobiopterin-4a-carbinolamine dehydratase	Tetrahydrobiopterin metabolism	4
R_RE2666G	(+)	0.000329347	1.05622	RE2666	Glycosphingolipid metabolism	0
R_DIGALSIDEtg	(-)	0.000329347	1.05622	digalside hs intracellular transport	Transport, golgi apparatus	1
R_CYSGLYexR	(+)	0.000329347	1.05622	L-cysteine/glycine reversible exchanger	Transport, extracellular	2
R_CYSGLYexR	(-)	0.000329347	1.05622	L-cysteine/glycine reversible exchanger	Transport, extracellular	2
R_GNMT	(+)	0.00036192	1.16068	glycine N-methyltransferase	Glycine, serine, alanine and threonine metabolism	4
R_TMDPPK	(+)	0.000364415	1.16868	thiamine-diphosphate kinase	Thiamine metabolism	2
R_GALSIDEtg	(+)	0.000366086	1.17404	galactocerebroside intracellular transport	Transport, golgi apparatus	1
R_r0789	(+)	0.000366896	1.17663	S-Adenosyl-L-methionine:phosphodimethylethanolamine N-methyltransferase Glycerophospholipid metabolism EC:2.1.1.103	Sphingolipid metabolism	0
R_r0788	(+)	0.000366896	1.17663	S-Adenosyl-L-methionine:methylethanolamine phosphate N-methyltransferase Glycerophospholipid metabolism EC:2.1.1.103	Sphingolipid metabolism	0
R_r0480	(+)	0.000366896	1.17663	S-Adenosyl-L-methionine:ethanolamine-phosphate N-methyltransferase Glycerophospholipid metabolism EC:2.1.1.103	Glycerophospholipid metabolism	0
R_GLNtN1	(+)	0.000370608	1.18854	Glutamine transport (Na, H coupled)	Transport, extracellular	4
R_GLNtN1	(-)	0.000370608	1.18854	Glutamine transport (Na, H coupled)	Transport, extracellular	4
R_PSSA1_hs	(+)	0.000404332	1.29669	Phosphatidylserine synthase homo sapiens	Glycerophospholipid metabolism	4
R_PSSA1_hs	(-)	0.000404332	1.29669	Phosphatidylserine synthase homo sapiens	Glycerophospholipid metabolism	4
R_SPHMYLNtl	(+)	0.000409119	1.31205	sphingomyelin intracellular transport	Transport, lysosomal	2
R_SPHMYLNtg	(+)	0.000409119	1.31205	sphingomyelin intracellular transport	Transport, golgi apparatus	1
R_SMPD3l	(+)	0.000409119	1.31205	sphingomyelin phosphodiesterase 3, neutral membrane (neutral sphingomyelinase II)	Sphingolipid metabolism	4
R_SMPD3g	(+)	0.000409119	1.31205	sphingomyelin phosphodiesterase 3, neutral membrane (neutral sphingomyelinase II)	Sphingolipid metabolism	2
R_CHOLPtl	(-)	0.000409119	1.31205	choline phosphate intracellular transport	Transport, lysosomal	1
R_CHOLPtg	(-)	0.000409119	1.31205	choline phosphate intracellular transport	Transport, golgi apparatus	1
R_CERT1gt	(-)	0.000409119	1.31205	ceramide transport protein	Transport, golgi apparatus	2
R_FOLR2	(+)	0.000416199	1.33475	folate reductase	Folate metabolism	2
R_DHFR	(+)	0.000416199	1.33475	dihydrofolate reductase	Folate metabolism	2
R_DHFR	(-)	0.000416199	1.33475	dihydrofolate reductase	Folate metabolism	2
R_XOL27OHtm	(-)	0.000430238	1.37977	27 hydroxy cholesterol transport	Transport, mitochondrial	1
R_SRTNt6_2_r	(+)	0.000455547	1.46094	Seratonin reversible transport in via sodium symport/potassium antiport (1:2)	Transport, extracellular	4
R_SRTNt6_2_r	(-)	0.000455547	1.46094	Seratonin reversible transport in via sodium symport/potassium antiport (1:2)	Transport, extracellular	4
R_P45019A2r	(+)	0.000563972	1.80866	aromatase	Steroid metabolism	4
R_MDHx	(-)	0.000609157	1.95357	malate dehydrogenase, peroxisomal	Citric acid cycle	2
R_MAL_Ltx	(+)	0.000609157	1.95357	Transport reaction for malate	Transport, peroxisomal	1
R_EX_asp_D_LPAREN_e_RPAREN_	(-)	0.000609157	1.95357	D-Aspartate exchange	Exchange/demand reaction	1
R_DASPO1p	(+)	0.000609157	1.95357	D-aspartate oxidase, peroxisomal	Alanine and aspartate metabolism	4
R_S6T9g	(+)	0.000738015	2.36681	galactose/N-acetylglucosamine 6-O-sulfotransferase, Golgi apparatus	Keratan sulfate synthesis	4
R_S6T8g	(+)	0.000738015	2.36681	galactose/N-acetylglucosamine 6-O-sulfotransferase, Golgi apparatus	Keratan sulfate synthesis	4
R_S6T7g	(+)	0.000738015	2.36681	galactose/N-acetylglucosamine 6-O-sulfotransferase, Golgi apparatus	Keratan sulfate synthesis	4
R_S6T6g	(+)	0.000738015	2.36681	galactose/N-acetylglucosamine 6-O-sulfotransferase, Golgi apparatus	Keratan sulfate synthesis	4
R_S6T5g	(+)	0.000738015	2.36681	galactose/N-acetylglucosamine 6-O-sulfotransferase, Golgi apparatus	Keratan sulfate synthesis	4
R_S6T4g	(+)	0.000738015	2.36681	galactose/N-acetylglucosamine 6-O-sulfotransferase, Golgi apparatus	Keratan sulfate synthesis	4
R_S6T15g	(+)	0.000738015	2.36681	galactose/N-acetylglucosamine 6-O-sulfotransferase, Golgi apparatus	Keratan sulfate synthesis	4
R_S6T14g	(+)	0.000738015	2.36681	galactose/N-acetylglucosamine 6-O-sulfotransferase, Golgi apparatus	Keratan sulfate synthesis	4
R_S6T13g	(+)	0.000738015	2.36681	galactose/N-acetylglucosamine 6-O-sulfotransferase, Golgi apparatus	Keratan sulfate synthesis	4
R_S6T12g	(+)	0.000738015	2.36681	galactose/N-acetylglucosamine 6-O-sulfotransferase, Golgi apparatus	Keratan sulfate synthesis	4
R_S6T11g	(+)	0.000738015	2.36681	galactose/N-acetylglucosamine 6-O-sulfotransferase, Golgi apparatus	Keratan sulfate synthesis	4
R_S6T10g	(+)	0.000738015	2.36681	galactose/N-acetylglucosamine 6-O-sulfotransferase, Golgi apparatus	Keratan sulfate synthesis	4
R_S23T3g	(+)	0.000738015	2.36681	beta-galactoside alpha-2,3-sialyltransferase (complex N-glycan)	Keratan sulfate synthesis	4
R_KSIt	(+)	0.000738015	2.36681	keratan sulfate I transport, golgi to extracellular	Transport, extracellular	2
R_G14T9g	(+)	0.000738015	2.36681	beta-N-acetylglucosaminylglycopeptide beta-1,4-galactosyltransferase, Golgi	Keratan sulfate synthesis	4
R_G14T8g	(+)	0.000738015	2.36681	beta-N-acetylglucosaminylglycopeptide beta-1,4-galactosyltransferase, Golgi	Keratan sulfate synthesis	4
R_G14T7g	(+)	0.000738015	2.36681	beta-N-acetylglucosaminylglycopeptide beta-1,4-galactosyltransferase, Golgi	Keratan sulfate synthesis	4
R_G14T6g	(+)	0.000738015	2.36681	beta-N-acetylglucosaminylglycopeptide beta-1,4-galactosyltransferase, Golgi	Keratan sulfate synthesis	4
R_G14T17g	(+)	0.000738015	2.36681	beta-N-acetylglucosaminylglycopeptide beta-1,4-galactosyltransferase, Golgi	Keratan sulfate synthesis	4
R_G14T16g	(+)	0.000738015	2.36681	beta-N-acetylglucosaminylglycopeptide beta-1,4-galactosyltransferase, Golgi	Keratan sulfate synthesis	4
R_G14T15g	(+)	0.000738015	2.36681	beta-N-acetylglucosaminylglycopeptide beta-1,4-galactosyltransferase, Golgi	Keratan sulfate synthesis	4
R_G14T14g	(+)	0.000738015	2.36681	beta-N-acetylglucosaminylglycopeptide beta-1,4-galactosyltransferase, Golgi	Keratan sulfate synthesis	4
R_G14T13g	(+)	0.000738015	2.36681	beta-N-acetylglucosaminylglycopeptide beta-1,4-galactosyltransferase, Golgi	Keratan sulfate synthesis	4
R_G14T12g	(+)	0.000738015	2.36681	beta-N-acetylglucosaminylglycopeptide beta-1,4-galactosyltransferase, Golgi	Keratan sulfate synthesis	4
R_G14T11g	(+)	0.000738015	2.36681	beta-N-acetylglucosaminylglycopeptide beta-1,4-galactosyltransferase, Golgi	Keratan sulfate synthesis	4
R_G14T10g	(+)	0.000738015	2.36681	beta-N-acetylglucosaminylglycopeptide beta-1,4-galactosyltransferase, Golgi	Keratan sulfate synthesis	4
R_EX_ksi_LPAREN_e_RPAREN_	(+)	0.000738015	2.36681	keratan sulfate I exchange	Exchange/demand reaction	1
R_LDH_D	(+)	0.000800967	2.5687	D-lactate dehydrogenase	Pyruvate metabolism	2
R_LDH_D	(-)	0.000800967	2.5687	D-lactate dehydrogenase	Pyruvate metabolism	2
R_EX_lac_D_LPAREN_e_RPAREN_	(-)	0.000800967	2.5687	D-lactate exchange	Exchange/demand reaction	1
R_D_LACt2	(+)	0.000800967	2.5687	D-lactate transport via proton symport	Transport, extracellular	4
R_ST8SIA12	(+)	0.000961945	3.08496	Beta-galactoside alpha-2,3-sialyltransferase	Sphingolipid metabolism	4
R_NACHEXA22ly	(+)	0.000974309	3.12461	beta-N-acetylhexosaminidase A, lysosomal	Keratan sulfate degradation	4
R_NACHEXA21ly	(+)	0.000974309	3.12461	beta-N-acetylhexosaminidase A, lysosomal	Keratan sulfate degradation	4
R_NACHEXA20ly	(+)	0.000974309	3.12461	beta-N-acetylhexosaminidase A, lysosomal	Keratan sulfate degradation	4
R_MM8Cg	(+)	0.000995535	3.19268	mannosyl-oligosaccharide 1,2-alpha-mannosidase, Golgi apparatus	N-glycan synthesis	0
R_MM8Ber	(+)	0.000995535	3.19268	mannosyl-oligosaccharide 1,2-alpha-mannosidase, endoplasmic reticulum	N-glycan synthesis	0
R_MM8Ag	(+)	0.000995535	3.19268	mannosyl-oligosaccharide 1,2-alpha-mannosidase, Golgi apparatus	N-glycan synthesis	0
R_MM7Cbg	(+)	0.000995535	3.19268	mannosyl-oligosaccharide 1,2-alpha-mannosidase, Golgi apparatus	N-glycan synthesis	0
R_MM7Cag	(+)	0.000995535	3.19268	mannosyl-oligosaccharide 1,2-alpha-mannosidase, Golgi apparatus	N-glycan synthesis	0
R_MM7B2g	(+)	0.000995535	3.19268	mannosyl-oligosaccharide 1,2-alpha-mannosidase, Golgi apparatus	N-glycan synthesis	0
R_MM7B1g	(+)	0.000995535	3.19268	mannosyl-oligosaccharide 1,2-alpha-mannosidase, Golgi apparatus	N-glycan synthesis	0
R_MM7Ag	(+)	0.000995535	3.19268	mannosyl-oligosaccharide 1,2-alpha-mannosidase, Golgi apparatus	N-glycan synthesis	0
R_MM6bg	(+)	0.000995535	3.19268	mannosyl-oligosaccharide 1,2-alpha-mannosidase, Golgi apparatus	N-glycan synthesis	0
R_MM6B2g	(+)	0.000995535	3.19268	mannosyl-oligosaccharide 1,2-alpha-mannosidase, Golgi apparatus	N-glycan synthesis	0
R_MM6B1bg	(+)	0.000995535	3.19268	mannosyl-oligosaccharide 1,2-alpha-mannosidase, Golgi apparatus	N-glycan synthesis	0
R_MM6B1ag	(+)	0.000995535	3.19268	mannosyl-oligosaccharide 1,2-alpha-mannosidase, Golgi apparatus	N-glycan synthesis	0
R_MM6ag	(+)	0.000995535	3.19268	mannosyl-oligosaccharide 1,2-alpha-mannosidase, Golgi apparatus	N-glycan synthesis	0
R_MM5cg	(+)	0.000995535	3.19268	mannosyl-oligosaccharide 1,2-alpha-mannosidase, Golgi apparatus	N-glycan synthesis	0
R_MM5bg	(+)	0.000995535	3.19268	mannosyl-oligosaccharide 1,2-alpha-mannosidase, Golgi apparatus	N-glycan synthesis	0
R_MM5ag	(+)	0.000995535	3.19268	mannosyl-oligosaccharide 1,2-alpha-mannosidase, Golgi apparatus	N-glycan synthesis	0
R_MG3er	(+)	0.000995535	3.19268	mannosyl-oligosaccharide glucosidase, endoplasmic reticulum	N-glycan synthesis	0
R_MG2er	(+)	0.000995535	3.19268	mannosyl-oligosaccharide glucosidase, endoplasmic reticulum	N-glycan synthesis	0
R_MG1er	(+)	0.000995535	3.19268	mannosyl-oligosaccharide glucosidase, endoplasmic reticulum	N-glycan synthesis	0
R_MANtg	(+)	0.000995535	3.19268	mannose efflux from Golgi apparatus	Transport, golgi apparatus	1
R_MANter	(+)	0.000995535	3.19268	mannose efflux from endoplasmic reticulum	Transport, endoplasmic reticular	1
R_M8MASNterg	(+)	0.000995535	3.19268	m8masn transport from ER to Golgi apparatus	N-glycan synthesis	0
R_M7MASNBterg	(+)	0.000995535	3.19268	m7masnB transport from endoplasmic reticulum to Golgi apparatus	N-glycan synthesis	0
R_M4MPDOL_Uter	(+)	0.000995535	3.19268	m4mpdol flippase	N-glycan synthesis	0
R_M4MPDOL_Lter	(+)	0.000995535	3.19268	m4mpdol flippase	N-glycan synthesis	0
R_M16NTg	(+)	0.000995535	3.19268	alpha-1,6-mannosyl-glycoprotein 2-beta-N-acetylglucosaminyltransferase	N-glycan synthesis	0
R_M13N2Tg	(+)	0.000995535	3.19268	alpha-1,3-mannosyl-glycoprotein 2-beta-N-acetylglucosaminyltransferase	N-glycan synthesis	0
R_M1316Mg	(+)	0.000995535	3.19268	mannosyl-oligosaccharide 1,3-1,6-alpha-mannosidase	N-glycan synthesis	0
R_GLCNACT_U	(+)	0.000995535	3.19268	UDP-GlcNAc:N-acetyl-D-glucosaminyl diphosphodolichol N-acetyl-D-glucosaminyltransferase (uterus)	N-glycan synthesis	0
R_GLCNACT_L	(+)	0.000995535	3.19268	UDP-GlcNAc:N-acetyl-D-glucosaminyl diphosphodolichol N-acetyl-D-glucosaminyltransferase (liver)	N-glycan synthesis	0
R_GLCNACPT_U	(+)	0.000995535	3.19268	UDP-GlcNAc:dolichol-phosphate GlcNAc phosphotransferase (uterus)	N-glycan synthesis	0
R_GLCNACPT_L	(+)	0.000995535	3.19268	UDP-GlcNAc:dolichol-phosphate GlcNAc phosphotransferase (liver)	N-glycan synthesis	0
R_G16MT_U	(+)	0.000995535	3.19268	Glycolipid 1,6-alpha-D-mannosyltransferase (uterus)	N-glycan synthesis	0
R_G16MT_L	(+)	0.000995535	3.19268	Glycolipid 1,6-alpha-D-mannosyltransferase (liver)	N-glycan synthesis	0
R_G13MT_U	(+)	0.000995535	3.19268	Glycolipid 1,3-alpha-D-mannosyltransferase (uterus)	N-glycan synthesis	0
R_G13MT_L	(+)	0.000995535	3.19268	Glycolipid 1,3-alpha-D-mannosyltransferase (liver)	N-glycan synthesis	0
R_G12MT2_U	(+)	0.000995535	3.19268	Glycolipid 1,2-alpha-D-mannosyltransferase (uterus)	N-glycan synthesis	0
R_G12MT2_L	(+)	0.000995535	3.19268	Glycolipid 1,2-alpha-D-mannosyltransferase (liver)	N-glycan synthesis	0
R_G12MT1_U	(+)	0.000995535	3.19268	Glycolipid 1,2-alpha-D-mannosyltransferase (uterus)	N-glycan synthesis	0
R_G12MT1_L	(+)	0.000995535	3.19268	Glycolipid 1,2-alpha-D-mannosyltransferase (liver)	N-glycan synthesis	0
R_DOLPMT2_Uer	(+)	0.000995535	3.19268	dolichyl-phosphate-mannose-glycolipid alpha-mannosyltransferase (uterus)	N-glycan synthesis	0
R_DOLPMT2_Ler	(+)	0.000995535	3.19268	dolichyl-phosphate-mannose-glycolipid alpha-mannosyltransferase (liver)	N-glycan synthesis	0
R_DOLPMT1_Uer	(+)	0.000995535	3.19268	dolichyl-phosphate-mannose-glycolipid alpha-mannosyltransferase (uterus)	N-glycan synthesis	0
R_DOLPMT1_Ler	(+)	0.000995535	3.19268	dolichyl-phosphate-mannose-glycolipid alpha-mannosyltransferase (liver)	N-glycan synthesis	0
R_DOLPMT_U	(+)	0.000995535	3.19268	Dolichyl-phosphate D-mannosyltransferase (uterus)	N-glycan synthesis	0
R_DOLPMT_L	(+)	0.000995535	3.19268	Dolichyl-phosphate D-mannosyltransferase (liver)	N-glycan synthesis	0
R_DOLPH_Uer	(+)	0.000995535	3.19268	Dolichol-phosphate phosphohydrolase, human (uterus)	N-glycan synthesis	0
R_DOLPH_Ler	(+)	0.000995535	3.19268	Dolichol-phosphate phosphohydrolase, human (liver)	N-glycan synthesis	0
R_DOLPGT2_Uer	(+)	0.000995535	3.19268	dolichyl-phosphate-glucose-glycolipid alpha-glucosyltransferase (uterus)	N-glycan synthesis	0
R_DOLPGT2_Ler	(+)	0.000995535	3.19268	dolichyl-phosphate-glucose-glycolipid alpha-glucosyltransferase (liver)	N-glycan synthesis	0
R_DOLPGT1_Uer	(+)	0.000995535	3.19268	dolichyl-phosphate-glucose-glycolipid alpha-glucosyltransferase (uterus)	N-glycan synthesis	0
R_DOLPGT1_Ler	(+)	0.000995535	3.19268	dolichyl-phosphate-glucose-glycolipid alpha-glucosyltransferase (liver)	N-glycan synthesis	0
R_DOLP_Uter	(+)	0.000995535	3.19268	dolichol phosphate flippase (uterus)	N-glycan synthesis	0
R_DOLP_Lter	(+)	0.000995535	3.19268	dolichol phosphate flippase (liver)	N-glycan synthesis	0
R_DOLDPP_Uer	(+)	0.000995535	3.19268	Dolichyl-diphosphate phosphohydrolase, human (uterus)	N-glycan synthesis	0
R_DOLDPP_Ler	(+)	0.000995535	3.19268	Dolichyl-diphosphate phosphohydrolase, human (liver)	N-glycan synthesis	0
R_DOLASNT_Uer	(+)	0.000995535	3.19268	Dolichyl-diphosphooligosaccharide:protein-L-asparagine oligopolysaccharidotransferase (uterus)	N-glycan synthesis	0
R_DOLASNT_Ler	(+)	0.000995535	3.19268	Dolichyl-diphosphooligosaccharide:protein-L-asparagine oligopolysaccharidotransferase (liver)	N-glycan synthesis	0
R_BDMT_U	(+)	0.000995535	3.19268	GDPmannose:chitobiosyldiphosphodolichol beta-D-mannosyltransferase (uterus)	N-glycan synthesis	0
R_BDMT_L	(+)	0.000995535	3.19268	GDPmannose:chitobiosyldiphosphodolichol beta-D-mannosyltransferase (liver)	N-glycan synthesis	0
R_SPHINGStl	(-)	0.00100892	3.23562	sphingosine intracellular transport	Transport, lysosomal	1
R_Rtotaltl	(-)	0.00100892	3.23562	fatty acid intracellular transport	Transport, lysosomal	1
R_EX_4abut_LPAREN_e_RPAREN_	(+)	0.00101244	3.24689	4-Aminobutanoate exchange	Exchange/demand reaction	1
R_SIAASE2ly	(+)	0.00106688	3.42149	sialidase, lysosomal	Keratan sulfate degradation	4
R_S6TASE21ly	(+)	0.00106688	3.42149	N-acetylglucosamine-6-sulfatase, lysosomal	Keratan sulfate degradation	4
R_S6TASE20ly	(+)	0.00106688	3.42149	N-acetylglucosamine-6-sulfatase, lysosomal	Keratan sulfate degradation	4
R_S6TASE19ly	(+)	0.00106688	3.42149	N-acetylglucosamine-6-sulfatase, lysosomal	Keratan sulfate degradation	4
R_S6TASE18ly	(+)	0.00106688	3.42149	N-acetylglucosamine-6-sulfatase, lysosomal	Keratan sulfate degradation	4
R_S6TASE17ly	(+)	0.00106688	3.42149	N-acetylglucosamine-6-sulfatase, lysosomal	Keratan sulfate degradation	4
R_S6TASE16ly	(+)	0.00106688	3.42149	N-acetylglucosamine-6-sulfatase, lysosomal	Keratan sulfate degradation	4
R_S6TASE15ly	(+)	0.00106688	3.42149	N-acetylglucosamine-6-sulfatase, lysosomal	Keratan sulfate degradation	4
R_S6TASE14ly	(+)	0.00106688	3.42149	N-acetylglucosamine-6-sulfatase, lysosomal	Keratan sulfate degradation	4
R_S6TASE13ly	(+)	0.00106688	3.42149	N-acetylglucosamine-6-sulfatase, lysosomal	Keratan sulfate degradation	4
R_S6TASE12ly	(+)	0.00106688	3.42149	N-acetylglucosamine-6-sulfatase, lysosomal	Keratan sulfate degradation	4
R_S6TASE11ly	(+)	0.00106688	3.42149	N-acetylglucosamine-6-sulfatase, lysosomal	Keratan sulfate degradation	4
R_S6TASE10ly	(+)	0.00106688	3.42149	galactose-6-sulfate sulfatase, lysosomal	Keratan sulfate degradation	4
R_S2L2FN2M2MASNtly	(+)	0.00106688	3.42149	s2l2fn2m2masn transport, extracellular to lysosome	Transport, lysosomal	1
R_r0782	(+)	0.00106688	3.42149	GDP-L-fucose:NADP+ 4-oxidoreductase (3,5-epimerizing) Fructose and mannose metabolism EC:1.1.1.271	Aminosugar metabolism	0
R_NACHEX22ly	(+)	0.00106688	3.42149	beta-N-acetylhexosaminidase, lysosomal	Keratan sulfate degradation	4
R_NACHEX21ly	(+)	0.00106688	3.42149	beta-N-acetylhexosaminidase, lysosomal	Keratan sulfate degradation	4
R_NACHEX20ly	(+)	0.00106688	3.42149	beta-N-acetylhexosaminidase, lysosomal	Keratan sulfate degradation	4
R_NACHEX19ly	(+)	0.00106688	3.42149	beta-N-acetylhexosaminidase, lysosomal	Keratan sulfate degradation	4
R_NACHEX18ly	(+)	0.00106688	3.42149	beta-N-acetylhexosaminidase, lysosomal	Keratan sulfate degradation	4
R_NACHEX17ly	(+)	0.00106688	3.42149	beta-N-acetylhexosaminidase, lysosomal	Keratan sulfate degradation	4
R_NACHEX16ly	(+)	0.00106688	3.42149	beta-N-acetylhexosaminidase, lysosomal	Keratan sulfate degradation	4
R_NACHEX15ly	(+)	0.00106688	3.42149	beta-N-acetylhexosaminidase, lysosomal	Keratan sulfate degradation	4
R_NACHEX14ly	(+)	0.00106688	3.42149	beta-N-acetylhexosaminidase, lysosomal	Keratan sulfate degradation	4
R_NACHEX13ly	(+)	0.00106688	3.42149	beta-N-acetylhexosaminidase, lysosomal	Keratan sulfate degradation	4
R_NACHEX12ly	(+)	0.00106688	3.42149	beta-N-acetylhexosaminidase, lysosomal	Keratan sulfate degradation	4
R_NACHEX11ly	(+)	0.00106688	3.42149	beta-N-acetylhexosaminidase, lysosomal	Keratan sulfate degradation	4
R_NACHEX10ly	(+)	0.00106688	3.42149	beta-N-acetylhexosaminidase, lysosomal	Keratan sulfate degradation	4
R_KSItly	(+)	0.00106688	3.42149	keratan sulfate I transport, extracellular to lysosome	Transport, lysosomal	2
R_GMPtg	(+)	0.00106688	3.42149	GMP transport (Golgi)	Transport, golgi apparatus	1
R_GMAND	(+)	0.00106688	3.42149	GDP-D-mannose dehydratase	Fructose and mannose metabolism	0
R_GFUCS	(+)	0.00106688	3.42149	GDP-L-fucose synthase	Fructose and mannose metabolism	0
R_GDPtg	(-)	0.00106688	3.42149	GDP intracellular transport	Transport, golgi apparatus	1
R_GDPFUCtg	(+)	0.00106688	3.42149	GDPFuc Golgi transport via CMP antiport	Transport, golgi apparatus	4
R_GASNASE3ly	(+)	0.00106688	3.42149	glycosylasparaginase, lysosomal	Keratan sulfate degradation	4
R_GALASE9ly	(+)	0.00106688	3.42149	beta-galactosidase, lysosomal	Keratan sulfate degradation	4
R_GALASE8ly	(+)	0.00106688	3.42149	beta-galactosidase, lysosomal	Keratan sulfate degradation	4
R_GALASE7ly	(+)	0.00106688	3.42149	beta-galactosidase, lysosomal	Keratan sulfate degradation	4
R_GALASE6ly	(+)	0.00106688	3.42149	beta-galactosidase, lysosomal	Keratan sulfate degradation	4
R_GALASE5ly	(+)	0.00106688	3.42149	beta-galactosidase, lysosomal	Keratan sulfate degradation	4
R_GALASE4ly	(+)	0.00106688	3.42149	beta-galactosidase, lysosomal	Keratan sulfate degradation	4
R_GALASE3ly	(+)	0.00106688	3.42149	beta-galactosidase, lysosomal	Keratan sulfate degradation	4
R_GALASE15ly	(+)	0.00106688	3.42149	beta-galactosidase, lysosomal	Keratan sulfate degradation	4
R_GALASE14ly	(+)	0.00106688	3.42149	beta-galactosidase, lysosomal	Keratan sulfate degradation	4
R_GALASE13ly	(+)	0.00106688	3.42149	beta-galactosidase, lysosomal	Keratan sulfate degradation	4
R_GALASE12ly	(+)	0.00106688	3.42149	beta-galactosidase, lysosomal	Keratan sulfate degradation	4
R_GALASE11ly	(+)	0.00106688	3.42149	beta-galactosidase, lysosomal	Keratan sulfate degradation	4
R_GALASE10ly	(+)	0.00106688	3.42149	beta-galactosidase, lysosomal	Keratan sulfate degradation	4
R_FUCtly	(+)	0.00106688	3.42149	L-fucose efflux from lysosome	Transport, lysosomal	2
R_FUCASEly	(+)	0.00106688	3.42149	alpha-fucosidase, lysosomal	N-glycan degradation	0
R_FUCASE2ly	(+)	0.00106688	3.42149	alpha-fucosidase, lysosomal	Keratan sulfate degradation	4
R_FK	(+)	0.00106688	3.42149	Fucokinase	Fructose and mannose metabolism	0
R_F1PGT	(+)	0.00106688	3.42149	fucose-1-phosphate guanylyltransferase	Fructose and mannose metabolism	0
R_ENGASE3ly	(+)	0.00106688	3.42149	endo-beta-N-acetylglucosaminidase, lysosomal	Keratan sulfate degradation	0
R_S2L2FN2M2MASNt	(+)	0.00113816	3.65009	s2l2fn2m2masn transport, Golgi to extracellular	Transport, extracellular	1
R_S26Tg	(+)	0.00113816	3.65009	beta-galactoside alpha-2,6-sialyltransferase	N-glycan synthesis	0
R_G14Tg	(+)	0.00113816	3.65009	beta-N-acetylglucosaminylglycopeptide beta-1,4-galactosyltransferase	N-glycan synthesis	4
R_F6Tg	(+)	0.00113816	3.65009	glycoprotein 6-alpha-L-fucosyltransferase	N-glycan synthesis	0
R_EX_s2l2fn2m2masn_LPAREN_e_RPAREN_	(+)	0.00113816	3.65009	PA6 exchange	Exchange/demand reaction	1
R_XYLTD_Dr	(+)	0.00126688	4.06289	xylitol dehydrogenase (D-xyulose-forming)	Pentose phosphate pathway	2
R_CYSO	(+)	0.00130084	4.17179	cysteine oxidase	Taurine and hypotaurine metabolism	4
R_KHK	(+)	0.00142391	4.56647	ketohexokinase	Fructose and mannose metabolism	0
R_GLYtm	(+)	0.00142391	4.56647	glycine passive transport to mitochondria	Transport, mitochondrial	4
R_FBA2	(+)	0.00142391	4.56647	D-Fructose 1-phosphate D-glyceraldehyde-3-phosphate-lyase	Fructose and mannose metabolism	2
R_UREAt5	(+)	0.00152499	4.89063	urea, water cotransport	Transport, extracellular	4
R_UREAt5	(-)	0.00152499	4.89063	urea, water cotransport	Transport, extracellular	4
R_UREAt	(+)	0.00152499	4.89063	Urea transport via facilitate diffusion	Transport, extracellular	4
R_H2Ot	(+)	0.00152499	4.89063	H2O transport via diffusion	Transport, extracellular	4
R_H2Ot	(-)	0.00152499	4.89063	H2O transport via diffusion	Transport, extracellular	4
R_GLCt2_2	(+)	0.00152499	4.89063	D-glucose transport in via proton symport	Transport, extracellular	4
R_GLCt2_2	(-)	0.00152499	4.89063	D-glucose transport in via proton symport	Transport, extracellular	4
R_GALt2_2	(+)	0.00152499	4.89063	D-galactose transport via proton symport	Transport, extracellular	4
R_GALt2_2	(-)	0.00152499	4.89063	D-galactose transport via proton symport	Transport, extracellular	4
R_XYLK	(+)	0.00156763	5.0274	xylulokinase	Pentose phosphate pathway	4
R_PROSTGE2t3	(+)	0.00158906	5.09611	prostaglandine E2 transport (ATP-dependent)	Transport, extracellular	4
R_PROSTGE1t3	(+)	0.00158906	5.09611	prostaglandine E1 transport (ATP-dependent)	Transport, extracellular	4
R_RE3017R	(+)	0.00170947	5.48227	RE3017	Eicosanoid metabolism	0
R_RE3017R	(-)	0.00170947	5.48227	RE3017	Eicosanoid metabolism	0
R_RE3016R	(-)	0.00170947	5.48227	RE3016	Eicosanoid metabolism	0
R_RE3015R	(+)	0.00170947	5.48227	RE3015	Eicosanoid metabolism	0
R_RE3014R	(+)	0.00170947	5.48227	RE3014	Eicosanoid metabolism	0
R_RE3012R	(-)	0.00170947	5.48227	RE3012	Eicosanoid metabolism	0
R_RE3011R	(-)	0.00170947	5.48227	RE3011	Eicosanoid metabolism	0
R_TAGAT_Dt	(+)	0.00178493	5.72426	D-tagatose uptake via diffusion	Transport, extracellular	2
R_SO4OXAtex2	(+)	0.00178493	5.72426	sulfate transport via oxalate countertransport (2:1)	Transport, extracellular	2
R_SO4CLtex2	(+)	0.00178493	5.72426	sulfate transport via chloride countertransport (2:1)	Transport, extracellular	2
R_KHK3	(+)	0.00178493	5.72426	ketohexokinase (D-tagatose)	Galactose metabolism	4
R_GLXO1	(+)	0.00178493	5.72426	glyoxylate oxidase	Glyoxylate and dicarboxylate metabolism	4
R_FBA5	(+)	0.00178493	5.72426	D-Tagatose 1-phosphate D-glyceraldehyde-3-phosphate-lyase	Galactose metabolism	4
R_EX_tagat_D_LPAREN_e_RPAREN_	(-)	0.00178493	5.72426	D-Tagatose exchange	Exchange/demand reaction	1
R_EX_oxa_LPAREN_e_RPAREN_	(+)	0.00178493	5.72426	Oxalate exchange	Exchange/demand reaction	1
R_CLOXAtex2	(+)	0.00178493	5.72426	chloride transport via oxalate countertransport (2:1)	Transport, extracellular	2
R_CLOHtex2	(+)	0.00178493	5.72426	chloride transport via hydroxide countertransport (2:1)	Transport, extracellular	2
R_CLHCO3tex2	(+)	0.00178493	5.72426	chloride transport via bicarbonate countertransport (2:1)	Transport, extracellular	2
R_N4Tg	(+)	0.00201411	6.45924	N-acetylgalactosamine 4-beta-galactosyltransferase, Golgi apparatus	O-glycan synthesis	0
R_F1Atg	(+)	0.00201411	6.45924	F1alpha transport (from golgi to lysosome)	Transport, golgi apparatus	1
R_CORE6GTg	(+)	0.00201411	6.45924	Core 6 beta-GlcNAc-transferase A, Golgi apparatus	O-glycan synthesis	0
R_P4502C18	(+)	0.0020381	6.5362	cytochrome P450 2C18	Cytochrome metabolism	2
R_EX_dmantipyrine_LPAREN_e_RPAREN_	(+)	0.0020381	6.5362	demethylated antipyrine exchange	Exchange/demand reaction	1
R_EX_antipyrene_LPAREN_e_RPAREN_	(-)	0.0020381	6.5362	antipyrene exchange	Exchange/demand reaction	1
R_DMANTIPYRINEte	(-)	0.0020381	6.5362	xenobiotic transport	Transport, extracellular	2
R_TRIODTHYt	(+)	0.00233085	7.47504	T3 transport via bicarbonate countertransport	Transport, extracellular	4
R_TCHOLAt	(+)	0.00233085	7.47504	taurocholate transport via bicarbonate countertransport	Transport, extracellular	4
R_TCHOLAt	(-)	0.00233085	7.47504	taurocholate transport via bicarbonate countertransport	Transport, extracellular	4
R_r0381	(+)	0.00233085	7.47504	hypotaurine:NAD+ oxidoreductase Taurine and hypotaurine metabolism EC:1.8.1.3	Taurine and hypotaurine metabolism	0
R_r0995	(+)	0.00236023	7.56926	Mitochondrial Carrier (MC) TCDB:2.A.29.8.3	Transport, endoplasmic reticular	0
R_r0995	(-)	0.00236023	7.56926	Mitochondrial Carrier (MC) TCDB:2.A.29.8.3	Transport, endoplasmic reticular	0
R_CSNATer	(+)	0.00236023	7.56926	carnitine O-acetyltransferase, endolasmic reticulum	Fatty acid oxidation	2
R_CSNATer	(-)	0.00236023	7.56926	carnitine O-acetyltransferase, endolasmic reticulum	Fatty acid oxidation	2
R_NACHEXA8ly	(+)	0.00249509	8.00177	beta-N-acetylhexosaminidase A, lysosomal	Chondroitin sulfate degradation	4
R_NACHEXA7ly	(+)	0.00249509	8.00177	beta-N-acetylhexosaminidase A, lysosomal	Chondroitin sulfate degradation	4
R_NACHEXA6ly	(+)	0.00249509	8.00177	beta-N-acetylhexosaminidase A, lysosomal	Chondroitin sulfate degradation	4
R_NACHEXA5ly	(+)	0.00249509	8.00177	beta-N-acetylhexosaminidase A, lysosomal	Chondroitin sulfate degradation	4
R_NACHEXA4ly	(+)	0.00249509	8.00177	beta-N-acetylhexosaminidase A, lysosomal	Chondroitin sulfate degradation	4
R_NACHEXA3ly	(+)	0.00249509	8.00177	beta-N-acetylhexosaminidase A, lysosomal	Chondroitin sulfate degradation	4
R_OAGD3tg	(-)	0.00259894	8.3348	oagd3 hs intracellular transport	Transport, golgi apparatus	1
R_OAGD3te	(+)	0.00259894	8.3348	oagd3 hs transport	Transport, extracellular	1
R_GAO1g	(+)	0.00259894	8.3348	Ganglioside O-acetylation	Sphingolipid metabolism	4
R_EX_oagd3_hs_LPAREN_e_RPAREN_	(+)	0.00259894	8.3348	9-O-Acetylated GD3 (homo sapiens) exchange	Exchange/demand reaction	1
R_COAtg	(-)	0.00259894	8.3348	CoA transport in Golgi via diffusion	Transport, golgi apparatus	1
R_PIPLCn	(+)	0.0027806	8.91738	phosphatidylinositol phospholipase C, nucleus	Inositol phosphate metabolism	4
R_PI4PLCn	(+)	0.0027806	8.91738	phosphatidylinositol 4-phosphate phospholipase C, nucleus	Inositol phosphate metabolism	4
R_PA_HStn	(-)	0.0027806	8.91738	phosphatidate transport, nuclear	Transport, nuclear	2
R_MI1P_Dtn	(-)	0.0027806	8.91738	inositol 1-phosphate nuclear transport (diffusion)	Transport, nuclear	1
R_MI14Ptn	(-)	0.0027806	8.91738	inositol 1,4-bisphosphate nuclear transport (diffusion)	Transport, nuclear	1
R_DAGKn_hs	(+)	0.0027806	8.91738	Diacylglycerol phosphate kinase (homo sapiens)	Glycerophospholipid metabolism	4
R_URIt5le	(+)	0.00278553	8.9332	uridine transport in via sodium symport (1:2)	Transport, extracellular	NA
R_THMDt5le	(+)	0.00278553	8.9332	thymidine transport (1:2 Na/Thymd cotransport)	Transport, extracellular	NA
R_INSt5le	(+)	0.00278553	8.9332	inosine transport in via sodium (1:2) symport	Transport, extracellular	NA
R_GSNt5le	(+)	0.00278553	8.9332	guanosine transport in via sodium (1:2) symport	Transport, extracellular	NA
R_CYTDt5le	(+)	0.00278553	8.9332	cytidine transport (1:2 Na/cytd cotransport)	Transport, extracellular	NA
R_RE2269E	(+)	0.0029847	9.57195	RE2269	Miscellaneous	0
R_RE2269E	(-)	0.0029847	9.57195	RE2269	Miscellaneous	0
R_EX_CE5788_LPAREN_e_RPAREN_	(+)	0.0029847	9.57195	kinetensin 1-7 exchange	Exchange/demand reaction	1
R_EX_CE5788_LPAREN_e_RPAREN_	(-)	0.0029847	9.57195	kinetensin 1-7 exchange	Exchange/demand reaction	1
R_VD3	(+)	0.00309814	9.93574	Vitamin D3 formation	Vitamin D metabolism	4
R_SQLEr	(+)	0.00309814	9.93574	Squalene epoxidase, endoplasmic reticular (NADP)	Cholesterol metabolism	4
R_r1381	(-)	0.00309814	9.93574	5alpha-Cholest-7-en-3beta-ol delta7-delta8-isomerase Biosynthesis of steroids EC:5.3.3.5	Cholesterol metabolism	0
R_r1380	(+)	0.00309814	9.93574	delta24-sterol reductase Biosynthesis of steroids EC:1.3.1.72	Cholesterol metabolism	0
R_r0781	(+)	0.00309814	9.93574	Lanosterol,NADPH:oxygen oxidoreductase (14-methyl cleaving) Biosynthesis of steroids EC:1.14.13.70	Cholesterol metabolism	0
R_r0780	(-)	0.00309814	9.93574	4,4-dimethyl-5a-cholesta-8,24-dien-3b-ol:NADP+ D14-oxidoreductase Biosynthesis of steroids EC:1.3.1.70	Cholesterol metabolism	0
R_r0575	(+)	0.00309814	9.93574	Presqualene diphosphate:farnesyl-diphosphate farnesyltransferase Biosynthesis of steroids EC:2.5.1.21	Cholesterol metabolism	0
R_r0345	(+)	0.00309814	9.93574	ATP:AMP phosphotransferase Purine metabolism EC:2.7.4.11	Nucleotide interconversion	0
R_r0345	(-)	0.00309814	9.93574	ATP:AMP phosphotransferase Purine metabolism EC:2.7.4.11	Nucleotide interconversion	0
R_r0170	(+)	0.00309814	9.93574	Farnesyl-diphosphate:farnesyl-diphosphate farnesyltransferase Biosynthesis of steroids EC:2.5.1.21	Cholesterol metabolism	0
R_PVD3	(+)	0.00309814	9.93574	Previtamin D3 formation	Vitamin D metabolism	4
R_LSTO2r	(+)	0.00309814	9.93574	Lathosterol oxidase	Cholesterol metabolism	4
R_LSTO1r	(+)	0.00309814	9.93574	Lathosterol oxidase	Cholesterol metabolism	4
R_LNSTLSr	(+)	0.00309814	9.93574	lanosterol synthase	Cholesterol metabolism	2
R_EX_vitd3_LPAREN_e_RPAREN_	(+)	0.00309814	9.93574	exchange reaction for calctriol	Exchange/demand reaction	1
R_DSREDUCr	(+)	0.00309814	9.93574	Desmosterol reductase	Squalene and cholesterol synthesis	4
R_DHCR71r	(+)	0.00309814	9.93574	7-dehydrocholesterol reductase	Cholesterol metabolism	4
R_DHCR243r	(+)	0.00309814	9.93574	24-dehydrocholesterol reductase [Precursor]	Cholesterol metabolism	4
R_C4STMO2r	(+)	0.00309814	9.93574	C-4 methyl sterol oxidase	Cholesterol metabolism	4
R_C4STMO2Pr	(+)	0.00309814	9.93574	C-4 methyl sterol oxidase	Cholesterol metabolism	4
R_C4STMO1r	(+)	0.00309814	9.93574	C-4 sterol methyl oxidase (4,4-dimethylzymosterol)	Cholesterol metabolism	4
R_C3STKR2r	(+)	0.00309814	9.93574	C-3 sterol keto reductase (zymosterol)	Cholesterol metabolism	4
R_C3STDH1r	(+)	0.00309814	9.93574	C-3 sterol dehydrogenase (4-methylzymosterol)	Cholesterol metabolism	4
R_C3STDH1Pr	(+)	0.00309814	9.93574	C-3 sterol dehydrogenase (4-methylzymosterol)	Cholesterol metabolism	4
R_PLA2_2	(+)	0.00317297	10.1757	phospholipase A2	Glycerophospholipid metabolism	4
R_RE1836X	(+)	0.00320536	10.2796	RE1836	Bile acid synthesis	0
R_UGALNACtg	(+)	0.003528	11.3143	UDP-GalNAc Golgi transport via CMP antiport	Transport, golgi apparatus	4
R_Ser_Thrtg	(-)	0.003528	11.3143	Ser/Thr transport (from golgi to lysosome)	Transport, golgi apparatus	1
R_GALNTg	(+)	0.003528	11.3143	GalNAc transferase, Golgi apparatus	O-glycan synthesis	0
R_DM_core8_g_	(+)	0.003528	11.3143	DM core8(g)	Exchange/demand reaction	0
R_DM_core7_g_	(+)	0.003528	11.3143	DM core7(g)	Exchange/demand reaction	0
R_DM_core5_g_	(+)	0.003528	11.3143	DM core5(g)	Exchange/demand reaction	0
R_CORE8GTg	(+)	0.003528	11.3143	N-acetylgalactosamine 3-alpha-galactosyltransferase, Golgi apparatus	O-glycan synthesis	0
R_CORE7GTg	(+)	0.003528	11.3143	Core 7 alpha-GalNAc-transferase, Golgi apparatus	O-glycan synthesis	0
R_CORE5GTg	(+)	0.003528	11.3143	Core 5 alpha-GalNAc-transferase, Golgi apparatus	O-glycan synthesis	0
R_LINKDEG4ly	(+)	0.00392735	12.595	degradation of proteoglycan linkage region, lysosomal	Chondroitin sulfate degradation	2
R_GLCAASE7ly	(+)	0.00392735	12.595	beta-glucuronidase, lysosomal	Chondroitin sulfate degradation	4
R_EX_cspg_e_LPAREN_e_RPAREN_	(-)	0.00392735	12.595	chondroitin sulfate E (GalNAc4,6diS-GlcA) proteoglycan exchange	Exchange/demand reaction	1
R_CSPG_Etly	(+)	0.00392735	12.595	chondroitin sulfate E transport, extracellular to lysosome	Transport, lysosomal	2
R_CSEPASEly	(+)	0.00392735	12.595	chondroitin sulfate E proteoglycan protease, lysosome (endosome)	Chondroitin sulfate degradation	1
R_r1030	(-)	0.00417799	13.3988	Transport reaction	Transport, extracellular	0
R_r0645	(+)	0.00417799	13.3988	2-Aminomuconate semialdehyde:NAD+ 6-oxidoreductase Tryptophan metabolism EC:1.2.1.32	Tryptophan metabolism	0
R_PCLAD	(+)	0.00417799	13.3988	picolinic acid decarboxylase	Tryptophan metabolism	4
R_HMGCOAtm	(-)	0.00417799	13.3988	Hydroxymethylglutaryl-CoA reversible mitochondrial transport	Transport, mitochondrial	2
R_HKYNH	(+)	0.00417799	13.3988	3-Hydroxy-L-kynurenine hydrolase	Tryptophan metabolism	4
R_EX_C02470_LPAREN_e_RPAREN_	(-)	0.00417799	13.3988	Xanthurenic acid exchange	Exchange/demand reaction	1
R_DCYTD	(+)	0.00417799	13.3988	deoxycytidine deaminase	Pyrimidine catabolism	2
R_CYTD	(+)	0.00417799	13.3988	cytidine deaminase	Pyrimidine catabolism	2
R_GLYATm	(+)	0.00463973	14.8796	glycine C-acetyltransferase	Glycine, serine, alanine and threonine metabolism	2
R_r0899	(-)	0.00505262	16.2037	Amino acid transporter ATB0+ Facilitated diffusion	Transport, extracellular	0
R_r0178	(+)	0.00505262	16.2037	Succinate-semialdehyde:NAD+ oxidoreductase Glutamate metabolism / Tyrosine metabolism / Butanoate metabolism EC:1.2.1.24 EC:1.2.1.16	Glutamate metabolism	0
R_EX_ala_B_LPAREN_e_RPAREN_	(-)	0.00505262	16.2037	beta-Alanine exchange	Exchange/demand reaction	1
R_EX_3aib_LPAREN_e_RPAREN_	(+)	0.00505262	16.2037	L-3-Amino-isobutanoate exchange	Exchange/demand reaction	1
R_BALAtmr	(+)	0.00505262	16.2037	Beta-alanine reversible mitochondrial transport (diffusion)	Transport, mitochondrial	1
R_BALAtmr	(-)	0.00505262	16.2037	Beta-alanine reversible mitochondrial transport (diffusion)	Transport, mitochondrial	1
R_LACZe	(+)	0.00522699	16.763	b-galactosidase, extracellular	Galactose metabolism	0
R_EX_lcts_LPAREN_e_RPAREN_	(-)	0.00522699	16.763	Lactose exchange	Exchange/demand reaction	1
R_URIDK2m	(-)	0.00569607	18.2673	uridylate kinase (dUMP), mitochondrial	Nucleotide interconversion	1
R_r0818	(+)	0.00569607	18.2673	Transport reaction	Pyruvate metabolism	0
R_NH4t3r	(+)	0.00569607	18.2673	ammonia transport via proton antiport	Transport, extracellular	4
R_NH4t3r	(-)	0.00569607	18.2673	ammonia transport via proton antiport	Transport, extracellular	4
R_NDPK7m	(+)	0.00569607	18.2673	nucleoside-diphosphate kinase (ATP:dCDP), mitochondrial	Nucleotide interconversion	2
R_NDPK6m	(-)	0.00569607	18.2673	nucleoside-diphosphate kinase (ATP:dUDP), mitochondrial	Nucleotide interconversion	2
R_DTMPK	(+)	0.00569607	18.2673	dTMP kinase	Nucleotide interconversion	4
R_DNDPt9m	(+)	0.00569607	18.2673	dADP transport via dTDP antiport	Transport, mitochondrial	4
R_DNDPt8m	(+)	0.00569607	18.2673	dADP transport via dUDP antiport	Transport, mitochondrial	4
R_DNDPt7m	(+)	0.00569607	18.2673	dATP transport via dADP antiport	Transport, mitochondrial	4
R_DNDPt6m	(+)	0.00569607	18.2673	dATP transport via dGDP antiport	Transport, mitochondrial	4
R_DNDPt63m	(+)	0.00569607	18.2673	dGTP transport via dCDP antiport	Transport, mitochondrial	4
R_DNDPt62m	(+)	0.00569607	18.2673	dGTP transport via dGDP antiport	Transport, mitochondrial	4
R_DNDPt61m	(+)	0.00569607	18.2673	dGTP transport via dTDP antiport	Transport, mitochondrial	4
R_DNDPt60m	(+)	0.00569607	18.2673	dGTP transport via dUDP antiport	Transport, mitochondrial	4
R_DNDPt5m	(+)	0.00569607	18.2673	dATP transport via dTDP antiport	Transport, mitochondrial	4
R_DNDPt59m	(+)	0.00569607	18.2673	dGTP transport via dADP antiport	Transport, mitochondrial	4
R_DNDPt58m	(+)	0.00569607	18.2673	dGTP transport via ADP antiport	Transport, mitochondrial	4
R_DNDPt57m	(+)	0.00569607	18.2673	dGTP transport via ATP antiport	Transport, mitochondrial	4
R_DNDPt56m	(+)	0.00569607	18.2673	dCTP transport via ATP antiport	Transport, mitochondrial	4
R_DNDPt55m	(+)	0.00569607	18.2673	dCTP transport via ADP antiport	Transport, mitochondrial	4
R_DNDPt54m	(+)	0.00569607	18.2673	dCTP transport via dADP antiport	Transport, mitochondrial	4
R_DNDPt53m	(+)	0.00569607	18.2673	dCTP transport via dGDP antiport	Transport, mitochondrial	4
R_DNDPt52m	(+)	0.00569607	18.2673	dCTP transport via dUDP antiport	Transport, mitochondrial	4
R_DNDPt51m	(+)	0.00569607	18.2673	dCTP transport via dCDP antiport	Transport, mitochondrial	4
R_DNDPt50m	(+)	0.00569607	18.2673	dTTP transport via dCDP antiport	Transport, mitochondrial	4
R_DNDPt4m	(+)	0.00569607	18.2673	dATP transport via dUDP antiport	Transport, mitochondrial	4
R_DNDPt49m	(+)	0.00569607	18.2673	dTTP transport via dADP antiport	Transport, mitochondrial	4
R_DNDPt48m	(+)	0.00569607	18.2673	dTTP transport via dGDP antiport	Transport, mitochondrial	4
R_DNDPt47m	(+)	0.00569607	18.2673	dTTP transport via dTDP antiport	Transport, mitochondrial	4
R_DNDPt46m	(+)	0.00569607	18.2673	dTTP transport via dUDP antiport	Transport, mitochondrial	4
R_DNDPt45m	(+)	0.00569607	18.2673	dTTP transport via ADP antiport	Transport, mitochondrial	4
R_DNDPt44m	(+)	0.00569607	18.2673	dTTP transport via ATP antiport	Transport, mitochondrial	4
R_DNDPt43m	(+)	0.00569607	18.2673	dUTP transport via ATP antiport	Transport, mitochondrial	4
R_DNDPt42m	(+)	0.00569607	18.2673	dUTP transport via ADP antiport	Transport, mitochondrial	4
R_DNDPt41m	(+)	0.00569607	18.2673	dUTP transport via dCDP antiport	Transport, mitochondrial	4
R_DNDPt40m	(+)	0.00569607	18.2673	dUTP transport via dADP antiport	Transport, mitochondrial	4
R_DNDPt3m	(+)	0.00569607	18.2673	dATP transport via dCDP antiport	Transport, mitochondrial	4
R_DNDPt39m	(+)	0.00569607	18.2673	dUTP transport via dGDP antiport	Transport, mitochondrial	4
R_DNDPt38m	(+)	0.00569607	18.2673	dUTP transport via dUDP antiport	Transport, mitochondrial	4
R_DNDPt37m	(+)	0.00569607	18.2673	dUTP transport via dTDP antiport	Transport, mitochondrial	4
R_DNDPt36m	(+)	0.00569607	18.2673	dGDP transport via dCDP antiport	Transport, mitochondrial	4
R_DNDPt35m	(+)	0.00569607	18.2673	dGDP transport via dADP antiport	Transport, mitochondrial	4
R_DNDPt34m	(+)	0.00569607	18.2673	dGDP transport via dTDP antiport	Transport, mitochondrial	4
R_DNDPt33m	(+)	0.00569607	18.2673	dGDP transport via dUDP antiport	Transport, mitochondrial	4
R_DNDPt32m	(+)	0.00569607	18.2673	dGDP transport via ATP antiport	Transport, mitochondrial	4
R_DNDPt31m	(+)	0.00569607	18.2673	dCDP transport via ATP antiport	Transport, mitochondrial	4
R_DNDPt30m	(+)	0.00569607	18.2673	dCDP transport via ADP antiport	Transport, mitochondrial	4
R_DNDPt2m	(+)	0.00569607	18.2673	dATP transport via ATP antiport	Transport, mitochondrial	4
R_DNDPt29m	(+)	0.00569607	18.2673	dCDP transport via dADP antiport	Transport, mitochondrial	4
R_DNDPt28m	(+)	0.00569607	18.2673	dCDP transport via dGDP antiport	Transport, mitochondrial	4
R_DNDPt27m	(+)	0.00569607	18.2673	dCDP transport via dTDP antiport	Transport, mitochondrial	4
R_DNDPt26m	(+)	0.00569607	18.2673	dCDP transport via dUDP antiport	Transport, mitochondrial	4
R_DNDPt25m	(+)	0.00569607	18.2673	dTDP transport via dCDP antiport	Transport, mitochondrial	4
R_DNDPt24m	(+)	0.00569607	18.2673	dTDP transport via dADP antiport	Transport, mitochondrial	4
R_DNDPt23m	(+)	0.00569607	18.2673	dTDP transport via dGTP antiport	Transport, mitochondrial	4
R_DNDPt22m	(+)	0.00569607	18.2673	dTDP transport via dUDP antiport	Transport, mitochondrial	4
R_DNDPt21m	(+)	0.00569607	18.2673	dTDP transport via ADP antiport	Transport, mitochondrial	4
R_DNDPt20m	(+)	0.00569607	18.2673	dTDP transport via ATP antiport	Transport, mitochondrial	4
R_DNDPt1m	(+)	0.00569607	18.2673	dATP transport via ADP antiport	Transport, mitochondrial	4
R_DNDPt19m	(+)	0.00569607	18.2673	dUDP transport via ATP antiport	Transport, mitochondrial	4
R_DNDPt18m	(+)	0.00569607	18.2673	dUDP transport via ADP antiport	Transport, mitochondrial	4
R_DNDPt17m	(+)	0.00569607	18.2673	dUDP transport via dCDP antiport	Transport, mitochondrial	4
R_DNDPt16m	(+)	0.00569607	18.2673	dUDP transport via dADP antiport	Transport, mitochondrial	4
R_DNDPt15m	(+)	0.00569607	18.2673	dUDP transport via dGDP antiport	Transport, mitochondrial	4
R_DNDPt14m	(+)	0.00569607	18.2673	dUDP transport via dTDP antiport	Transport, mitochondrial	4
R_DNDPt13m	(+)	0.00569607	18.2673	dADP transport via ATP antiport	Transport, mitochondrial	4
R_DNDPt12m	(+)	0.00569607	18.2673	dADP transport via ADP antiport	Transport, mitochondrial	4
R_DNDPt11m	(+)	0.00569607	18.2673	dADP transport via dGDP antiport	Transport, mitochondrial	4
R_DNDPt10m	(+)	0.00569607	18.2673	dADP transport via dCDP antiport	Transport, mitochondrial	4
R_VALTA	(+)	0.00592835	19.0122	valine transaminase	Valine, leucine, and isoleucine metabolism	4
R_VALTA	(-)	0.00592835	19.0122	valine transaminase	Valine, leucine, and isoleucine metabolism	4
R_RETNGLCt2	(+)	0.00592835	19.0122	retinoyl glucuronide efflux (13-cis)	Transport, endoplasmic reticular	2
R_LEUTA	(+)	0.00592835	19.0122	leucine transaminase	Valine, leucine, and isoleucine metabolism	4
R_LEUTA	(-)	0.00592835	19.0122	leucine transaminase	Valine, leucine, and isoleucine metabolism	4
R_ILETA	(+)	0.00592835	19.0122	isoleucine transaminase	Valine, leucine, and isoleucine metabolism	4
R_ILETA	(-)	0.00592835	19.0122	isoleucine transaminase	Valine, leucine, and isoleucine metabolism	4
R_EX_4mop_LPAREN_e_RPAREN_	(+)	0.00592835	19.0122	Exchange of 4-methyl-2-oxopentanoate	Exchange/demand reaction	NA
R_EX_3mop_LPAREN_e_RPAREN_	(+)	0.00592835	19.0122	Exchange of 3-methyl-2-oxopentanoate	Exchange/demand reaction	NA
R_EX_3mob_LPAREN_e_RPAREN_	(+)	0.00592835	19.0122	Exchange of 3-methyl-2-oxobutanoate	Exchange/demand reaction	NA
R_EX_13_cis_retnglc_LPAREN_e_RPAREN_	(+)	0.00592835	19.0122	13-cis-retinoyl glucuronide exchange	Exchange/demand reaction	1
R_UDPtl	(+)	0.00615003	19.7232	udp intracellular transport	Transport, lysosomal	1
R_UDPACGALtl	(-)	0.00615003	19.7232	udpacgal intracellular transport	Transport, lysosomal	1
R_SIAASE4ly	(+)	0.00615003	19.7232	sialidase, lysosomal	Keratan sulfate degradation	4
R_SIAASE3ly	(+)	0.00615003	19.7232	sialidase, lysosomal	Keratan sulfate degradation	4
R_S6TASE26ly	(+)	0.00615003	19.7232	N-acetylglucosamine-6-sulfatase, lysosomal	Keratan sulfate degradation	4
R_S6TASE25ly	(+)	0.00615003	19.7232	galactose-6-sulfate sulfatase, lysosomal	Keratan sulfate degradation	4
R_S6TASE24ly	(+)	0.00615003	19.7232	N-acetylglucosamine-6-sulfatase, lysosomal	Keratan sulfate degradation	4
R_S6TASE23ly	(+)	0.00615003	19.7232	N-acetylglucosamine-6-sulfatase, lysosomal	Keratan sulfate degradation	4
R_S6TASE22ly	(+)	0.00615003	19.7232	galactose-6-sulfate sulfatase, lysosomal	Keratan sulfate degradation	4
R_RE3381C	(+)	0.00615003	19.7232	RE3381	Miscellaneous	0
R_RE2541C	(+)	0.00615003	19.7232	RE2541	Miscellaneous	0
R_RE2405C	(+)	0.00615003	19.7232	RE2405	Miscellaneous	0
R_RE2404C	(+)	0.00615003	19.7232	RE2404	Miscellaneous	0
R_RE2147C	(+)	0.00615003	19.7232	RE2147	Vitamin A metabolism	0
R_r0611	(+)	0.00615003	19.7232	ITP:D-Tagatose 6-phosphate 1-phosphotransferase Galactose metabolism EC:2.7.1.11	Unassigned	0
R_r0611	(-)	0.00615003	19.7232	ITP:D-Tagatose 6-phosphate 1-phosphotransferase Galactose metabolism EC:2.7.1.11	Unassigned	0
R_r0610	(+)	0.00615003	19.7232	CTP:D-Tagatose 6-phosphate 1-phosphotransferase Galactose metabolism EC:2.7.1.11	Unassigned	0
R_r0610	(-)	0.00615003	19.7232	CTP:D-Tagatose 6-phosphate 1-phosphotransferase Galactose metabolism EC:2.7.1.11	Unassigned	0
R_PYDXDH	(+)	0.00615003	19.7232	pyridoxal dehydrogenase	Vitamin B6 metabolism	4
R_NAGLCAly	(+)	0.00615003	19.7232	N-acetylglucosaminidase, lysosomal	Keratan sulfate degradation	1
R_NAGA2ly	(+)	0.00615003	19.7232	N-acetylgalactosaminidase, alpha-	Keratan sulfate degradation	4
R_NACHEX26ly	(+)	0.00615003	19.7232	beta-N-acetylhexosaminidase, lysosomal	Keratan sulfate degradation	4
R_NACHEX25ly	(+)	0.00615003	19.7232	beta-N-acetylhexosaminidase, lysosomal	Keratan sulfate degradation	4
R_NACHEX24ly	(+)	0.00615003	19.7232	beta-N-acetylhexosaminidase, lysosomal	Keratan sulfate degradation	4
R_NACHEX23ly	(+)	0.00615003	19.7232	beta-N-acetylhexosaminidase, lysosomal	Keratan sulfate degradation	4
R_KSII_CORE4tly	(+)	0.00615003	19.7232	keratan sulfate II (core 4) transport, extracellular to lysosome	Transport, lysosomal	2
R_KSII_CORE2tly	(+)	0.00615003	19.7232	keratan sulfate II (core 2) transport, extracellular to lysosome	Transport, lysosomal	2
R_GALASE20ly	(+)	0.00615003	19.7232	beta-galactosidase, lysosomal	Keratan sulfate degradation	4
R_GALASE19ly	(+)	0.00615003	19.7232	beta-galactosidase, lysosomal	Keratan sulfate degradation	4
R_GALASE18ly	(+)	0.00615003	19.7232	beta-galactosidase, lysosomal	Keratan sulfate degradation	4
R_GALASE17ly	(+)	0.00615003	19.7232	beta-galactosidase, lysosomal	Keratan sulfate degradation	4
R_GALASE16ly	(+)	0.00615003	19.7232	beta-galactosidase, lysosomal	Keratan sulfate degradation	4
R_EX_ksii_core4_LPAREN_e_RPAREN_	(-)	0.00615003	19.7232	keratan sulfate II (core 4-linked) exchange	Exchange/demand reaction	1
R_EX_ksii_core2_LPAREN_e_RPAREN_	(-)	0.00615003	19.7232	keratan sulfate II (core 2-linked) exchange	Exchange/demand reaction	1
R_EX_4pyrdx_LPAREN_e_RPAREN_	(+)	0.00615003	19.7232	4-Pyridoxate exchange	Exchange/demand reaction	1
R_DM_Ser_Thr_ly_	(+)	0.00615003	19.7232	DM Ser/Thr(ly)	Exchange/demand reaction	0
R_INSt4	(+)	0.00623187	19.9856	inosine transport in via sodium symport	Transport, extracellular	4
R_GSNt4	(+)	0.00623187	19.9856	guanosine transport in via sodium symport	Transport, extracellular	4
R_r2308	(+)	0.00639383	20.505	Resistance-Nodulation-Cell Division (RND) TCDB:2.A.60.1.14	Transport, extracellular	0
R_r2308	(-)	0.00750021	24.0532	Resistance-Nodulation-Cell Division (RND) TCDB:2.A.60.1.14	Transport, extracellular	0
R_PLA2_2e	(+)	0.00750021	24.0532	phospholipase A2	Glycerophospholipid metabolism	4
R_MACACI	(+)	0.00750021	24.0532	maleylacetoacetate isomerase	Tyrosine metabolism	4
R_HGNTOR	(+)	0.00750021	24.0532	Homogentisate:oxygen 1,2-oxidoreductase (decyclizing)	Tyrosine metabolism	4
R_FUMAC	(+)	0.00750021	24.0532	fumarylacetoacetase	Tyrosine metabolism	4
R_EX_chol_LPAREN_e_RPAREN_	(+)	0.00750021	24.0532	exchange reaction for Choline	Exchange/demand reaction	1
R_EX_chol_LPAREN_e_RPAREN_	(-)	0.00750021	24.0532	exchange reaction for Choline	Exchange/demand reaction	1
R_CHOLtu	(+)	0.00750021	24.0532	Choline uniport	Transport, extracellular	4
R_CHOLtu	(-)	0.00750021	24.0532	Choline uniport	Transport, extracellular	4
R_r2310	(+)	0.00759082	24.3438	Resistance-Nodulation-Cell Division (RND) TCDB:2.A.60.1.14	Transport, extracellular	0
R_r0097	(+)	0.00766924	24.5952	Acetate:CoA ligase (AMP-forming) Pyruvate metabolism EC:6.2.1.1	Unassigned	0
R_r0068	(+)	0.00766924	24.5952	Acetyl adenylate:CoA ligase (AMP-forming) Pyruvate metabolism EC:6.2.1.1	Unassigned	0
R_r0907	(+)	0.00841191	26.977	Active transport	Transport, mitochondrial	0
R_G6PDH2rer	(-)	0.00841495	26.9867	glucose 6-phosphate dehydrogenase, endoplasmic reticulum	Pentose phosphate pathway	4
R_G6PDH1rer	(+)	0.00841495	26.9867	glucose-6-phosphate dehydrogenase, endoplasmic reticulum	Pentose phosphate pathway	4
R_r1378	(-)	0.00896059	28.7366	S-(hydroxymethyl)glutathione dehydrogenase Methane metabolism EC:1.1.1.284	Unassigned	0
R_r1377	(-)	0.00896059	28.7366	S-(hydroxymethyl)glutathione synthase Methane metabolism EC:4.4.1.22	Unassigned	0
R_LALDO	(+)	0.00896059	28.7366	D-Lactaldehyde:NAD+ oxidoreductase (glutathione-formylating)	Pyruvate metabolism	0
R_LALDO	(-)	0.00896059	28.7366	D-Lactaldehyde:NAD+ oxidoreductase (glutathione-formylating)	Pyruvate metabolism	0
R_FALDH	(+)	0.00896059	28.7366	formaldehyde dehydrogenase	Tyrosine metabolism	4
R_FALDH	(-)	0.00896059	28.7366	formaldehyde dehydrogenase	Tyrosine metabolism	4
R_THMDt4	(+)	0.00955334	30.6376	thymidine transport in via sodium symport	Transport, extracellular	4
R_CYTDt4	(+)	0.00955334	30.6376	cytidine transport in via sodium symport	Transport, extracellular	4
R_PAFHe	(+)	0.0100784	32.3216	Platelet-activating factor acetylhydrolase	Glycerophospholipid metabolism	4
R_TRIODTHYt	(-)	0.0101071	32.4134	T3 transport via bicarbonate countertransport	Transport, extracellular	4
R_THYOXt	(+)	0.0101071	32.4134	T4 transport via bicarbonate countertransport	Transport, extracellular	4
R_THYOXt	(-)	0.0101071	32.4134	T4 transport via bicarbonate countertransport	Transport, extracellular	4
R_CYSTGLUex	(+)	0.0101071	32.4134	L-cystine/L-glutamate exchanger	Transport, extracellular	4
R_TCYNTt	(+)	0.0103627	33.2331	Thiocyanate transport via diffusion (cytosol to extracellular)	Transport, extracellular	2
R_EX_cyan_LPAREN_e_RPAREN_	(-)	0.0103627	33.2331	Hydrogen cyanide exchange	Exchange/demand reaction	1
R_DM_gncore2_g_	(+)	0.0103627	33.2331	DM gncore2(g)	Exchange/demand reaction	0
R_CYANt	(+)	0.0103627	33.2331	Cyanide transport via diffusion (extracellular to cytosol)	Transport, extracellular	2
R_SACCD3m	(+)	0.0108433	34.7746	saccharopine dehydrogenase (NADP, L-lysine forming), mitochondrial	Lysine metabolism	4
R_r2539	(-)	0.0108433	34.7746	Postulated transport reaction	Transport, mitochondrial	0
R_r0594	(+)	0.0108433	34.7746	L-2-Aminoadipate-6-semialdehyde:NAD+ 6-oxidoreductase Lysine degradation EC:1.2.1.31	Lysine metabolism	0
R_r0525	(+)	0.0108433	34.7746	N6-(L-1,3-Dicarboxypropyl)-L-lysine:NAD+ oxidoreductase; N6-(L-1,3-Dicarboxypropyl)-L-lysine:NAD+ oxidoreductase (L-glutamate-forming) Lysine degradation EC:1.5.1.9	Lysine metabolism	0
R_r0450	(+)	0.0108433	34.7746	L-2-Aminoadipate:2-oxoglutarate aminotransferase Lysine biosynthesis / Lysine degradation EC:2.6.1.39	Lysine metabolism	0
R_r0208	(+)	0.0114624	36.76	GTP:alpha-D-mannose-1-phosphate guanylyltransferase Fructose and mannose metabolism EC:2.7.7.13	Fructose and mannose metabolism	0
R_r0724	(+)	0.013386	42.9288	Decanoyl-CoA:acetyl-CoA C-acyltransferase Fatty acid elongation in mitochondria / Fatty acid metabolism EC:2.3.1.16	Fatty acid oxidation	0
R_r0722	(-)	0.013386	42.9288	(S)-3-Hydroxydodecanoyl-CoA:NAD+ oxidoreductase Fatty acid elongation in mitochondria / Fatty acid metabolism EC:1.1.1.35 EC:1.1.1.211	Fatty acid oxidation	0
R_r0660	(+)	0.013386	42.9288	(S)-3-Hydroxydodecanoyl-CoA hydro-lyase Fatty acid elongation in mitochondria / Fatty acid metabolism EC:4.2.1.17	Fatty acid oxidation	0
R_r0638	(+)	0.013386	42.9288	trans-Dodec-2-enoyl-CoA reductase Fatty acid elongation in mitochondria EC:1.3.1.38	Fatty acid oxidation	0
R_r0638	(-)	0.013386	42.9288	trans-Dodec-2-enoyl-CoA reductase Fatty acid elongation in mitochondria EC:1.3.1.38	Fatty acid oxidation	0
R_MCPST	(+)	0.013386	42.9288	3-mercaptopyruvate sulfurtransferase	Methionine and cysteine metabolism	4
R_OCOAT1m	(+)	0.0135057	43.3128	3-oxoacid CoA-transferase	Valine, leucine, and isoleucine metabolism	4
R_NAIt	(+)	0.0135057	43.3128	Na+ / iodide cotransport	Transport, extracellular	4
R_NAIt	(-)	0.0135057	43.3128	Na+ / iodide cotransport	Transport, extracellular	4
R_It	(-)	0.0135057	43.3128	Iodide uniport	Transport, extracellular	4
R_SPTix	(+)	0.0147755	47.385	serine-pyruvate aminotransferase (irreversible), peroxisomal	Glycine, serine, alanine and threonine metabolism	4
R_SERtp	(+)	0.0147755	47.385	L-serine transport, peroxisomal	Transport, peroxisomal	2
R_HPYRtp	(-)	0.0147755	47.385	hydroxypyruate transport, peroxisomal	Transport, peroxisomal	2
R_GLYtp	(-)	0.0147755	47.385	glycine passive transport to peroxisome	Transport, peroxisomal	2
R_r0541	(+)	0.0152943	49.0489	Glutaryl-CoA:(acceptor) 2,3-oxidoreductase (decarboxylating) Fatty acid metabolism EC:1.3.99.7	Tryptophan metabolism	0
R_sink_pre_prot_LPAREN_r_RPAREN_	(-)	0.0161209	51.6998	glycophosphatidylinositol (GPI)-anchored protein precursor sink	Exchange/demand reaction	1
R_PIACGT	(+)	0.0161209	51.6998	phosphatidylinositol N-acetylglucosaminyltransferase	Phosphatidylinositol phosphate metabolism	4
R_M4CET3er	(+)	0.0161209	51.6998	M4C phosphoethanolaminyl transferase, endoplasmic reticulum	Phosphatidylinositol phosphate metabolism	4
R_M4BTAer	(+)	0.0161209	51.6998	M4B transamidase, endoplasmic reticulum	Phosphatidylinositol phosphate metabolism	4
R_H7MTer_U	(+)	0.0161209	51.6998	H7 mannosyltransferase, endoplasmic reticulum	Phosphatidylinositol phosphate metabolism	4
R_H7MTer_L	(+)	0.0161209	51.6998	H7 mannosyltransferase, endoplasmic reticulum	Phosphatidylinositol phosphate metabolism	4
R_H6MTer_U	(+)	0.0161209	51.6998	H6 mannosyltransferase, endoplasmic reticulum	Phosphatidylinositol phosphate metabolism	4
R_H6MTer_L	(+)	0.0161209	51.6998	H6 mannosyltransferase, endoplasmic reticulum	Phosphatidylinositol phosphate metabolism	4
R_H6ET3er	(+)	0.0161209	51.6998	H6 phosphoethanolaminyl transferase, endoplasmic reticulum	Phosphatidylinositol phosphate metabolism	4
R_H6_ETer	(+)	0.0161209	51.6998	H6' phosphoethanolaminyl transferase, endoplasmic reticulum	Phosphatidylinositol phosphate metabolism	2
R_H5MTer_U	(+)	0.0161209	51.6998	H5 mannosyltransferase, endoplasmic reticulum	Phosphatidylinositol phosphate metabolism	4
R_H5MTer_L	(+)	0.0161209	51.6998	H5 mannosyltransferase, endoplasmic reticulum	Phosphatidylinositol phosphate metabolism	4
R_H4ETer	(+)	0.0161209	51.6998	H4 phosphoethanolaminyl transferase, endoplasmic reticulum	Phosphatidylinositol phosphate metabolism	2
R_H4ET3er	(+)	0.0161209	51.6998	H4 phosphoethanolaminyl transferase, endoplasmic reticulum	Phosphatidylinositol phosphate metabolism	4
R_H3MTer_U	(+)	0.0161209	51.6998	H3 mannosyltransferase, endoplasmic reticulum	Phosphatidylinositol phosphate metabolism	4
R_H3MTer_L	(+)	0.0161209	51.6998	H3 mannosyltransferase, endoplasmic reticulum	Phosphatidylinositol phosphate metabolism	4
R_H3ETer	(+)	0.0161209	51.6998	H3 phosphoethanolaminyl transferase, endoplasmic reticulum	Phosphatidylinositol phosphate metabolism	2
R_H2MTer_U	(+)	0.0161209	51.6998	H2 mannosyltransferase, endoplasmic reticulum	Phosphatidylinositol phosphate metabolism	4
R_H2MTer_L	(+)	0.0161209	51.6998	H2 mannosyltransferase, endoplasmic reticulum	Phosphatidylinositol phosphate metabolism	4
R_H2ETer	(+)	0.0161209	51.6998	H2 phosphoethanolaminyl transferase, endoplasmic reticulum	Phosphatidylinositol phosphate metabolism	2
R_GPIMTer_U	(+)	0.0161209	51.6998	GlcN-acylPI mannosyltransferase, endoplasmic reticulum	Phosphatidylinositol phosphate metabolism	4
R_GPIMTer_L	(+)	0.0161209	51.6998	GlcN-acylPI mannosyltransferase, endoplasmic reticulum	Phosphatidylinositol phosphate metabolism	4
R_GPIAT	(+)	0.0161209	51.6998	glucosaminylphosphatidyl inositol acetyltransferase	Phosphatidylinositol phosphate metabolism	4
R_GACPAILter	(+)	0.0161209	51.6998	glucosaminyl-acylphosphatidylinositol ER flippase	Transport, endoplasmic reticular	0
R_DM_mem2emgacpail_prot_hs_r_	(+)	0.0161209	51.6998	DM mem2emgacpail prot hs(r)	Exchange/demand reaction	0
R_DM_gpi_sig_er_	(+)	0.0161209	51.6998	DM gpi sig(er)	Exchange/demand reaction	0
R_DAG_HSter	(+)	0.0161209	51.6998	diacylglycerol ER export	Transport, endoplasmic reticular	1
R_BMTer_U	(+)	0.0161209	51.6998	B mannosyltransferase, endoplasmic reticulum	Phosphatidylinositol phosphate metabolism	4
R_BMTer_L	(+)	0.0161209	51.6998	B mannosyltransferase, endoplasmic reticulum	Phosphatidylinositol phosphate metabolism	4
R_THYOXt2	(+)	0.0179159	57.4562	T4 transport via facilitated diffusion	Transport, extracellular	4
R_LRAT	(+)	0.0179159	57.4562	Lecithin retinol acyltransferase	Vitamin A metabolism	4
R_HISDC	(+)	0.0179159	57.4562	histidine decarboxylase	Histidine metabolism	4
R_EX_hista_LPAREN_e_RPAREN_	(+)	0.0179159	57.4562	Histamine exchange	Exchange/demand reaction	1
R_r1051	(+)	0.0184029	59.0182	Vesicular transport	Transport, endoplasmic reticular	0
R_CHSTEROLt1	(+)	0.0184029	59.0182	cholesterol intracellular transport	Transport, mitochondrial	2
R_CHSTEROLt1	(-)	0.0184029	59.0182	cholesterol intracellular transport	Transport, mitochondrial	2
R_URIt4	(+)	0.0191133	61.2962	uridine transport in via sodium symport	Transport, extracellular	4
R_r0403	(+)	0.0214437	68.77	L-Tryptophan,tetrahydrobiopterin:oxygen oxidoreductase (5-hydroxylating) Tryptophan metabolism EC:1.14.16.4	Tetrahydrobiopterin metabolism	0
R_r2310	(-)	0.0233772	74.9707	Resistance-Nodulation-Cell Division (RND) TCDB:2.A.60.1.14	Transport, extracellular	0
R_UGT1A3r	(+)	0.0239255	76.729	UDP-glucuronosyltransferase 1-10 precursor, microsomal	Steroid metabolism	4
R_EX_andrstrnglc_LPAREN_e_RPAREN_	(+)	0.0239255	76.729	androsterone glucuronide exchange	Exchange/demand reaction	1
R_EX_andrstrn_LPAREN_e_RPAREN_	(-)	0.0239255	76.729	Androsterone exchange	Exchange/demand reaction	1
R_EX_caro_LPAREN_e_RPAREN_	(-)	0.0243818	78.1926	beta-Carotene exchange	Exchange/demand reaction	1
R_CAROtr	(+)	0.0243818	78.1926	beta-carotene transport via diffusion	Transport, extracellular	2
R_BCDO	(+)	0.0243818	78.1926	beta-Carotene dioxygenase	Vitamin A metabolism	4
R_P4502A6	(+)	0.0244025	78.2589	cytochrome P450 2A6	Cytochrome metabolism	4
R_HCOUMARINte	(-)	0.0244025	78.2589	xenobiotic transport	Transport, extracellular	2
R_EX_hcoumarin_LPAREN_e_RPAREN_	(+)	0.0244025	78.2589	hydroxy coumarin exchange	Exchange/demand reaction	1
R_EX_coumarin_LPAREN_e_RPAREN_	(-)	0.0244025	78.2589	coumarin exchange	Exchange/demand reaction	1
R_COUMARINte	(+)	0.0244025	78.2589	xenobiotic transport	Transport, extracellular	2
R_r0129	(+)	0.0244514	78.4155	gamma-glutamyltranspeptidase Glutathione metabolism EC:3.4.11.4	Glutathione metabolism	0
R_NCNt	(+)	0.0244514	78.4155	Na+/Ca2+-NH4+ exchange	Transport, extracellular	4
R_NCNt	(-)	0.0244514	78.4155	Na+/Ca2+-NH4+ exchange	Transport, extracellular	4
R_NCKt	(-)	0.0244514	78.4155	Na+/Ca2+-K+ exchange	Transport, extracellular	4
R_NCCt	(+)	0.0244514	78.4155	Na+-Cl- cotransport	Transport, extracellular	4
R_MAGt	(+)	0.0244514	78.4155	monoacylglycerol 2 transport	Transport, extracellular	2
R_MAGt	(-)	0.0244514	78.4155	monoacylglycerol 2 transport	Transport, extracellular	2
R_LPS2	(+)	0.0244514	78.4155	lipase	Triacylglycerol synthesis	4
R_LPS	(+)	0.0244514	78.4155	lipase	Triacylglycerol synthesis	4
R_GLUPROASCT1	(+)	0.0244514	78.4155	glutamate intake by system ASCT-1 transporter	Transport, extracellular	2
R_FATP5t	(+)	0.0244514	78.4155	fatty acid electroneutral transport	Transport, extracellular	4
R_FATP5t	(-)	0.0244514	78.4155	fatty acid electroneutral transport	Transport, extracellular	4
R_FATP4t	(+)	0.0244514	78.4155	fatty acid electroneutral transport	Transport, extracellular	4
R_FATP4t	(-)	0.0244514	78.4155	fatty acid electroneutral transport	Transport, extracellular	4
R_GUAD	(+)	0.0257847	82.6915	guanine deaminase	Purine catabolism	4
R_ME2	(+)	0.0263084	84.3709	malic enzyme (NADP)	Pyruvate metabolism	0
R_r0208	(-)	0.0264893	84.9512	GTP:alpha-D-mannose-1-phosphate guanylyltransferase Fructose and mannose metabolism EC:2.7.7.13	Fructose and mannose metabolism	0
R_CYSTS	(+)	0.0264893	84.9512	cystathionine beta-synthase	Methionine and cysteine metabolism	4
R_CYSTGL	(+)	0.0264893	84.9512	cystathionine g-lyase	Methionine and cysteine metabolism	4
R_OXAHCOtex	(+)	0.0268854	86.2213	oxalate transport via bicarbonate countertransport	Transport, extracellular	2
R_NAt	(+)	0.0284287	91.1707	sodium transport (uniport)	Transport, extracellular	4
R_NAt	(-)	0.0284287	91.1707	sodium transport (uniport)	Transport, extracellular	4
R_EX_ala_D_LPAREN_e_RPAREN_	(-)	0.0284287	91.1707	D-Alanine exchange	Exchange/demand reaction	1
R_CRNtHa	(+)	0.0284287	91.1707	L-carnitine outward transport (H+ antiport)	Transport, extracellular	4
R_UAGALDP	(+)	0.0315659	101.232	UDP-N-acetylgalactosamine diphosphorylase	Aminosugar metabolism	2
R_S6TASE7ly	(+)	0.0315659	101.232	N-acetylgalactosamine-6-sulfatase, lysosomal	Chondroitin sulfate degradation	4
R_S6TASE6ly	(+)	0.0315659	101.232	N-acetylgalactosamine-6-sulfatase, lysosomal	Chondroitin sulfate degradation	4
R_S6TASE5ly	(+)	0.0315659	101.232	N-acetylgalactosamine-6-sulfatase, lysosomal	Chondroitin sulfate degradation	4
R_S6TASE4ly	(+)	0.0315659	101.232	N-acetylgalactosamine-6-sulfatase, lysosomal	Chondroitin sulfate degradation	4
R_S2TASE5ly	(+)	0.0315659	101.232	glucuronate-2-sulfatase, lysosomal	Chondroitin sulfate degradation	4
R_S2TASE4ly	(+)	0.0315659	101.232	glucuronate-2-sulfatase, lysosomal	Chondroitin sulfate degradation	4
R_NACHEX7ly	(+)	0.0315659	101.232	beta-N-acetylhexosaminidase, lysosomal	Chondroitin sulfate degradation	4
R_NACHEX6ly	(+)	0.0315659	101.232	beta-N-acetylhexosaminidase, lysosomal	Chondroitin sulfate degradation	4
R_NACHEX5ly	(+)	0.0315659	101.232	beta-N-acetylhexosaminidase, lysosomal	Chondroitin sulfate degradation	4
R_NACHEX4ly	(+)	0.0315659	101.232	beta-N-acetylhexosaminidase, lysosomal	Chondroitin sulfate degradation	4
R_LINKDEG3ly	(+)	0.0315659	101.232	degradation of proteoglycan linkage region, lysosomal	Chondroitin sulfate degradation	2
R_GLCAASE6ly	(+)	0.0315659	101.232	beta-glucuronidase, lysosomal	Chondroitin sulfate degradation	4
R_GLCAASE5ly	(+)	0.0315659	101.232	beta-glucuronidase, lysosomal	Chondroitin sulfate degradation	4
R_EX_cspg_d_LPAREN_e_RPAREN_	(-)	0.0315659	101.232	chondroitin sulfate D (GlcNAc6S-GlcA2S) proteoglycan exchange	Exchange/demand reaction	1
R_EX_cspg_c_LPAREN_e_RPAREN_	(-)	0.0315659	101.232	chondroitin sulfate C (GalNAc6S-GlcA) proteoglycan exchange	Exchange/demand reaction	1
R_CSPG_Dtly	(+)	0.0315659	101.232	chondroitin sulfate D transport, extracellular to lysosome	Transport, lysosomal	2
R_CSPG_Ctly	(+)	0.0315659	101.232	chondroitin sulfate C transport, extracellular to lysosome	Transport, lysosomal	2
R_CSDPASEly	(+)	0.0315659	101.232	chondroitin sulfate D proteoglycan protease, lysosome (endosome)	Chondroitin sulfate degradation	1
R_CSCPASEly	(+)	0.0315659	101.232	chondroitin sulfate C proteoglycan protease, lysosome (endosome)	Chondroitin sulfate degradation	1
R_TRIODTHYt2	(-)	0.0317442	101.804	T3 transport via facilitated diffusion	Transport, extracellular	4
R_THYOXt2	(-)	0.0317442	101.804	T4 transport via facilitated diffusion	Transport, extracellular	4
R_r2353	(+)	0.0317442	101.804	Organic anion transporter 5 Utilized transport	Transport, extracellular	0
R_OXAtp	(+)	0.0317442	101.804	oxalate transport out of peroxisome	Transport, peroxisomal	2
R_LPS3	(+)	0.0317442	101.804	lipase	Triacylglycerol synthesis	4
R_GLXO2p	(+)	0.0317442	101.804	glyoxylate oxidase, peroxisomal	Glyoxylate and dicarboxylate metabolism	4
R_XAOx	(+)	0.0343754	110.242	xanthine oxidase,peroxisomal	Purine catabolism	4
R_XAO2x	(+)	0.0343754	110.242	xanthine oxidase	Purine catabolism	4
R_XANtx	(+)	0.0343754	110.242	xanthine diffusion in peroxisome	Transport, peroxisomal	2
R_XANDp	(+)	0.0343754	110.242	xanthine dehydrogenase, peroxisomal	Purine catabolism	4
R_URATEtx	(+)	0.0343754	110.242	urate export from peroxisome	Transport, peroxisomal	2
R_r0547	(-)	0.0343754	110.242	Aldehyde:NADP+ oxidoreductase Phenylalanine metabolism EC:1.2.1.5	Phenylalanine metabolism	0
R_r0425	(+)	0.0343754	110.242	EC:1.1.1.42	Unassigned	0
R_r0425	(-)	0.0343754	110.242	EC:1.1.1.42	Unassigned	0
R_r0424	(+)	0.0343754	110.242	Isocitrate:NADP+ oxidoreductase (decarboxylating) Citrate cycle (TCA cycle) EC:1.1.1.42	Unassigned	0
R_r0084	(+)	0.0343754	110.242	Oxalosuccinate:NADP+ oxidoreductase (decarboxylating) Citrate cycle (TCA cycle) EC:1.1.1.42	Unassigned	0
R_HXANtx	(+)	0.0343754	110.242	hypoxanthine diffusion in peroxisome	Transport, peroxisomal	2
R_UREAt	(-)	0.0367936	117.997	Urea transport via facilitate diffusion	Transport, extracellular	4
R_PROt4_2_r	(+)	0.0367936	117.997	Proline transport (sodium symport) (2:1)	Transport, extracellular	4
R_PROt4_2_r	(-)	0.0367936	117.997	Proline transport (sodium symport) (2:1)	Transport, extracellular	4
R_PIt9	(+)	0.0393176	126.091	phosphate transport in/out via two Na+ symporter	Transport, extracellular	4
R_PIt9	(-)	0.0393176	126.091	phosphate transport in/out via two Na+ symporter	Transport, extracellular	4
R_HIStN1	(+)	0.041142	131.943	Histidine transport (Na, H coupled)	Transport, extracellular	4
R_HIStN1	(-)	0.041142	131.943	Histidine transport (Na, H coupled)	Transport, extracellular	4
R_HMGCOASim	(+)	0.0438492	140.624	Hydroxymethylglutaryl CoA synthase (ir)	Cholesterol metabolism	4
R_HACD1m	(-)	0.0438492	140.624	3-hydroxyacyl-CoA dehydrogenase (acetoacetyl-CoA) (mitochondria)	Tryptophan metabolism	1
R_ECOAH1m	(-)	0.0438492	140.624	3-hydroxyacyl-CoA dehydratase (3-hydroxybutanoyl-CoA) (mitochondria)	Tryptophan metabolism	2
R_TMDPP	(+)	0.0446693	143.254	thymidine phosphorylase	Pyrimidine catabolism	4
R_TMDPP	(-)	0.0446693	143.254	thymidine phosphorylase	Pyrimidine catabolism	4
R_THYMt	(-)	0.0446693	143.254	thymine reversible transport via facilated diffusion	Transport, extracellular	4
R_STS1	(+)	0.0446693	143.254	Steryl-sulfatase	Steroid metabolism	4
R_ST8SIA54g	(+)	0.0446693	143.254	Beta-galactoside alpha-2,3-sialyltransferase	Sphingolipid metabolism	4
R_ST8SIA53g	(+)	0.0446693	143.254	Beta-galactoside alpha-2,3-sialyltransferase	Sphingolipid metabolism	4
R_SADT	(+)	0.0446693	143.254	sulfate adenylyltransferase	Nucleotide interconversion	4
R_RE3009C	(+)	0.0446693	143.254	RE3009	Methionine and cysteine metabolism	0
R_RE1135C	(+)	0.0446693	143.254	RE1135	Steroid metabolism	0
R_RE1100C	(+)	0.0446693	143.254	RE1100	Steroid metabolism	0
R_PRGNLONESULT	(+)	0.0446693	143.254	steroid sulfotransferase	Steroid metabolism	4
R_NRPPHRSULT	(+)	0.0446693	143.254	Norepinephrine Sulfotransferase	Tyrosine metabolism	4
R_NRPPHRSFt	(+)	0.0446693	143.254	norepinephrine sulfate transport (diffusion)	Transport, extracellular	1
R_MAN6PI	(-)	0.0446693	143.254	mannose-6-phosphate isomerase	Fructose and mannose metabolism	2
R_GT1Atg	(-)	0.0446693	143.254	gt1a hs intracellular transport	Transport, golgi apparatus	1
R_GT1Ate	(+)	0.0446693	143.254	gt1a hs transport	Transport, extracellular	1
R_GD1Ctg	(-)	0.0446693	143.254	gd1c hs intracellular transport	Transport, golgi apparatus	1
R_GD1Cte	(+)	0.0446693	143.254	gd1c hs transport	Transport, extracellular	1
R_EX_thym_LPAREN_e_RPAREN_	(+)	0.0446693	143.254	Thymine exchange	Exchange/demand reaction	1
R_EX_nrpphrsf_LPAREN_e_RPAREN_	(+)	0.0446693	143.254	Sulfate derivative of norepinephrine exchange	Exchange/demand reaction	1
R_EX_mag_hs_LPAREN_e_RPAREN_	(+)	0.0446693	143.254	Monoacylglycerol 2 (homo sapiens) exchange	Exchange/demand reaction	1
R_EX_mag_hs_LPAREN_e_RPAREN_	(-)	0.0446693	143.254	Monoacylglycerol 2 (homo sapiens) exchange	Exchange/demand reaction	1
R_EX_gt1a_hs_LPAREN_e_RPAREN_	(+)	0.0446693	143.254	GT1a (homo sapiens) exchange	Exchange/demand reaction	1
R_EX_gd1c_hs_LPAREN_e_RPAREN_	(+)	0.0446693	143.254	GD1c (homo sapiens) exchange	Exchange/demand reaction	1
R_EX_estrones_LPAREN_e_RPAREN_	(+)	0.0446693	143.254	Estrone 3-sulfate exchange	Exchange/demand reaction	1
R_EX_dopasf_LPAREN_e_RPAREN_	(+)	0.0446693	143.254	Dopamine 3-O-sulfate exchange	Exchange/demand reaction	1
R_EX_4nphsf_LPAREN_e_RPAREN_	(+)	0.0446693	143.254	4-Nitrophenyl sulfate exchange	Exchange/demand reaction	1
R_ESTSULT	(+)	0.0446693	143.254	Estrogen sulfotransferase	Steroid metabolism	4
R_DOPASULT	(+)	0.0446693	143.254	Dopamine Sulfotransferase	Tyrosine metabolism	4
R_DOPASFt	(+)	0.0446693	143.254	Dopamine 3-0-sulfate transport (diffusion)	Transport, extracellular	1
R_DHEASULT	(+)	0.0446693	143.254	Dehydroepiandrosterone sulfotransferase	Steroid metabolism	4
R_CHSTEROLSULT	(+)	0.0446693	143.254	steroid sulfotransferase	Steroid metabolism	4
R_BPNT2	(+)	0.0446693	143.254	3',5'-bisphosphate nucleotidase (paps)	Nucleotide interconversion	4
R_BPNT	(+)	0.0446693	143.254	3',5'-bisphosphate nucleotidase	Nucleotide interconversion	4
R_TREHe	(+)	0.0470872	151.009	alpha,alpha-trehalase	Starch and sucrose metabolism	4
R_EX_tre_LPAREN_e_RPAREN_	(-)	0.0470872	151.009	Trehalose exchange	Exchange/demand reaction	1
R_BILGLCURte	(+)	0.0537937	172.516	bilirubin monoglucuronide transport MDR	Transport, extracellular	2
R_BILDGLCURte	(+)	0.0537937	172.516	bilirubin beta-diglucuronide transport MDR	Transport, extracellular	2
R_TMNDNCCOAtx	(+)	0.0551189	176.766	fatty acid intracellular transport	Transport, peroxisomal	2
R_TMNDNCCOAtx	(-)	0.0551189	176.766	fatty acid intracellular transport	Transport, peroxisomal	2
R_TETTET6t	(+)	0.0551189	176.766	fatty acid transport via diffusion	Transport, extracellular	2
R_TETTET6COAtx	(+)	0.0551189	176.766	fatty acid intracellular transport	Transport, peroxisomal	2
R_TETPENT6t	(+)	0.0551189	176.766	fatty acid transport via diffusion	Transport, extracellular	2
R_TETPENT6COAtx	(+)	0.0551189	176.766	fatty acid intracellular transport	Transport, peroxisomal	0
R_TETPENT3COAtx	(+)	0.0551189	176.766	fatty acid intracellular transport	Transport, peroxisomal	0
R_TETHEX3t	(+)	0.0551189	176.766	fatty acid transport via diffusion	Transport, extracellular	2
R_TETHEX3COAtx	(+)	0.0551189	176.766	fatty acid intracellular transport	Transport, peroxisomal	2
R_STCOAtx	(+)	0.0551189	176.766	fatty acid intracellular transport	Transport, peroxisomal	2
R_RE3626M	(+)	0.0551189	176.766	RE3626	Fatty acid oxidation	0
R_RE3624M	(+)	0.0551189	176.766	RE3624	Fatty acid oxidation	0
R_RE3006M	(+)	0.0551189	176.766	RE3006	Fatty acid oxidation	0
R_RE3005M	(+)	0.0551189	176.766	RE3005	Fatty acid oxidation	0
R_RE3004M	(+)	0.0551189	176.766	RE3004	Fatty acid oxidation	0
R_RE3003M	(-)	0.0551189	176.766	RE3003	Fatty acid oxidation	0
R_RE3001M	(+)	0.0551189	176.766	RE3001	Fatty acid oxidation	0
R_RE3000M	(+)	0.0551189	176.766	RE3000	Fatty acid oxidation	0
R_RE2999M	(+)	0.0551189	176.766	RE2999	Fatty acid oxidation	0
R_RE2998M	(+)	0.0551189	176.766	RE2998	Fatty acid oxidation	0
R_RE1573M	(-)	0.0551189	176.766	RE1573	Fatty acid oxidation	0
R_RE1533M	(-)	0.0551189	176.766	RE1533	Fatty acid oxidation	0
R_RE1526M	(-)	0.0551189	176.766	RE1526	Fatty acid oxidation	0
R_RE1521M	(-)	0.0551189	176.766	RE1521	Fatty acid oxidation	0
R_RE1519M	(-)	0.0551189	176.766	RE1519	Fatty acid oxidation	0
R_RE1518M	(-)	0.0551189	176.766	RE1518	Fatty acid oxidation	0
R_ODECOAtx	(-)	0.0551189	176.766	fatty acid intracellular transport	Transport, peroxisomal	2
R_HEXCt	(+)	0.0551189	176.766	fatty acid transport via diffusion	Transport, extracellular	2
R_HEXCCOAtx	(+)	0.0551189	176.766	fatty acid intracellular transport	Transport, peroxisomal	2
R_HDD2COAtx	(-)	0.0551189	176.766	hdd2coa intracellular transport	Transport, peroxisomal	1
R_FAOXC260240x	(+)	0.0551189	176.766	Beta oxidation of long chain fatty acid	Fatty acid oxidation	4
R_FAOXC246226x	(+)	0.0551189	176.766	Beta oxidation of long chain fatty acid	Fatty acid oxidation	4
R_FAOXC2452256x	(+)	0.0551189	176.766	Beta oxidation of long chain fatty acid	Fatty acid oxidation	4
R_FAOXC2452253x	(+)	0.0551189	176.766	Beta oxidation of long chain fatty acid	Fatty acid oxidation	4
R_FAOXC2442246x	(+)	0.0551189	176.766	Beta oxidation of long chain fatty acid	Fatty acid oxidation	4
R_FAOXC241181x	(+)	0.0551189	176.766	Beta oxidation of long chain fatty acid	Fatty acid oxidation	4
R_FAOXC240200x	(+)	0.0551189	176.766	Beta oxidation of long chain fatty acid	Fatty acid oxidation	4
R_FAOXC226205x	(+)	0.0551189	176.766	Beta oxidation of long chain fatty acid	Fatty acid oxidation	4
R_FAOXC2252053x	(+)	0.0551189	176.766	Beta oxidation of long chain fatty acid	Fatty acid oxidation	4
R_FAOXC2251836x	(+)	0.0551189	176.766	Beta oxidation of long chain fatty acid	Fatty acid oxidation	4
R_FAOXC2242046x	(+)	0.0551189	176.766	Beta oxidation of long chain fatty acid	Fatty acid oxidation	4
R_FAOXC2051843x	(+)	0.0551189	176.766	Beta oxidation of long chain fatty acid	Fatty acid oxidation	4
R_FAOXC200180x	(+)	0.0551189	176.766	Beta oxidation of long chain fatty acid	Fatty acid oxidation	4
R_FAOXC18480x	(+)	0.0551189	176.766	Beta oxidation of long chain fatty acid	Fatty acid oxidation	4
R_FAOXC183806x	(+)	0.0551189	176.766	Beta oxidation of long chain fatty acid	Fatty acid oxidation	4
R_FAOXC180x	(+)	0.0551189	176.766	Beta oxidation of long chain fatty acid	Fatty acid oxidation	4
R_FAOXC16080x	(+)	0.0551189	176.766	Beta oxidation of long chain fatty acid	Fatty acid oxidation	4
R_FACOAL260	(+)	0.0551189	176.766	fatty-acid--CoA ligase (n-C26:0)	Fatty acid oxidation	4
R_FACOAL246_1	(+)	0.0551189	176.766	fatty-acid--CoA ligase	Fatty acid oxidation	4
R_FACOAL245_1	(+)	0.0551189	176.766	fatty-acid--CoA ligase	Fatty acid oxidation	4
R_FACOAL244_1	(+)	0.0551189	176.766	fatty-acid--CoA ligase	Fatty acid oxidation	4
R_FACOAL240	(-)	0.0551189	176.766	fatty-acid--CoA ligase	Fatty acid oxidation	4
R_EX_tettet6_LPAREN_e_RPAREN_	(-)	0.0551189	176.766	tetracosatetraenoic acid n-6 exchange	Exchange/demand reaction	1
R_EX_tetpent6_LPAREN_e_RPAREN_	(-)	0.0551189	176.766	tetracosapentaenoic acid, n-6 exchange	Exchange/demand reaction	1
R_EX_tethex3_LPAREN_e_RPAREN_	(-)	0.0551189	176.766	tetracosahexaenoic acid, n-3 exchange	Exchange/demand reaction	1
R_EX_lgnc_LPAREN_e_RPAREN_	(+)	0.0551189	176.766	lignoceric acid exchange	Exchange/demand reaction	1
R_EX_hexc_LPAREN_e_RPAREN_	(-)	0.0551189	176.766	hexacosanoate (n-C26:0) exchange	Exchange/demand reaction	1
R_CLPNDCOAtx	(-)	0.0551189	176.766	fatty acid intracellular transport	Transport, peroxisomal	2
R_C226COAtx	(+)	0.0551189	176.766	fatty acid intracellular transport	Transport, peroxisomal	2
R_TSTSTERONEtr	(-)	0.0562611	180.429	testosterone intracellular transport	Transport, endoplasmic reticular	2
R_TSTSTERONEt	(+)	0.0562611	180.429	Testosterone transport	Transport, extracellular	2
R_PROD2	(+)	0.0562611	180.429	Proline dehydrogenase	Arginine and Proline Metabolism	2
R_PRO1x	(+)	0.0562611	180.429	L-ProlineNAD+ 5-oxidoreductase	Transport, extracellular	2
R_EX_tststerone_LPAREN_e_RPAREN_	(-)	0.0562611	180.429	Testosterone exchange	Exchange/demand reaction	1
R_r0545	(+)	0.0565613	181.392	Phenylacetaldehyde:NAD+ oxidoreductase Phenylalanine metabolism / Styrene degradation EC:1.2.1.5 EC:1.2.1.39	Phenylalanine metabolism	0
R_INSTt4	(+)	0.061013	195.669	inositol transport via sodium symport	Transport, extracellular	4
R_INSTt4	(-)	0.061013	195.669	inositol transport via sodium symport	Transport, extracellular	4
R_Uritm	(-)	0.0633495	203.162	uridine facilated transport in mitochondria	Transport, mitochondrial	4
R_UMPKm	(-)	0.0633495	203.162	UMP kinase (mitochondrial, ATP)	Nucleotide interconversion	1
R_RE0456M	(-)	0.0633495	203.162	RE0456	Pyrimidine synthesis	0
R_NTD2m	(+)	0.0633495	203.162	5'-nucleotidase (UMP), mitochondrial	Nucleotide interconversion	4
R_NDPK2m	(-)	0.0633495	203.162	nucleoside-diphosphate kinase (ATP:UDP), mitochondrial	Nucleotide interconversion	2
R_r0539	(+)	0.0634704	203.55	Cysteamine:oxygen oxidoreductase Taurine and hypotaurine metabolism EC:1.13.11.19	Taurine and hypotaurine metabolism	0
R_PNTEH	(+)	0.0634704	203.55	Hydrolase Class ( RXN R02973)	CoA catabolism	4
R_EX_ach_LPAREN_e_RPAREN_	(+)	0.0634704	203.55	Acetylcholine exchange	Exchange/demand reaction	1
R_COAtn	(+)	0.0634704	203.55	coenzyme A transport, nuclear	Transport, nuclear	2
R_COAtn	(-)	0.0634704	203.55	coenzyme A transport, nuclear	Transport, nuclear	2
R_CHOLtn	(+)	0.0634704	203.55	Choline transport, nuclear through pores	Transport, nuclear	2
R_CHOLtn	(-)	0.0634704	203.55	Choline transport, nuclear through pores	Transport, nuclear	2
R_CHATn	(+)	0.0634704	203.55	Choline O-acetyltransferase	Glycerophospholipid metabolism	4
R_CHATn	(-)	0.0634704	203.55	Choline O-acetyltransferase	Glycerophospholipid metabolism	4
R_CHAT	(+)	0.0634704	203.55	Choline O-acetyltransferase	Glycerophospholipid metabolism	4
R_CHAT	(-)	0.0634704	203.55	Choline O-acetyltransferase	Glycerophospholipid metabolism	4
R_PRGNLONEtm	(-)	0.0667277	213.996	pregnenolone intracellular transport	Transport, mitochondrial	1
R_P45011A1m	(+)	0.0667277	213.996	Cytochrome P450 11A1, mitochondrial [Precursor]	Steroid metabolism	4
R_EX_4mptnl_LPAREN_e_RPAREN_	(+)	0.0667277	213.996	4-methylpentanal Exchange	Exchange/demand reaction	1
R_TYRTAm	(+)	0.0755741	242.366	tyrosine transaminase, mitochondrial	Tyrosine metabolism	4
R_T4HCINNMFM	(+)	0.0755741	242.366	4-hydroxycinnamate formation	Ubiquinone synthesis	2
R_r1078	(+)	0.0755741	242.366	Vesicular transport	Transport, mitochondrial	0
R_r0954	(+)	0.0755741	242.366	MCT 1 Transport reaction	Transport, peroxisomal	0
R_r0488	(-)	0.0755741	242.366	(R)-Mevalonate:NADP+ oxidoreductase (CoA acylating) Biosynthesis of steroids EC:1.1.1.34	Cholesterol metabolism	0
R_PMEVKx	(+)	0.0755741	242.366	phosphomevalonate kinase	Cholesterol metabolism	4
R_PMEVKc	(+)	0.0755741	242.366	phosphomevalonate kinase, cytosol	Squalene and cholesterol synthesis	4
R_MEVK1x	(+)	0.0755741	242.366	mevalonate kinase (atp)	Cholesterol metabolism	4
R_MEVK1c	(+)	0.0755741	242.366	mevalonate kinase (atp) cytosol	Squalene and cholesterol synthesis	4
R_MAOX	(+)	0.0755741	242.366	Methylamine oxidase	Tyrosine metabolism	2
R_IPDPtx	(+)	0.0755741	242.366	Isopentenyl diphosphate transport (peroxisome)	Transport, peroxisomal	1
R_IPDPtx	(-)	0.0755741	242.366	Isopentenyl diphosphate transport (peroxisome)	Transport, peroxisomal	1
R_IPDDIx	(+)	0.0755741	242.366	isopentenyl-diphosphate D-isomerase	Cholesterol metabolism	4
R_IPDDI	(+)	0.0755741	242.366	isopentenyl-diphosphate D-isomerase	Squalene and cholesterol synthesis	3
R_HBZOPT10m	(+)	0.0755741	242.366	Hydroxybenzoate Decaprenyltransferase	Ubiquinone synthesis	4
R_GRTTx	(+)	0.0755741	242.366	geranyltranstransferase	Cholesterol metabolism	4
R_GRTT	(+)	0.0755741	242.366	geranyltranstransferase	Cholesterol metabolism	2
R_DPPS	(+)	0.0755741	242.366	decaprenyl synthase	Miscellaneous	2
R_DPMVDx	(+)	0.0755741	242.366	diphosphomevalonate decarboxylase	Cholesterol metabolism	4
R_DPMVDc	(+)	0.0755741	242.366	diphosphomevalonate decarboxylase, cytosol	Squalene and cholesterol synthesis	4
R_DPHMBDCm	(+)	0.0755741	242.366	3-Decaprenyl-4-hydroxy-5-methoxybenzoate decarboxylation	Ubiquinone synthesis	2
R_DMATTx	(+)	0.0755741	242.366	dimethylallyltranstransferase	Cholesterol metabolism	4
R_DMATT	(+)	0.0755741	242.366	dimethylallyltranstransferase	Cholesterol metabolism	2
R_DHDPBMTm	(+)	0.0755741	242.366	dihydroxydecaprenylbenzoate methyltransferase	Ubiquinone synthesis	4
R_DECDPtm	(+)	0.0755741	242.366	lipid, flip-flop intracellular transport	Transport, mitochondrial	2
R_COUCOAFm	(+)	0.0755741	242.366	p-coumaroyl-CoA formation	Ubiquinone synthesis	2
R_COQ7m	(+)	0.0755741	242.366	Ubiquinone biosynthesis COQ7	Ubiquinone synthesis	4
R_COQ6m	(+)	0.0755741	242.366	Ubiquinone biosynthesis monooxgenase COQ6	Ubiquinone synthesis	4
R_COQ5m	(+)	0.0755741	242.366	Ubiquinone biosynthesis methyltransferase COQ5	Ubiquinone synthesis	2
R_COQ3m	(+)	0.0755741	242.366	methyltransferase COQ3	Ubiquinone synthesis	4
R_MAN1PT2	(+)	0.0801637	257.085	mannose-1-phosphate guanylyltransferase (GDP)	Fructose and mannose metabolism	0
R_TYRDOPO	(+)	0.0828647	265.747	Tyrosine:dopa oxidase	Tyrosine metabolism	4
R_THP2Ctp	(-)	0.0828647	265.747	2,3,4,5-Tetrahydropyridine-2-carboxylate transport, peroxisomal	Transport, peroxisomal	1
R_ST8SIA52g	(+)	0.0828647	265.747	Beta-galactoside alpha-2,3-sialyltransferase	Sphingolipid metabolism	4
R_RE3198C	(+)	0.0828647	265.747	RE3198	Tyrosine metabolism	0
R_RE1254C	(+)	0.0828647	265.747	RE1254	Lysine metabolism	0
R_RE0569E	(+)	0.0828647	265.747	RE0569	Fatty acid synthesis	0
R_r2539	(+)	0.0828647	265.747	Postulated transport reaction	Transport, mitochondrial	0
R_r2505	(+)	0.0828647	265.747	ATP-binding Cassette (ABC) TCDB:3.A.1.208.8	Transport, endoplasmic reticular	0
R_r2150	(+)	0.0828647	265.747	Resistance-Nodulation-Cell Division (RND) TCDB:2.A.60.1.14	Transport, extracellular	0
R_r2145	(-)	0.0828647	265.747	Resistance-Nodulation-Cell Division (RND) TCDB:2.A.60.1.14	Transport, extracellular	0
R_r2144	(-)	0.0828647	265.747	Resistance-Nodulation-Cell Division (RND) TCDB:2.A.60.1.14	Transport, extracellular	0
R_r2142	(+)	0.0828647	265.747	Resistance-Nodulation-Cell Division (RND) TCDB:2.A.60.1.14	Transport, extracellular	0
R_r2142	(-)	0.0828647	265.747	Resistance-Nodulation-Cell Division (RND) TCDB:2.A.60.1.14	Transport, extracellular	0
R_r2141	(+)	0.0828647	265.747	Resistance-Nodulation-Cell Division (RND) TCDB:2.A.60.1.14	Transport, extracellular	0
R_r2141	(-)	0.0828647	265.747	Resistance-Nodulation-Cell Division (RND) TCDB:2.A.60.1.14	Transport, extracellular	0
R_r2140	(+)	0.0828647	265.747	Resistance-Nodulation-Cell Division (RND) TCDB:2.A.60.1.14	Transport, extracellular	0
R_r2140	(-)	0.0828647	265.747	Resistance-Nodulation-Cell Division (RND) TCDB:2.A.60.1.14	Transport, extracellular	0
R_r2139	(+)	0.0828647	265.747	Resistance-Nodulation-Cell Division (RND) TCDB:2.A.60.1.14	Transport, extracellular	0
R_r2139	(-)	0.0828647	265.747	Resistance-Nodulation-Cell Division (RND) TCDB:2.A.60.1.14	Transport, extracellular	0
R_r2137	(+)	0.0828647	265.747	Major Facilitator(MFS) TCDB:2.A.1.14.6	Transport, extracellular	0
R_r2137	(-)	0.0828647	265.747	Major Facilitator(MFS) TCDB:2.A.1.14.6	Transport, extracellular	0
R_r2136	(+)	0.0828647	265.747	Major Facilitator(MFS) TCDB:2.A.1.14.6	Transport, extracellular	0
R_r2133	(+)	0.0828647	265.747	Major Facilitator(MFS) TCDB:2.A.1.13.1	Transport, extracellular	0
R_r2133	(-)	0.0828647	265.747	Major Facilitator(MFS) TCDB:2.A.1.13.1	Transport, extracellular	0
R_r2132	(+)	0.0828647	265.747	Major Facilitator(MFS) TCDB:2.A.1.13.1	Transport, extracellular	0
R_r2132	(-)	0.0828647	265.747	Major Facilitator(MFS) TCDB:2.A.1.13.1	Transport, extracellular	0
R_r2131	(+)	0.0828647	265.747	Major Facilitator(MFS) TCDB:2.A.1.13.1	Transport, extracellular	0
R_r2131	(-)	0.0828647	265.747	Major Facilitator(MFS) TCDB:2.A.1.13.1	Transport, extracellular	0
R_r2130	(+)	0.0828647	265.747	Major Facilitator(MFS) TCDB:2.A.1.13.1	Transport, extracellular	0
R_r2130	(-)	0.0828647	265.747	Major Facilitator(MFS) TCDB:2.A.1.13.1	Transport, extracellular	0
R_r2129	(+)	0.0828647	265.747	Major Facilitator(MFS) TCDB:2.A.1.13.1	Transport, extracellular	0
R_r2129	(-)	0.0828647	265.747	Major Facilitator(MFS) TCDB:2.A.1.13.1	Transport, extracellular	0
R_r2128	(+)	0.0828647	265.747	Major Facilitator(MFS) TCDB:2.A.1.13.1	Transport, extracellular	0
R_r2128	(-)	0.0828647	265.747	Major Facilitator(MFS) TCDB:2.A.1.13.1	Transport, extracellular	0
R_r2127	(+)	0.0828647	265.747	Major Facilitator(MFS) TCDB:2.A.1.13.1	Transport, extracellular	0
R_r2127	(-)	0.0828647	265.747	Major Facilitator(MFS) TCDB:2.A.1.13.1	Transport, extracellular	0
R_r2126	(+)	0.0828647	265.747	Major Facilitator(MFS) TCDB:2.A.1.13.1	Transport, extracellular	0
R_r2126	(-)	0.0828647	265.747	Major Facilitator(MFS) TCDB:2.A.1.13.1	Transport, extracellular	0
R_r2125	(+)	0.0828647	265.747	Major Facilitator(MFS) TCDB:2.A.1.13.1	Transport, extracellular	0
R_r2125	(-)	0.0828647	265.747	Major Facilitator(MFS) TCDB:2.A.1.13.1	Transport, extracellular	0
R_r2124	(+)	0.0828647	265.747	Major Facilitator(MFS) TCDB:2.A.1.13.1	Transport, extracellular	0
R_r2124	(-)	0.0828647	265.747	Major Facilitator(MFS) TCDB:2.A.1.13.1	Transport, extracellular	0
R_r2123	(+)	0.0828647	265.747	Major Facilitator(MFS) TCDB:2.A.1.13.1	Transport, extracellular	0
R_r2123	(-)	0.0828647	265.747	Major Facilitator(MFS) TCDB:2.A.1.13.1	Transport, extracellular	0
R_r2122	(+)	0.0828647	265.747	Major Facilitator(MFS) TCDB:2.A.1.13.1	Transport, extracellular	0
R_r2122	(-)	0.0828647	265.747	Major Facilitator(MFS) TCDB:2.A.1.13.1	Transport, extracellular	0
R_r2121	(+)	0.0828647	265.747	Major Facilitator(MFS) TCDB:2.A.1.13.1	Transport, extracellular	0
R_r2121	(-)	0.0828647	265.747	Major Facilitator(MFS) TCDB:2.A.1.13.1	Transport, extracellular	0
R_r2120	(+)	0.0828647	265.747	Major Facilitator(MFS) TCDB:2.A.1.13.1	Transport, extracellular	0
R_r2120	(-)	0.0828647	265.747	Major Facilitator(MFS) TCDB:2.A.1.13.1	Transport, extracellular	0
R_r2119	(+)	0.0828647	265.747	Major Facilitator(MFS) TCDB:2.A.1.13.1	Transport, extracellular	0
R_r2119	(-)	0.0828647	265.747	Major Facilitator(MFS) TCDB:2.A.1.13.1	Transport, extracellular	0
R_r2118	(+)	0.0828647	265.747	Major Facilitator(MFS) TCDB:2.A.1.13.1	Transport, extracellular	0
R_r2118	(-)	0.0828647	265.747	Major Facilitator(MFS) TCDB:2.A.1.13.1	Transport, extracellular	0
R_r2117	(+)	0.0828647	265.747	Major Facilitator(MFS) TCDB:2.A.1.13.1	Transport, extracellular	0
R_r2117	(-)	0.0828647	265.747	Major Facilitator(MFS) TCDB:2.A.1.13.1	Transport, extracellular	0
R_r2116	(+)	0.0828647	265.747	Major Facilitator(MFS) TCDB:2.A.1.13.1	Transport, extracellular	0
R_r2116	(-)	0.0828647	265.747	Major Facilitator(MFS) TCDB:2.A.1.13.1	Transport, extracellular	0
R_r2115	(+)	0.0828647	265.747	Major Facilitator(MFS) TCDB:2.A.1.13.1	Transport, extracellular	0
R_r2115	(-)	0.0828647	265.747	Major Facilitator(MFS) TCDB:2.A.1.13.1	Transport, extracellular	0
R_r2114	(+)	0.0828647	265.747	Major Facilitator(MFS) TCDB:2.A.1.13.1	Transport, extracellular	0
R_r2114	(-)	0.0828647	265.747	Major Facilitator(MFS) TCDB:2.A.1.13.1	Transport, extracellular	0
R_r2113	(+)	0.0828647	265.747	Major Facilitator(MFS) TCDB:2.A.1.13.1	Transport, extracellular	0
R_r2113	(-)	0.0828647	265.747	Major Facilitator(MFS) TCDB:2.A.1.13.1	Transport, extracellular	0
R_r2112	(+)	0.0828647	265.747	Major Facilitator(MFS) TCDB:2.A.1.13.1	Transport, extracellular	0
R_r2112	(-)	0.0828647	265.747	Major Facilitator(MFS) TCDB:2.A.1.13.1	Transport, extracellular	0
R_r2111	(+)	0.0828647	265.747	Major Facilitator(MFS) TCDB:2.A.1.13.1	Transport, extracellular	0
R_r2111	(-)	0.0828647	265.747	Major Facilitator(MFS) TCDB:2.A.1.13.1	Transport, extracellular	0
R_r2110	(+)	0.0828647	265.747	Major Facilitator(MFS) TCDB:2.A.1.13.1	Transport, extracellular	0
R_r2110	(-)	0.0828647	265.747	Major Facilitator(MFS) TCDB:2.A.1.13.1	Transport, extracellular	0
R_r2109	(+)	0.0828647	265.747	Major Facilitator(MFS) TCDB:2.A.1.13.1	Transport, extracellular	0
R_r2109	(-)	0.0828647	265.747	Major Facilitator(MFS) TCDB:2.A.1.13.1	Transport, extracellular	0
R_r2108	(+)	0.0828647	265.747	Major Facilitator(MFS) TCDB:2.A.1.13.1	Transport, extracellular	0
R_r2108	(-)	0.0828647	265.747	Major Facilitator(MFS) TCDB:2.A.1.13.1	Transport, extracellular	0
R_r2107	(+)	0.0828647	265.747	Major Facilitator(MFS) TCDB:2.A.1.13.1	Transport, extracellular	0
R_r2107	(-)	0.0828647	265.747	Major Facilitator(MFS) TCDB:2.A.1.13.1	Transport, extracellular	0
R_r2106	(+)	0.0828647	265.747	Major Facilitator(MFS) TCDB:2.A.1.13.1	Transport, extracellular	0
R_r2106	(-)	0.0828647	265.747	Major Facilitator(MFS) TCDB:2.A.1.13.1	Transport, extracellular	0
R_r2105	(+)	0.0828647	265.747	Major Facilitator(MFS) TCDB:2.A.1.13.1	Transport, extracellular	0
R_r2105	(-)	0.0828647	265.747	Major Facilitator(MFS) TCDB:2.A.1.13.1	Transport, extracellular	0
R_r2104	(+)	0.0828647	265.747	Major Facilitator(MFS) TCDB:2.A.1.13.1	Transport, extracellular	0
R_r2104	(-)	0.0828647	265.747	Major Facilitator(MFS) TCDB:2.A.1.13.1	Transport, extracellular	0
R_r2103	(+)	0.0828647	265.747	Major Facilitator(MFS) TCDB:2.A.1.13.1	Transport, extracellular	0
R_r2103	(-)	0.0828647	265.747	Major Facilitator(MFS) TCDB:2.A.1.13.1	Transport, extracellular	0
R_r2102	(+)	0.0828647	265.747	Major Facilitator(MFS) TCDB:2.A.1.13.1	Transport, extracellular	0
R_r2102	(-)	0.0828647	265.747	Major Facilitator(MFS) TCDB:2.A.1.13.1	Transport, extracellular	0
R_r2101	(+)	0.0828647	265.747	Major Facilitator(MFS) TCDB:2.A.1.13.1	Transport, extracellular	0
R_r2101	(-)	0.0828647	265.747	Major Facilitator(MFS) TCDB:2.A.1.13.1	Transport, extracellular	0
R_r2100	(+)	0.0828647	265.747	Major Facilitator(MFS) TCDB:2.A.1.13.1	Transport, extracellular	0
R_r2100	(-)	0.0828647	265.747	Major Facilitator(MFS) TCDB:2.A.1.13.1	Transport, extracellular	0
R_r2099	(+)	0.0828647	265.747	Major Facilitator(MFS) TCDB:2.A.1.13.1	Transport, extracellular	0
R_r2099	(-)	0.0828647	265.747	Major Facilitator(MFS) TCDB:2.A.1.13.1	Transport, extracellular	0
R_r2098	(+)	0.0828647	265.747	Major Facilitator(MFS) TCDB:2.A.1.13.1	Transport, extracellular	0
R_r2098	(-)	0.0828647	265.747	Major Facilitator(MFS) TCDB:2.A.1.13.1	Transport, extracellular	0
R_r2097	(+)	0.0828647	265.747	Major Facilitator(MFS) TCDB:2.A.1.13.1	Transport, extracellular	0
R_r2097	(-)	0.0828647	265.747	Major Facilitator(MFS) TCDB:2.A.1.13.1	Transport, extracellular	0
R_r2096	(+)	0.0828647	265.747	Major Facilitator(MFS) TCDB:2.A.1.13.1	Transport, extracellular	0
R_r2096	(-)	0.0828647	265.747	Major Facilitator(MFS) TCDB:2.A.1.13.1	Transport, extracellular	0
R_r2095	(+)	0.0828647	265.747	Major Facilitator(MFS) TCDB:2.A.1.13.1	Transport, extracellular	0
R_r2095	(-)	0.0828647	265.747	Major Facilitator(MFS) TCDB:2.A.1.13.1	Transport, extracellular	0
R_r2094	(+)	0.0828647	265.747	Major Facilitator(MFS) TCDB:2.A.1.13.1	Transport, extracellular	0
R_r2094	(-)	0.0828647	265.747	Major Facilitator(MFS) TCDB:2.A.1.13.1	Transport, extracellular	0
R_r2093	(+)	0.0828647	265.747	Major Facilitator(MFS) TCDB:2.A.1.13.1	Transport, extracellular	0
R_r2093	(-)	0.0828647	265.747	Major Facilitator(MFS) TCDB:2.A.1.13.1	Transport, extracellular	0
R_r2092	(+)	0.0828647	265.747	Major Facilitator(MFS) TCDB:2.A.1.13.1	Transport, extracellular	0
R_r2092	(-)	0.0828647	265.747	Major Facilitator(MFS) TCDB:2.A.1.13.1	Transport, extracellular	0
R_r2091	(+)	0.0828647	265.747	Major Facilitator(MFS) TCDB:2.A.1.13.1	Transport, extracellular	0
R_r2091	(-)	0.0828647	265.747	Major Facilitator(MFS) TCDB:2.A.1.13.1	Transport, extracellular	0
R_r2090	(+)	0.0828647	265.747	Major Facilitator(MFS) TCDB:2.A.1.13.1	Transport, extracellular	0
R_r2090	(-)	0.0828647	265.747	Major Facilitator(MFS) TCDB:2.A.1.13.1	Transport, extracellular	0
R_r2089	(+)	0.0828647	265.747	Major Facilitator(MFS) TCDB:2.A.1.13.1	Transport, extracellular	0
R_r2089	(-)	0.0828647	265.747	Major Facilitator(MFS) TCDB:2.A.1.13.1	Transport, extracellular	0
R_r2088	(+)	0.0828647	265.747	Major Facilitator(MFS) TCDB:2.A.1.13.1	Transport, extracellular	0
R_r2088	(-)	0.0828647	265.747	Major Facilitator(MFS) TCDB:2.A.1.13.1	Transport, extracellular	0
R_r2087	(+)	0.0828647	265.747	Major Facilitator(MFS) TCDB:2.A.1.13.1	Transport, extracellular	0
R_r2087	(-)	0.0828647	265.747	Major Facilitator(MFS) TCDB:2.A.1.13.1	Transport, extracellular	0
R_r2086	(+)	0.0828647	265.747	Major Facilitator(MFS) TCDB:2.A.1.13.1	Transport, extracellular	0
R_r2086	(-)	0.0828647	265.747	Major Facilitator(MFS) TCDB:2.A.1.13.1	Transport, extracellular	0
R_r2085	(+)	0.0828647	265.747	Major Facilitator(MFS) TCDB:2.A.1.13.1	Transport, extracellular	0
R_r2085	(-)	0.0828647	265.747	Major Facilitator(MFS) TCDB:2.A.1.13.1	Transport, extracellular	0
R_r2084	(+)	0.0828647	265.747	Major Facilitator(MFS) TCDB:2.A.1.13.1	Transport, extracellular	0
R_r2084	(-)	0.0828647	265.747	Major Facilitator(MFS) TCDB:2.A.1.13.1	Transport, extracellular	0
R_r2083	(+)	0.0828647	265.747	Major Facilitator(MFS) TCDB:2.A.1.13.1	Transport, extracellular	0
R_r2083	(-)	0.0828647	265.747	Major Facilitator(MFS) TCDB:2.A.1.13.1	Transport, extracellular	0
R_r2082	(+)	0.0828647	265.747	Major Facilitator(MFS) TCDB:2.A.1.13.1	Transport, extracellular	0
R_r2082	(-)	0.0828647	265.747	Major Facilitator(MFS) TCDB:2.A.1.13.1	Transport, extracellular	0
R_r2081	(+)	0.0828647	265.747	Major Facilitator(MFS) TCDB:2.A.1.13.1	Transport, extracellular	0
R_r2081	(-)	0.0828647	265.747	Major Facilitator(MFS) TCDB:2.A.1.13.1	Transport, extracellular	0
R_r2080	(+)	0.0828647	265.747	Major Facilitator(MFS) TCDB:2.A.1.13.1	Transport, extracellular	0
R_r2080	(-)	0.0828647	265.747	Major Facilitator(MFS) TCDB:2.A.1.13.1	Transport, extracellular	0
R_r1500	(+)	0.0828647	265.747	Glycoside-Pentoside-Hexuronide (GPH):Cation Symporter TCDB:2.A.28.1.1	Transport, extracellular	0
R_r1499	(+)	0.0828647	265.747	Glycoside-Pentoside-Hexuronide (GPH):Cation Symporter TCDB:2.A.28.1.1	Transport, extracellular	0
R_PPD2CSPp	(+)	0.0828647	265.747	PPD2CSPp	Lysine metabolism	2
R_NNATr	(+)	0.0828647	265.747	nicotinate-nucleotide adenylyltransferase	NAD metabolism	4
R_NMNATr	(+)	0.0828647	265.747	nicotinamide-nucleotide adenylyltransferase	NAD metabolism	4
R_NMNATr	(-)	0.0828647	265.747	nicotinamide-nucleotide adenylyltransferase	NAD metabolism	4
R_MI3PP	(+)	0.0828647	265.747	myo-inositol 3-phosphatase	Inositol phosphate metabolism	4
R_MI34PP	(+)	0.0828647	265.747	inositol-3,4-bisphosphate 4-phosphatase	Inositol phosphate metabolism	4
R_MI134PP	(+)	0.0828647	265.747	inositol-1,3,4-trisphosphate 1-phosphatase	Inositol phosphate metabolism	4
R_MAN6PI	(+)	0.0828647	265.747	mannose-6-phosphate isomerase	Fructose and mannose metabolism	2
R_LYStip	(+)	0.0828647	265.747	L-lysine transport, peroxisomal (irreversible)	Transport, peroxisomal	2
R_LYSOXp	(+)	0.0828647	265.747	L-lysine oxidase, peroxisomal	Lysine metabolism	2
R_LPCOXp	(+)	0.0828647	265.747	L-pipecolate oxidase, peroxisomal	Lysine metabolism	4
R_INOSTO	(+)	0.0828647	265.747	inositol oxygenase	Inositol phosphate metabolism	4
R_GQ1Btg	(-)	0.0828647	265.747	gq1b hs intracellular transport	Transport, golgi apparatus	1
R_GQ1Bte	(+)	0.0828647	265.747	gq1b hs transport	Transport, extracellular	1
R_EX_ppa_LPAREN_e_RPAREN_	(+)	0.0828647	265.747	Propionate exchange	Exchange/demand reaction	1
R_EX_malcoa_LPAREN_e_RPAREN_	(-)	0.0828647	265.747	malonyl-CoA(4-) exchange	Exchange/demand reaction	1
R_EX_gq1b_hs_LPAREN_e_RPAREN_	(+)	0.0828647	265.747	GQ1b (homo sapiens) exchange	Exchange/demand reaction	1
R_EX_for_LPAREN_e_RPAREN_	(+)	0.0828647	265.747	Formate exchange	Exchange/demand reaction	1
R_EX_for_LPAREN_e_RPAREN_	(-)	0.0828647	265.747	Formate exchange	Exchange/demand reaction	1
R_EX_coa_LPAREN_e_RPAREN_	(+)	0.0828647	265.747	exchange reaction for coa	Exchange/demand reaction	1
R_EX_cholate_LPAREN_e_RPAREN_	(-)	0.0828647	265.747	exchange reaction for cholate	Exchange/demand reaction	1
R_EX_CE2250_LPAREN_e_RPAREN_	(+)	0.0828647	265.747	3-oxodocosanoyl-CoA exchange	Exchange/demand reaction	1
R_EX_arachcoa_LPAREN_e_RPAREN_	(-)	0.0828647	265.747	arachidyl coenzyme A exchange	Exchange/demand reaction	1
R_DOPACHRMISO	(+)	0.0828647	265.747	L-dopachrome isomerase 1	Tyrosine metabolism	4
R_BHBt	(+)	0.0828647	265.747	(R)-3-Hydroxybutanoate transport via H+ symport	Transport, extracellular	2
R_BHBt	(-)	0.0828647	265.747	(R)-3-Hydroxybutanoate transport via H+ symport	Transport, extracellular	2
R_r0409	(+)	0.0875534	280.784	UTP:Sedoheptulose 7-phosphate 1-phosphotransferase EC:2.7.1.11	Unassigned	0
R_r0409	(-)	0.0875534	280.784	UTP:Sedoheptulose 7-phosphate 1-phosphotransferase EC:2.7.1.11	Unassigned	0
R_O16G2e	(+)	0.0875534	280.784	oligo-1,6-glucosidase (strch2 -&gt;strch3), extracellular	Starch and sucrose metabolism	0
R_O16G1e	(+)	0.0875534	280.784	oligo-1,6-glucosidase (glygn4 -&gt; glygn5), extracellular	Starch and sucrose metabolism	0
R_EX_strch2_LPAREN_e_RPAREN_	(-)	0.0875534	280.784	exchange reaction for starch, structure 2 (1,6-{2[1,4-Glc], [1,4-Glc]})	Exchange/demand reaction	1
R_EX_glygn5_LPAREN_e_RPAREN_	(+)	0.0875534	280.784	exchange reaction for glycogen, structure 5 (glycogenin-2[1,4-Glc])	Exchange/demand reaction	1
R_EX_glygn4_LPAREN_e_RPAREN_	(-)	0.0875534	280.784	exchange reaction for glycogen, structure 4 (glycogenin-1,6-{2[1,4-Glc], [1,4-Glc]})	Exchange/demand reaction	1
R_SPHMDAc	(+)	0.088487	283.778	sphingomyelin deacylase	Sphingolipid metabolism	0
R_SPC_HSt	(+)	0.088487	283.778	sphingosylphosphorylcholine transport (diffusion)	Transport, extracellular	2
R_EX_spc_hs_LPAREN_e_RPAREN_	(+)	0.088487	283.778	sphingosylphosphorylcholine (homo sapiens) exchange	Exchange/demand reaction	1
R_CAt7r	(+)	0.088487	283.778	calcium / sodium antiporter (1:3), reversible	Transport, extracellular	4
R_CAt7r	(-)	0.088487	283.778	calcium / sodium antiporter (1:3), reversible	Transport, extracellular	4
R_NRPPHRVESSEC	(+)	0.0907276	290.964	Noradrenaline secretion via secretory vesicle (ATP driven)	Transport, extracellular	4
R_HISTAVESSEC	(+)	0.0907276	290.964	Histamine secretion via secretory vesicle (ATP driven)	Transport, extracellular	4
R_EX_5htrp_LPAREN_e_RPAREN_	(+)	0.0907276	290.964	5-Hydroxy-L-tryptophan exchange	Exchange/demand reaction	1
R_DOPAVESSEC	(+)	0.0907276	290.964	Dopamine secretion via secretory vesicle (ATP driven)	Transport, extracellular	4
R_S6T3g	(+)	0.0909844	291.787	galactose/N-acetylglucosamine 6-O-sulfotransferase, Golgi apparatus	Keratan sulfate synthesis	4
R_S6T2g	(+)	0.0909844	291.787	galactose/N-acetylglucosamine 6-O-sulfotransferase, Golgi apparatus	Keratan sulfate synthesis	4
R_S6T1g	(+)	0.0909844	291.787	galactose/N-acetylglucosamine 6-O-sulfotransferase, Golgi apparatus	Keratan sulfate synthesis	4
R_S23T2g	(+)	0.0909844	291.787	beta-galactoside alpha-2,3-sialyltransferase (core 2)	Keratan sulfate synthesis	4
R_RE0912C	(+)	0.0909844	291.787	RE0912	Tyrosine metabolism	0
R_RE0908C	(+)	0.0909844	291.787	RE0908	Tyrosine metabolism	0
R_PAPtg	(+)	0.0909844	291.787	adenosine 3',5'-bisphosphate Golgi transport	Transport, golgi apparatus	1
R_PAPStg	(+)	0.0909844	291.787	3'-Phosphoadenylyl sufate Golgi transport	Transport, golgi apparatus	4
R_KSII_CORE2t	(+)	0.0909844	291.787	keratan sulfate II (core2) transport, golgi to extracellular	Transport, extracellular	2
R_KCCt	(+)	0.0909844	291.787	K+-Cl- cotransport	Transport, extracellular	4
R_KCCt	(-)	0.0909844	291.787	K+-Cl- cotransport	Transport, extracellular	4
R_KCC2t	(+)	0.0909844	291.787	K+-Cl- cotransporter (NH4+)	Transport, extracellular	4
R_KCC2t	(-)	0.0909844	291.787	K+-Cl- cotransporter (NH4+)	Transport, extracellular	4
R_G14T5g	(+)	0.0909844	291.787	beta-N-acetylglucosaminylglycopeptide beta-1,4-galactosyltransferase, Golgi	Keratan sulfate synthesis	4
R_G14T4g	(+)	0.0909844	291.787	beta-N-acetylglucosaminylglycopeptide beta-1,4-galactosyltransferase, Golgi	Keratan sulfate synthesis	4
R_G14T3g	(+)	0.0909844	291.787	beta-N-acetylglucosaminylglycopeptide beta-1,4-galactosyltransferase, Golgi	Keratan sulfate synthesis	4
R_G14T2g	(+)	0.0909844	291.787	beta-N-acetylglucosaminylglycopeptide beta-1,4-galactosyltransferase, Golgi	Keratan sulfate synthesis	4
R_EX_ksii_core2_LPAREN_e_RPAREN_	(+)	0.0909844	291.787	keratan sulfate II (core 2-linked) exchange	Exchange/demand reaction	1
R_DM_T_antigen_g_	(-)	0.0909844	291.787	DM T antigen(g)	Exchange/demand reaction	0
R_CORE2GTg	(+)	0.0909844	291.787	Core 2 acetylglucosaminyltransferase, Golgi apparatus	O-glycan synthesis	0
R_PMANM	(-)	0.0916372	293.88	phosphomannomutase	Fructose and mannose metabolism	0
R_DOLPMT3_Uer	(+)	0.0916372	293.88	dolichyl-phosphate-mannose-glycolipid alpha-mannosyltransferase (uterus)	N-glycan synthesis	0
R_DOLPMT3_Ler	(+)	0.0916372	293.88	dolichyl-phosphate-mannose-glycolipid alpha-mannosyltransferase (liver)	N-glycan synthesis	0
R_DOLMANP_Uter	(+)	0.0916372	293.88	dolichol-phosphate mannose flippase (uterus)	N-glycan synthesis	0
R_DOLMANP_Lter	(+)	0.0916372	293.88	dolichol-phosphate mannose flippase (liver)	N-glycan synthesis	0
R_GLYBtm	(+)	0.0956267	306.675	Glycine betaine transport via diffusion (mitochondria to cytosol)	Transport, mitochondrial	2
R_GLYBt4_2_r	(-)	0.0956267	306.675	Betaine transport (sodium symport) (2:1)	Transport, extracellular	4
R_EX_glyb_LPAREN_e_RPAREN_	(+)	0.0956267	306.675	Glycine betaine exchange	Exchange/demand reaction	1
R_CHOLD2m	(+)	0.0956267	306.675	choline dehydrogenase (FAD acceptor), mitochondrial	Glycine, serine, alanine and threonine metabolism	4
R_CHLtm	(+)	0.0956267	306.675	choline transport via diffusion (cytosol to mitochondria)	Transport, mitochondrial	2
R_BETALDHxm	(+)	0.0956267	306.675	betaine-aldehyde dehydrogenase, mitochondrial	Glycine, serine, alanine and threonine metabolism	2
R_THFtl	(-)	0.0992781	318.385	5,6,7,8-Tetrahydrofolate transport, diffusion, lysosomal	Transport, lysosomal	2
R_GLUt7l	(+)	0.0992781	318.385	Glutamate transport, lysosomal	Transport, lysosomal	1
R_GGH_7THFl	(+)	0.0992781	318.385	Gamma-glutamyl hydrolase (7THF), lysosomal	Folate metabolism	4
R_GGH_7DHFl	(+)	0.0992781	318.385	Gamma-glutamyl hydrolase (7DHF), lysosomal	Folate metabolism	4
R_GGH_6THFl	(+)	0.0992781	318.385	Gamma-glutamyl hydrolase (6THF), lysosomal	Folate metabolism	4
R_GGH_6DHFl	(+)	0.0992781	318.385	Gamma-glutamyl hydrolase (6DHF), lysosomal	Folate metabolism	4
R_GGH_5THFl	(+)	0.0992781	318.385	Gamma-glutamyl hydrolase (5THF), lysosomal	Folate metabolism	4
R_GGH_5DHFl	(+)	0.0992781	318.385	Gamma-glutamyl hydrolase (5DHF), lysosomal	Folate metabolism	4
R_GGH_10FTHF7GLUl	(+)	0.0992781	318.385	Gamma-glutamyl hydrolase (10FTHF7GLU), lysosomal	Folate metabolism	4
R_GGH_10FTHF6GLUl	(+)	0.0992781	318.385	Gamma-glutamyl hydrolase (10FTHF6GLU), lysosomal	Folate metabolism	4
R_GGH_10FTHF5GLUl	(+)	0.0992781	318.385	Gamma-glutamyl hydrolase (10FTHF5GLU), lysosomal	Folate metabolism	4
R_FPGSm	(+)	0.0992781	318.385	folylpolyglutamate synthetase, mitochondrial	Folate metabolism	4
R_FPGS9m	(+)	0.0992781	318.385	folylpolyglutamate synthetase (10fthf), mitochondrial	Folate metabolism	4
R_FPGS9	(+)	0.0992781	318.385	folylpolyglutamate synthetase (10fthf)	Folate metabolism	4
R_FPGS8m	(+)	0.0992781	318.385	folylpolyglutamate synthetase (10fthf), mitochondrial	Folate metabolism	4
R_FPGS8	(+)	0.0992781	318.385	folylpolyglutamate synthetase (10fthf)	Folate metabolism	4
R_FPGS7m	(+)	0.0992781	318.385	folylpolyglutamate synthetase (10fthf), mitochondrial	Folate metabolism	4
R_FPGS7	(+)	0.0992781	318.385	folylpolyglutamate synthetase (10fthf)	Folate metabolism	4
R_FPGS6m	(+)	0.0992781	318.385	folylpolyglutamate synthetase (DHF), mitochondrial	Folate metabolism	4
R_FPGS6	(+)	0.0992781	318.385	folylpolyglutamate synthetase (DHF)	Folate metabolism	4
R_FPGS5m	(+)	0.0992781	318.385	folylpolyglutamate synthetase (DHF), mitochondrial	Folate metabolism	4
R_FPGS5	(+)	0.0992781	318.385	folylpolyglutamate synthetase (DHF)	Folate metabolism	4
R_FPGS4m	(+)	0.0992781	318.385	folylpolyglutamate synthetase (DHF), mitochondrial	Folate metabolism	4
R_FPGS4	(+)	0.0992781	318.385	folylpolyglutamate synthetase (DHF)	Folate metabolism	4
R_FPGS3m	(+)	0.0992781	318.385	folylpolyglutamate synthetase, mitochondrial	Folate metabolism	4
R_FPGS3	(+)	0.0992781	318.385	folylpolyglutamate synthetase	Folate metabolism	4
R_FPGS2m	(+)	0.0992781	318.385	folylpolyglutamate synthetase, mitochondrial	Folate metabolism	4
R_FPGS2	(+)	0.0992781	318.385	folylpolyglutamate synthetase	Folate metabolism	4
R_FPGS	(+)	0.0992781	318.385	folylpolyglutamate synthetase	Folate metabolism	4
R_DHFtl	(-)	0.0992781	318.385	dihydrofolate reversible lysosomal transport	Transport, lysosomal	2
R_CDS	(+)	0.0998221	320.13	phosphatidate cytidylyltransferase	Glycerophospholipid metabolism	4
R_TSULt4_3	(+)	0.10039	321.95	thiosulfate transport via sodium symport	Transport, extracellular	4
R_TCYNTtm	(+)	0.10039	321.95	Thiocyanate transport via diffusion (mitochondrial)	Transport, mitochondrial	2
R_RE1691M	(+)	0.10039	321.95	RE1691	Miscellaneous	0
R_EX_tsul_LPAREN_e_RPAREN_	(-)	0.10039	321.95	Thiosulfate exchange	Exchange/demand reaction	1
R_CYANtm	(+)	0.10039	321.95	Cyanide transport via diffusion (mitochondrial)	Transport, mitochondrial	0
R_HSD11B2r	(-)	0.100968	323.804	11-beta-hydroxysteroid dehydrogenase type 2	Steroid metabolism	4
R_HSD11B1r	(+)	0.100968	323.804	11-beta-hydroxysteroid dehydrogenase type 1	Steroid metabolism	4
R_r0129	(-)	0.103131	330.74	gamma-glutamyltranspeptidase Glutathione metabolism EC:3.4.11.4	Glutathione metabolism	0
R_CGLYt3_2_	(+)	0.103131	330.74	Cys-Gly transport in via proton symport	Transport, extracellular	2
R_GLNS	(+)	0.11273	361.525	glutamine synthetase	Glutamate metabolism	2
R_EX_gln_L_LPAREN_e_RPAREN_	(+)	0.11273	361.525	exchange reaction for L-glutamine	Exchange/demand reaction	1
R_EX_gln_L_LPAREN_e_RPAREN_	(-)	0.11273	361.525	exchange reaction for L-glutamine	Exchange/demand reaction	1
R_RE1860E	(+)	0.119427	383.002	RE1860	Miscellaneous	0
R_RE1860E	(-)	0.119427	383.002	RE1860	Miscellaneous	0
R_EX_3ump_LPAREN_e_RPAREN_	(+)	0.119427	383.002	3'-UMP(2-) exchange	Exchange/demand reaction	1
R_EX_3ump_LPAREN_e_RPAREN_	(-)	0.119427	383.002	3'-UMP(2-) exchange	Exchange/demand reaction	1
R_EX_23cump_LPAREN_e_RPAREN_	(+)	0.119427	383.002	2',3'-cyclic UMP(1-) exchange	Exchange/demand reaction	1
R_EX_23cump_LPAREN_e_RPAREN_	(-)	0.119427	383.002	2',3'-cyclic UMP(1-) exchange	Exchange/demand reaction	1
R_MI1PS	(+)	0.120265	385.69	myo-Inositol-1-phosphate synthase	Inositol phosphate metabolism	4
R_MI1PP	(+)	0.120265	385.69	myo-inositol 1-phosphatase	Inositol phosphate metabolism	4
R_EX_inost_LPAREN_e_RPAREN_	(+)	0.120265	385.69	myo-Inositol exchange	Exchange/demand reaction	1
R_EX_inost_LPAREN_e_RPAREN_	(-)	0.120265	385.69	myo-Inositol exchange	Exchange/demand reaction	1
R_PRGSTRNt	(-)	0.124797	400.223	Progesterone transport	Transport, extracellular	2
R_P4503A7r	(+)	0.124797	400.223	cytochrome p450 P450 3A7	Steroid metabolism	4
R_HSD3B11	(+)	0.124797	400.223	3 beta-hydroxysteroid dehydrogenase/delta 5--&gt;4-isomerase type I	Steroid metabolism	4
R_EX_prgstrn_LPAREN_e_RPAREN_	(+)	0.124797	400.223	Progesterone exchange	Exchange/demand reaction	1
R_EX_6htststerone_LPAREN_e_RPAREN_	(+)	0.124797	400.223	6 beta hydroxy testosterone exchange	Exchange/demand reaction	1
R_ESTRADIOLGLCt2	(+)	0.126965	407.176	17-beta-D-glucuronide transport (ATP-dependent)	Transport, extracellular	4
R_ESTRADIOLGLCt	(+)	0.126965	407.176	estradiol glucuronide transport via bicarbonate countertransport	Transport, extracellular	4
R_HSD11B2r	(+)	0.129373	414.899	11-beta-hydroxysteroid dehydrogenase type 2	Steroid metabolism	4
R_HSD11B1r	(-)	0.129373	414.899	11-beta-hydroxysteroid dehydrogenase type 1	Steroid metabolism	4
R_SGALSIDEtl	(+)	0.132306	424.306	sgalside hs intracellular transport	Transport, lysosomal	1
R_SGALSIDEtg	(-)	0.132306	424.306	sgalside hs intracellular transport	Transport, golgi apparatus	1
R_GAL3ST11	(+)	0.132306	424.306	Galactosylceramide sulfotransferase	Sphingolipid metabolism	4
R_GLXtp	(+)	0.147143	471.886	glyoxylate transport, peroxisomal	Transport, peroxisomal	1
R_RE0938E	(+)	0.151556	486.041	RE0938	Miscellaneous	0
R_RE0938E	(-)	0.151556	486.041	RE0938	Miscellaneous	0
R_RE0937E	(+)	0.151556	486.041	RE0937	Miscellaneous	0
R_RE0937E	(-)	0.151556	486.041	RE0937	Miscellaneous	0
R_RE0936E	(+)	0.151556	486.041	RE0936	Miscellaneous	0
R_RE0936E	(-)	0.151556	486.041	RE0936	Miscellaneous	0
R_EX_CE4724_LPAREN_e_RPAREN_	(+)	0.151556	486.041	apelin (1-12) exchange	Exchange/demand reaction	1
R_EX_CE4724_LPAREN_e_RPAREN_	(-)	0.151556	486.041	apelin (1-12) exchange	Exchange/demand reaction	1
R_EX_CE4723_LPAREN_e_RPAREN_	(+)	0.151556	486.041	neocasomorphin (1-5) exchange	Exchange/demand reaction	1
R_EX_CE4723_LPAREN_e_RPAREN_	(-)	0.151556	486.041	neocasomorphin (1-5) exchange	Exchange/demand reaction	1
R_EX_CE4722_LPAREN_e_RPAREN_	(+)	0.151556	486.041	beta-casomorphin (1-6) exchange	Exchange/demand reaction	1
R_EX_CE4722_LPAREN_e_RPAREN_	(-)	0.151556	486.041	beta-casomorphin (1-6) exchange	Exchange/demand reaction	1
R_EX_CE2917_LPAREN_e_RPAREN_	(+)	0.151556	486.041	apelin-13 exchange	Exchange/demand reaction	1
R_EX_CE2917_LPAREN_e_RPAREN_	(-)	0.151556	486.041	apelin-13 exchange	Exchange/demand reaction	1
R_EX_CE2916_LPAREN_e_RPAREN_	(+)	0.151556	486.041	neocasomorphin exchange	Exchange/demand reaction	1
R_EX_CE2916_LPAREN_e_RPAREN_	(-)	0.151556	486.041	neocasomorphin exchange	Exchange/demand reaction	1
R_EX_CE2915_LPAREN_e_RPAREN_	(+)	0.151556	486.041	beta-casomorphin exchange	Exchange/demand reaction	1
R_EX_CE2915_LPAREN_e_RPAREN_	(-)	0.151556	486.041	beta-casomorphin exchange	Exchange/demand reaction	1
R_r0668	(+)	0.152478	488.998	CTP:N-acylneuraminate cytidylyltransferase Aminosugars metabolism EC:2.7.7.43	Unassigned	0
R_r0400	(+)	0.152478	488.998	N-acetylneuraminate,ferrocytochrome-b5:oxygen oxidoreductase (N-acetyl-hydroxylating) Aminosugars metabolism EC:1.14.18.2	Unassigned	0
R_MALTt1r	(+)	0.152478	488.998	maltose transport (uniport)	Transport, extracellular	4
R_MALT	(+)	0.152478	488.998	alpha-glucosidase	Starch and sucrose metabolism	4
R_CMPACNAtg	(+)	0.152478	488.998	CMP-Sia Golgi transport via CMP antiport	Transport, golgi apparatus	4
R_TSTSTERONESULT	(+)	0.158091	506.997	testosterone sulfotransferase	Steroid metabolism	4
R_TSTSTERONESte	(+)	0.158091	506.997	sulfonated testosterone transport	Transport, extracellular	1
R_TMNDNCt	(-)	0.158091	506.997	fatty acid transport via diffusion	Transport, extracellular	2
R_TMDS	(+)	0.158091	506.997	thymidylate synthase	Nucleotide interconversion	4
R_ST8SIA55g	(+)	0.158091	506.997	Beta-galactoside alpha-2,3-sialyltransferase	Sphingolipid metabolism	4
R_ST6GALNAC28	(+)	0.158091	506.997	Alpha-N-acetylgalactosaminide alpha-2,6-sialyltransferase 2	Sphingolipid metabolism	2
R_ST6GALNAC27	(+)	0.158091	506.997	Alpha-N-acetylgalactosaminide alpha-2,6-sialyltransferase 2	Sphingolipid metabolism	2
R_SCP22x	(+)	0.158091	506.997	Sterol carrier protein 2	Transport, peroxisomal	4
R_SCP22x	(-)	0.158091	506.997	Sterol carrier protein 2	Transport, peroxisomal	4
R_SCP21x	(-)	0.158091	506.997	Sterol carrier protein 2	Transport, peroxisomal	4
R_SCP21cx	(+)	0.158091	506.997	transport of phytanoylcoa from cytosol to peroxisomes.		NA
R_RE3326M	(+)	0.158091	506.997	RE3326	Valine, leucine, and isoleucine metabolism	0
R_r0578	(-)	0.158091	506.997	ATP:pantothenate 4-phosphotransferase Pantothenate and CoA biosynthesis EC:2.7.1.33	CoA synthesis	0
R_r0568	(+)	0.158091	506.997	(5-L-Glutamyl)-L-amino-acid 5-glutamyltransferase (cyclizing) Glutathione metabolism EC:2.3.2.4	Glutathione metabolism	0
R_r0561	(+)	0.158091	506.997	2-methylpropanoyl-CoA:enzyme N6-(dihydrolipoyl)lysine S-(2-methylpropanoyl)transferase Valine, leucine and isoleucine degradation EC:2.3.1.168	Valine, leucine, and isoleucine metabolism	0
R_r0557	(+)	0.158091	506.997	Glutaryl-CoA:dihydrolipoamide S-succinyltransferase Lysine degradation EC:2.3.1.61	Unassigned	0
R_r0451	(+)	0.158091	506.997	2-Oxoadipate:lipoamde 2-oxidoreductase(decarboxylating and acceptor-succinylating) Lysine degradation EC:1.2.4.2	Unassigned	0
R_P4501B1r	(+)	0.158091	506.997	cytochrome P450 1B1	Steroid metabolism	4
R_NADtru	(+)	0.158091	506.997	NAD transporter, endoplasmic reticulum	Transport, endoplasmic reticular	1
R_NADHtru	(+)	0.158091	506.997	NADH transporter, endoplasmic reticulum	Transport, endoplasmic reticular	1
R_HESTRATRIOLtr	(-)	0.158091	506.997	hydroxylated estrogen derivative transport	Transport, endoplasmic reticular	0
R_HESTRATRIOLte	(+)	0.158091	506.997	hydroxylated estrogen derivative transport	Transport, extracellular	1
R_GP1Ctg	(-)	0.158091	506.997	gp1c hs intracellular transport	Transport, golgi apparatus	1
R_GP1Cte	(+)	0.158091	506.997	gp1c hs transport	Transport, extracellular	1
R_GP1CALPHAtg	(-)	0.158091	506.997	gp1calpha hs intracellular transport	Transport, golgi apparatus	1
R_GP1CALPHAte	(+)	0.158091	506.997	gp1calpha hs transport	Transport, extracellular	1
R_GLPASE2	(+)	0.158091	506.997	glycogen phosphorylase (amyls -&gt; glc-D)	Starch and sucrose metabolism	4
R_GLPASE1	(+)	0.158091	506.997	glycogen phosphorylase (glygn2 -&gt; dxtrn)	Starch and sucrose metabolism	4
R_GLGNS1	(+)	0.158091	506.997	glycogen synthase (ggn -&gt; glygn1)	Starch and sucrose metabolism	2
R_GLDBRAN	(+)	0.158091	506.997	glycogen debranching enzyme	Starch and sucrose metabolism	4
R_GLBRAN	(+)	0.158091	506.997	1,4-alpha-glucan branching enzyme (glygn1 -&gt; glygn2)	Starch and sucrose metabolism	4
R_GGNG	(+)	0.158091	506.997	glycogenin self-glucosylation	Starch and sucrose metabolism	4
R_GALGT4	(+)	0.158091	506.997	Beta-1,4 N-acetylgalactosaminyltransferase	Sphingolipid metabolism	4
R_FACOAL205	(-)	0.158091	506.997	fatty-acid--CoA ligase	Fatty acid oxidation	4
R_EX_tststerones_LPAREN_e_RPAREN_	(+)	0.158091	506.997	testosterone sulfate exchange	Exchange/demand reaction	1
R_EX_tmndnc_LPAREN_e_RPAREN_	(+)	0.158091	506.997	timnodonic acid exchange	Exchange/demand reaction	1
R_EX_hestratriol_LPAREN_e_RPAREN_	(+)	0.158091	506.997	4,17 dihydroxy estradiol exchange	Exchange/demand reaction	1
R_EX_gp1calpha_hs_LPAREN_e_RPAREN_	(+)	0.158091	506.997	GP1c alpha (homo sapiens) exchange	Exchange/demand reaction	1
R_EX_gp1c_hs_LPAREN_e_RPAREN_	(+)	0.158091	506.997	GP1c (homo sapiens) exchange	Exchange/demand reaction	1
R_EX_arachd_LPAREN_e_RPAREN_	(+)	0.158091	506.997	nC20:4 exchange	Exchange/demand reaction	1
R_EX_ala_B_LPAREN_e_RPAREN_	(+)	0.158091	506.997	beta-Alanine exchange	Exchange/demand reaction	1
R_EX_akg_LPAREN_e_RPAREN_	(+)	0.158091	506.997	2-Oxoglutarate exchange	Exchange/demand reaction	1
R_ESTRADIOLtr	(-)	0.158091	506.997	estradiol intracellular transport	Transport, endoplasmic reticular	2
R_DMNONCOACRNCPT1	(+)	0.158091	506.997	DMNONCOACRNCPT1	Fatty acid oxidation	2
R_DMNONCOACRNCPT1	(-)	0.158091	506.997	DMNONCOACRNCPT1	Fatty acid oxidation	2
R_DESAT20_2	(+)	0.158091	506.997	fatty acyl-CoA desaturase (n-C20:4CoA -&gt; n-C20:5CoA)	Fatty acid synthesis	4
R_DESAT20_1	(+)	0.158091	506.997	fatty acyl-CoA desaturase (n-C20:3CoA -&gt; n-C20:4CoA)	Fatty acid synthesis	4
R_CSNAT2x	(+)	0.158091	506.997	carnitine dimethyl nonanoyl transferase, revsible, peroxisomal	Fatty acid oxidation	4
R_CSNAT2x	(-)	0.158091	506.997	carnitine dimethyl nonanoyl transferase, revsible, peroxisomal	Fatty acid oxidation	4
R_B3GALT44g	(+)	0.158091	506.997	Beta-1,3-galactosyltransferase 4	Sphingolipid metabolism	4
R_THD1m	(+)	0.164062	526.145	NAD(P) transhydrogenase	NAD metabolism	4
R_DM_1a25dhvitd3_LPAREN_n_RPAREN_	(+)	0.167905	538.472	demand reaction for vitD3	Exchange/demand reaction	1
R_TAXOLte	(+)	0.170155	545.686	xenobiotic transport	Transport, extracellular	2
R_P4502C8	(+)	0.170155	545.686	cytochrome P450 2C8	Cytochrome metabolism	2
R_HTAXOLte	(-)	0.170155	545.686	xenobiotic transport	Transport, extracellular	2
R_EX_taxol_LPAREN_e_RPAREN_	(-)	0.170155	545.686	paclitaxel exchange	Exchange/demand reaction	1
R_EX_htaxol_LPAREN_e_RPAREN_	(+)	0.170155	545.686	hydroxylated taxol exchange	Exchange/demand reaction	1
R_THYMDtm	(-)	0.174412	559.34	thymd transport	Transport, mitochondrial	4
R_RE1530M	(+)	0.174412	559.34	RE1530	Pyrimidine synthesis	0
R_NTD5m	(+)	0.174412	559.34	5'-nucleotidase (dTMP), mitochondrial	Nucleotide interconversion	4
R_NTD1m	(+)	0.174412	559.34	5'-nucleotidase (dUMP),mitochondrial	Nucleotide interconversion	4
R_r0399	(-)	0.175168	561.763	L-Phenylalanine,tetrahydrobiopterin:oxygen oxidoreductase (4-hydroxylating) Phenylalanine, tyrosine and tryptophan biosynthesis EC:1.14.16.1	Tetrahydrobiopterin metabolism	0
R_r2404	(+)	0.177465	569.131	Mitochondrial Carrier (MC) TCDB:2.A.29.19.1	Transport, mitochondrial	0
R_r2352	(+)	0.177465	569.131	Organic anion transporter 5 Utilized transport	Transport, extracellular	0
R_r2352	(-)	0.177465	569.131	Organic anion transporter 5 Utilized transport	Transport, extracellular	0
R_r2347	(+)	0.177465	569.131	Organic anion transporter 5 Utilized transport	Transport, extracellular	0
R_r2347	(-)	0.177465	569.131	Organic anion transporter 5 Utilized transport	Transport, extracellular	0
R_r2202	(+)	0.177465	569.131	Resistance-Nodulation-Cell Division (RND) TCDB:2.A.60.1.5	Transport, extracellular	0
R_r2202	(-)	0.177465	569.131	Resistance-Nodulation-Cell Division (RND) TCDB:2.A.60.1.5	Transport, extracellular	0
R_r2201	(+)	0.177465	569.131	Resistance-Nodulation-Cell Division (RND) TCDB:2.A.60.1.5	Transport, extracellular	0
R_r2201	(-)	0.177465	569.131	Resistance-Nodulation-Cell Division (RND) TCDB:2.A.60.1.5	Transport, extracellular	0
R_r2200	(+)	0.177465	569.131	Resistance-Nodulation-Cell Division (RND) TCDB:2.A.60.1.5	Transport, extracellular	0
R_r2200	(-)	0.177465	569.131	Resistance-Nodulation-Cell Division (RND) TCDB:2.A.60.1.5	Transport, extracellular	0
R_r2199	(+)	0.177465	569.131	Resistance-Nodulation-Cell Division (RND) TCDB:2.A.60.1.5	Transport, extracellular	0
R_r2199	(-)	0.177465	569.131	Resistance-Nodulation-Cell Division (RND) TCDB:2.A.60.1.5	Transport, extracellular	0
R_r2198	(+)	0.177465	569.131	Resistance-Nodulation-Cell Division (RND) TCDB:2.A.60.1.5	Transport, extracellular	0
R_r2198	(-)	0.177465	569.131	Resistance-Nodulation-Cell Division (RND) TCDB:2.A.60.1.5	Transport, extracellular	0
R_r2197	(+)	0.177465	569.131	Resistance-Nodulation-Cell Division (RND) TCDB:2.A.60.1.14	Transport, extracellular	0
R_r2197	(-)	0.177465	569.131	Resistance-Nodulation-Cell Division (RND) TCDB:2.A.60.1.14	Transport, extracellular	0
R_r2196	(+)	0.177465	569.131	Resistance-Nodulation-Cell Division (RND) TCDB:2.A.60.1.14	Transport, extracellular	0
R_r2196	(-)	0.177465	569.131	Resistance-Nodulation-Cell Division (RND) TCDB:2.A.60.1.14	Transport, extracellular	0
R_r2195	(+)	0.177465	569.131	Resistance-Nodulation-Cell Division (RND) TCDB:2.A.60.1.14	Transport, extracellular	0
R_r2195	(-)	0.177465	569.131	Resistance-Nodulation-Cell Division (RND) TCDB:2.A.60.1.14	Transport, extracellular	0
R_r2194	(+)	0.177465	569.131	Resistance-Nodulation-Cell Division (RND) TCDB:2.A.60.1.14	Transport, extracellular	0
R_r2194	(-)	0.177465	569.131	Resistance-Nodulation-Cell Division (RND) TCDB:2.A.60.1.14	Transport, extracellular	0
R_r2193	(-)	0.177465	569.131	Resistance-Nodulation-Cell Division (RND) TCDB:2.A.60.1.14	Transport, extracellular	0
R_PYRt2m	(+)	0.177465	569.131	pyruvate mitochondrial transport via proton symport	Transport, mitochondrial	0
R_PYRt2m	(-)	0.177465	569.131	pyruvate mitochondrial transport via proton symport	Transport, mitochondrial	0
R_MTHFR3	(+)	0.177465	569.131	5,10-methylenetetrahydrofolatereductase (NADPH)	Folate metabolism	2
R_HSD17B2r	(+)	0.177465	569.131	17-beta-hydroxysteroid dehydrogenase	Steroid metabolism	4
R_EX_acetone_LPAREN_e_RPAREN_	(+)	0.177465	569.131	Acetone exchange	Exchange/demand reaction	1
R_BUTt2r	(+)	0.177465	569.131	Butyrate transport via proton symport, reversible	Transport, extracellular	4
R_BUTt2r	(-)	0.177465	569.131	Butyrate transport via proton symport, reversible	Transport, extracellular	4
R_BTNt2	(+)	0.177465	569.131	Biotin reversible transport via proton symport	Transport, extracellular	4
R_BTNt2	(-)	0.177465	569.131	Biotin reversible transport via proton symport	Transport, extracellular	4
R_UAG4E	(+)	0.183928	589.858	UDP-N-acetylglucosamine 4-epimerase	Aminosugar metabolism	2
R_SERLYSNaex	(+)	0.185154	593.79	Serine/Lysine Na-dependent exchange (Ser in)	Transport, extracellular	1
R_P45017A2r	(+)	0.185154	593.79	Cytochrome P450 17A1	Steroid metabolism	4
R_P45017A1r	(+)	0.185154	593.79	Cytochrome P450 17A1	Steroid metabolism	4
R_EX_dheas_LPAREN_e_RPAREN_	(+)	0.185154	593.79	Dehydroepiandrosterone sulfate exchange	Exchange/demand reaction	1
R_DHEAtr	(+)	0.185154	593.79	Dehydroepiandrosterone transport	Transport, endoplasmic reticular	1
R_CYSTSERex	(+)	0.185154	593.79	L-cystine/glycine exchanger (cystine in)	Transport, extracellular	4
R_CLI2tex	(+)	0.185154	593.79	chloride transport via iodide countertransport	Transport, extracellular	2
R_CLFORtex	(+)	0.185154	593.79	chloride transport via formate countertransport	Transport, extracellular	2
R_GAL3ST12	(+)	0.193779	621.45	Galactosylceramide sulfotransferase	Sphingolipid metabolism	4
R_EX_digalsgalside_hs_LPAREN_e_RPAREN_	(+)	0.193779	621.45	Digalactosylceramidesulfate exchange	Exchange/demand reaction	1
R_DIGALSIDEtg	(+)	0.193779	621.45	digalside hs intracellular transport	Transport, golgi apparatus	1
R_DIGALSGALSIDEtg	(-)	0.193779	621.45	digalsgalside hs intracellular transport	Transport, golgi apparatus	1
R_DIGALSGALSIDEte	(+)	0.193779	621.45	digalsgalside hs transport	Transport, extracellular	1
R_GLCt4	(+)	0.194469	623.663	glucose transport via sodium symport	Transport, extracellular	4
R_GLCt4	(-)	0.194469	623.663	glucose transport via sodium symport	Transport, extracellular	4
R_PGLer	(+)	0.198847	637.702	6-phosphogluconolactonase, endoplasmic reticulum	Pentose phosphate pathway	4
R_GNDer	(+)	0.198847	637.702	phosphogluconate dehydrogenase, endoplasmic reticulum	Pentose phosphate pathway	4
R_G6PDH2rer	(+)	0.198847	637.702	glucose 6-phosphate dehydrogenase, endoplasmic reticulum	Pentose phosphate pathway	4
R_G6PDH1rer	(-)	0.198847	637.702	glucose-6-phosphate dehydrogenase, endoplasmic reticulum	Pentose phosphate pathway	4
R_EX_orot_LPAREN_e_RPAREN_	(+)	0.206354	661.777	Exchange of orotate	Exchange/demand reaction	1
R_EX_cbasp_LPAREN_e_RPAREN_	(-)	0.206354	661.777	Exchange of N-carbamoyl-L-aspartate	Exchange/demand reaction	NA
R_DHORTS	(-)	0.206354	661.777	dihydroorotase	Pyrimidine synthesis	4
R_DHORD9	(+)	0.206354	661.777	dihydoorotic acid dehydrogenase (quinone10)	Pyrimidine synthesis	4
R_CBASPte	(+)	0.206354	661.777	Transport of N-carbamoyl-L-aspartate	Transport, extracellular	NA
R_N3Tg	(+)	0.207907	666.758	N-acetylgalactosamine 3-beta-galactosyltransferase, Golgi apparatus	O-glycan synthesis	0
R_DM_T_antigen_g_	(+)	0.207907	666.758	DM T antigen(g)	Exchange/demand reaction	0
R_SAMHISTA	(+)	0.209343	671.362	S-Adenosyl-L-methionine:histamine N-tele-methyltransferase	Histidine metabolism	4
R_RE1898C	(+)	0.209343	671.362	RE1898	Urea cycle	0
R_RE1897C	(+)	0.209343	671.362	RE1897	Urea cycle	0
R_RE0691C	(-)	0.209343	671.362	RE0691	Urea cycle	0
R_PTRCOX1	(+)	0.209343	671.362	Putrescine:oxygen oxidoreductase (deaminating)	Arginine and Proline Metabolism	2
R_MHISOR	(+)	0.209343	671.362	N-Methylhistamine:oxygen oxidoreductase (deaminating)	Histidine metabolism	4
R_MACOXO	(+)	0.209343	671.362	3-Methylimidazole acetaldehyde:NAD+ oxidoreductase	Histidine metabolism	4
R_EX_hista_LPAREN_e_RPAREN_	(-)	0.209343	671.362	Histamine exchange	Exchange/demand reaction	1
R_EX_3mlda_LPAREN_e_RPAREN_	(+)	0.209343	671.362	3-Methylimidazoleacetic acid exchange	Exchange/demand reaction	1
R_BAMPPALDOX	(+)	0.209343	671.362	beta-Aminopropion aldehyde:NAD+ oxidoreductase	beta-Alanine metabolism	1
R_r2344	(-)	0.215683	691.694	Organic anion transporter 5 Utilized transport	Transport, extracellular	0
R_r1512	(+)	0.215683	691.694	Utilized transport	Transport, extracellular	0
R_r0961	(+)	0.215683	691.694	Resistance-Nodulation-Cell Division (RND) TCDB:2.A.65.1.1	Transport, extracellular	0
R_HOXG	(+)	0.215683	691.694	Heme oxygenase 1	Heme degradation	0
R_EX_co_LPAREN_e_RPAREN_	(+)	0.215683	691.694	Carbon monoxide exchange	Exchange/demand reaction	1
R_COt	(+)	0.215683	691.694	CO transporter via diffusion	Transport, extracellular	2
R_BILIRED	(+)	0.215683	691.694	Nad(p)h biliverdin reductase	Heme degradation	0
R_HSD3B7P	(+)	0.216504	694.327	hydroxy-delta-5-steroid dehydrogenase, 3 beta- and steroid delta-isomerase 7	Bile acid synthesis	4
R_r2353	(-)	0.225772	724.051	Organic anion transporter 5 Utilized transport	Transport, extracellular	0
R_RE1796R	(-)	0.235232	754.389	RE1796	Bile acid synthesis	0
R_RE1796M	(-)	0.235232	754.389	RE1796	Bile acid synthesis	0
R_P450SCC1m	(-)	0.235232	754.389	cholesterol monooxygenase	Cholesterol metabolism	0
R_EX_acgam_LPAREN_e_RPAREN_	(+)	0.238965	766.359	N-Acetyl-D-glucosamine exchange	Exchange/demand reaction	1
R_CHTNASEe	(+)	0.238965	766.359	chitinase, extracellular	Aminosugar metabolism	4
R_SALMCOM2	(+)	0.240854	772.419	S-Adenosyl-L-methionine:catechol O-methyltransferase	Tyrosine metabolism	2
R_NORANMT	(+)	0.240854	772.419	noradrenaline N-methyltransferase	Tyrosine metabolism	4
R_MEPIVESSte	(+)	0.240854	772.419	metanephrine secretion via secretory vesicle (ATP driven)	Transport, extracellular	2
R_EX_mepi_LPAREN_e_RPAREN_	(+)	0.240854	772.419	Metanephrine exchange	Exchange/demand reaction	1
R_EX_adrnl_LPAREN_e_RPAREN_	(+)	0.244386	783.745	Adrenaline exchange	Exchange/demand reaction	1
R_S23Tg	(+)	0.245879	788.534	beta-galactoside alpha-2,3-sialyltransferase (T antigen)	O-glycan synthesis	4
R_NS26Tg	(+)	0.245879	788.534	alpha-N-acetylgalactosaminide alpha-2,6-sialyltransferase	O-glycan synthesis	0
R_NS26T2g	(+)	0.245879	788.534	alpha-N-acetylgalactosaminide alpha-2,6-sialyltransferase	O-glycan synthesis	0
R_DM_sTn_antigen_g_	(+)	0.245879	788.534	DM sTn antigen(g)	Exchange/demand reaction	0
R_DM_dsT_antigen_g_	(+)	0.245879	788.534	DM dsT antigen(g)	Exchange/demand reaction	0
R_r0870	(+)	0.252525	809.849	Facilitated diffusion	Transport, extracellular	0
R_MLTG1e	(+)	0.252525	809.849	Maltodextrin glucosidase (maltotriose), extracellular	Starch and sucrose metabolism	4
R_MALTe	(+)	0.252525	809.849	alpha-glucosidase, extracellular	Starch and sucrose metabolism	4
R_GAMYe	(+)	0.252525	809.849	glucoamylase, extracellular (glygn5 -&gt; malt)	Starch and sucrose metabolism	4
R_FADDPle	(+)	0.252525	809.849	FAD diphosphatase	Vitamin B2 metabolism	NA
R_FADDP	(+)	0.252525	809.849	FAD diphosphatase	Vitamin B2 metabolism	2
R_EX_Tyr_ggn_LPAREN_e_RPAREN_	(+)	0.252525	809.849	Tyr-194 of apo-glycogenin protein (primer for glycogen synthesis) exchange	Exchange/demand reaction	1
R_EX_glygn5_LPAREN_e_RPAREN_	(-)	0.252525	809.849	exchange reaction for glycogen, structure 5 (glycogenin-2[1,4-Glc])	Exchange/demand reaction	1
R_EX_fmn_LPAREN_e_RPAREN_	(+)	0.252525	809.849	exchange reaction for FMN	Exchange/demand reaction	NA
R_EX_fad_LPAREN_e_RPAREN_	(-)	0.252525	809.849	Exchange of Flavin adenine dinucleotide oxidized	Exchange/demand reaction	1
R_TYMSULT	(+)	0.261112	837.386	Tyramine Sulfotransferase	Tyrosine metabolism	4
R_TYMSFt	(+)	0.261112	837.386	Tyramine O-sulfate transport (diffusion)	Transport, extracellular	1
R_EX_tymsf_LPAREN_e_RPAREN_	(+)	0.261112	837.386	Tyramine O-sulfate exchange	Exchange/demand reaction	1
R_EX_bilirub_LPAREN_e_RPAREN_	(+)	0.271532	870.803	Bilirubin exchange	Exchange/demand reaction	1
R_XOLTRI27te	(+)	0.273686	877.711	27 trihydroxy cholesterol transport	Transport, extracellular	1
R_XOLTRI27tc	(+)	0.273686	877.711	27 trihydroxy cholesterol transport	Transport, endoplasmic reticular	1
R_XOLTRI25te	(+)	0.273686	877.711	25 trihydroxy cholesterol transport	Transport, extracellular	1
R_XOLTRI25tc	(+)	0.273686	877.711	25 trihydroxy cholesterol transport	Transport, endoplasmic reticular	1
R_P4507B12r	(+)	0.273686	877.711	oxysterol 7alpha-hydroxylase	Bile acid synthesis	4
R_P4507B11r	(+)	0.273686	877.711	oxysterol 7alpha-hydroxylase	Bile acid synthesis	4
R_NNATn	(+)	0.273686	877.711	nicotinate-nucleotide adenylyltransferase	NAD metabolism	4
R_NMNtn	(+)	0.273686	877.711	NMN transport, nuclear trhough pore	Transport, nuclear	2
R_NMNATn	(+)	0.273686	877.711	nicotinamide-nucleotide adenylyltransferase	NAD metabolism	4
R_NICRNTtn	(+)	0.273686	877.711	NICRNT transport, nuclear trhough pore	Transport, nuclear	2
R_NADtn	(+)	0.273686	877.711	NAD transport, nuclear through pores	Transport, nuclear	2
R_EX_xoltri27_LPAREN_e_RPAREN_	(+)	0.273686	877.711	7-alpha,27-Dihydroxycholesterol exchange	Exchange/demand reaction	1
R_EX_xoltri25_LPAREN_e_RPAREN_	(+)	0.273686	877.711	7-alpha,25-Dihydroxycholesterol exchange	Exchange/demand reaction	1
R_DNADtn	(-)	0.273686	877.711	dNAD transport, nuclear trhough pore	Transport, nuclear	2
R_ATPtn	(+)	0.273686	877.711	ATP diffusion in nucleus	Transport, nuclear	2
R_PRGNLONEtr	(+)	0.276667	887.271	pregnenolone intracellular transport	Transport, endoplasmic reticular	1
R_INSTt4_2	(+)	0.276667	887.271	inositol transport via sodium symport	Transport, extracellular	4
R_INSTt4_2	(-)	0.276667	887.271	inositol transport via sodium symport	Transport, extracellular	4
R_RE3002X	(-)	0.283123	907.975	RE3002	Fatty acid oxidation	0
R_RE2996X	(+)	0.283123	907.975	RE2996	Fatty acid oxidation	0
R_RE2988X	(+)	0.283123	907.975	RE2988	Fatty acid oxidation	0
R_RE2987X	(+)	0.283123	907.975	RE2987	Fatty acid oxidation	0
R_RE2986X	(+)	0.283123	907.975	RE2986	Fatty acid oxidation	0
R_RE2985X	(+)	0.283123	907.975	RE2985	Fatty acid oxidation	0
R_RE2445E	(+)	0.29394	942.664	RE2445	Miscellaneous	0
R_RE2445E	(-)	0.29394	942.664	RE2445	Miscellaneous	0
R_EX_CE5869_LPAREN_e_RPAREN_	(+)	0.29394	942.664	lysyl-proline exchange	Exchange/demand reaction	1
R_EX_CE5869_LPAREN_e_RPAREN_	(-)	0.29394	942.664	lysyl-proline exchange	Exchange/demand reaction	1
R_EX_CE5868_LPAREN_e_RPAREN_	(+)	0.29394	942.664	N-acetyl-seryl-aspartate exchange	Exchange/demand reaction	1
R_EX_CE5868_LPAREN_e_RPAREN_	(-)	0.29394	942.664	N-acetyl-seryl-aspartate exchange	Exchange/demand reaction	1
R_EX_CE5867_LPAREN_e_RPAREN_	(+)	0.29394	942.664	N-acetyl-seryl-aspartyl-lysyl-proline exchange	Exchange/demand reaction	1
R_EX_CE5867_LPAREN_e_RPAREN_	(-)	0.29394	942.664	N-acetyl-seryl-aspartyl-lysyl-proline exchange	Exchange/demand reaction	1
R_RE1796M	(+)	0.303916	974.66	RE1796	Bile acid synthesis	0
R_P450SCC1m	(+)	0.303916	974.66	cholesterol monooxygenase	Cholesterol metabolism	0
R_CH25H	(+)	0.303916	974.66	cholesterol 25-hydroxylase	Bile acid synthesis	4
R_VALTAm	(+)	0.304263	975.77	valine transaminase, mitochondiral	Valine, leucine, and isoleucine metabolism	4
R_VALt5m	(+)	0.304263	975.77	Valine reversible mitochondrial transport	Transport, mitochondrial	4
R_r0779	(+)	0.304263	975.77	3-Hydroxy-2-methylpropanoyl-CoA hydrolase EC:3.1.2.4	Unassigned	0
R_r0669	(+)	0.304263	975.77	(S)-3-Hydroxyisobutyryl-CoA hydro-lyase Valine, leucine and isoleucine degradation EC:4.2.1.17	Valine, leucine, and isoleucine metabolism	0
R_r0655	(+)	0.304263	975.77	3-Methylbutanoyl-CoA:(acceptor) 2,3-oxidoreductase Valine, leucine and isoleucine degradation EC:1.3.99.10	Valine, leucine, and isoleucine metabolism	0
R_r0603	(+)	0.304263	975.77	(S)-2-methylbutanoyl-CoA:acceptor 2,3-oxidoreductase Valine, leucine and isoleucine degradation EC:1.3.99.12	Valine, leucine, and isoleucine metabolism	0
R_r0560	(+)	0.304263	975.77	2-Methylpropanoyl-CoA:oxygen 2,3-oxidoreductase Valine, leucine and isoleucine degradation EC:1.3.99.2	Valine, leucine, and isoleucine metabolism	0
R_MGCHrm	(+)	0.304263	975.77	methylglutaconyl-CoA hydratase (reversible), mitochondrial	Valine, leucine, and isoleucine metabolism	4
R_MCCCrm	(+)	0.304263	975.77	methylcrotonoyl-CoA carboxylase, mitochondrial	Valine, leucine, and isoleucine metabolism	4
R_LEUTAm	(+)	0.304263	975.77	leucine transaminase, mitochondrial	Valine, leucine, and isoleucine metabolism	4
R_LEUt5m	(+)	0.304263	975.77	leucine mitochondrial transport	Transport, mitochondrial	4
R_ILETAm	(+)	0.304263	975.77	isoleucine transaminase, mitochondrial	Valine, leucine, and isoleucine metabolism	4
R_ILEt5m	(+)	0.304263	975.77	Isoleucine mitochondrial transport	Transport, mitochondrial	4
R_HIBDm	(+)	0.304263	975.77	3-hydroxyisobutyrate dehydrogenase, mitochondrial	Valine, leucine, and isoleucine metabolism	4
R_HACD9m	(+)	0.304263	975.77	3-hydroxyacyl-CoA dehydrogenase (2-Methylacetoacetyl-CoA), mitochondrial	Valine, leucine, and isoleucine metabolism	4
R_ECOAH9m	(+)	0.304263	975.77	2-Methylprop-2-enoyl-CoA (2-Methylbut-2-enoyl-CoA), mitochondrial	Valine, leucine, and isoleucine metabolism	2
R_ECOAH12m	(+)	0.304263	975.77	3-hydroxyacyl-CoA dehydratase (3-hydroxyisobutyryl-CoA) (mitochondria)	Valine, leucine, and isoleucine metabolism	2
R_MANt4	(+)	0.311011	997.412	D-mannose transport via sodium cotransport	Transport, extracellular	4
R_MANt4	(-)	0.311011	997.412	D-mannose transport via sodium cotransport	Transport, extracellular	4
R_GALt4	(+)	0.311011	997.412	galactose transport via sodium symport	Transport, extracellular	4
R_GALt4	(-)	0.311011	997.412	galactose transport via sodium symport	Transport, extracellular	4
R_FRUt4	(+)	0.311011	997.412	D-fructose transport via sodium cotransport	Transport, extracellular	4
R_FRUt4	(-)	0.311011	997.412	D-fructose transport via sodium cotransport	Transport, extracellular	4
R_Uritn	(-)	0.316364	1014.58	uridine transport in nucleus	Transport, nuclear	2
R_ST6GALNAC22	(+)	0.316364	1014.58	Alpha-N-acetylgalactosaminide alpha-2,6-sialyltransferase 2	Sphingolipid metabolism	2
R_ST6GALNAC21	(+)	0.316364	1014.58	Alpha-N-acetylgalactosaminide alpha-2,6-sialyltransferase 2	Sphingolipid metabolism	2
R_ST3GAL62g	(+)	0.316364	1014.58	Type 2 lactosamine alpha-2,3-sialyltransferase	Blood group synthesis	4
R_SIAT4Bg	(+)	0.316364	1014.58	Beta-galactoside alpha-2,3-sialyltransferase, Golgi apparatus	Sphingolipid metabolism	4
R_RE3269C	(+)	0.316364	1014.58	RE3269	Phosphatidylinositol phosphate metabolism	0
R_RE2972M	(+)	0.316364	1014.58	RE2972	Phosphatidylinositol phosphate metabolism	0
R_RE1447M	(+)	0.316364	1014.58	RE1447	Phosphatidylinositol phosphate metabolism	0
R_r2433	(+)	0.316364	1014.58	Mitochondrial Carrier (MC) TCDB:2.A.29.8.3	Transport, mitochondrial	0
R_r1292	(+)	0.316364	1014.58	Postulated transport reaction	Transport, peroxisomal	0
R_PI5P3K	(+)	0.316364	1014.58	phosphatidylinositol-5-phosphate 3-kinase	Inositol phosphate metabolism	1
R_PI3P5K	(+)	0.316364	1014.58	phosphatidylinositol 3-phosphate 5-kinase	Inositol phosphate metabolism	2
R_PCRNtm	(+)	0.316364	1014.58	transport into the mitochondria from cytosol (carnitine)	Fatty acid oxidation	4
R_PCRNtc	(+)	0.316364	1014.58	transport into the cytosol from peroxisome (carnitine)	Fatty acid oxidation	4
R_NH4tn	(-)	0.316364	1014.58	ammonia nuclear transport	Transport, nuclear	1
R_EX_acngalacglcgal14acglcgalgluside_hs_LPAREN_e_RPAREN_	(+)	0.316364	1014.58	VI3NeuAc-nLc6Cer exchange	Exchange/demand reaction	1
R_EX_acn23acngalgbside_hs_LPAREN_e_RPAREN_	(+)	0.316364	1014.58	sialyl (2,3) sialyl (2,6) galactosylgloboside (homo sapiens) exchange	Exchange/demand reaction	1
R_EX_acn13acngalgbside_hs_LPAREN_e_RPAREN_	(+)	0.316364	1014.58	sialyl (1,3) sialyl (2,6) galactosylgloboside (homo sapiens) exchange	Exchange/demand reaction	1
R_DURItn	(-)	0.316364	1014.58	deoxyuridine transport in nucleus	Transport, nuclear	2
R_DCYTDn	(+)	0.316364	1014.58	deoxycytidine deaminase, nuclear	Nucleotide interconversion	2
R_CYTDtn	(+)	0.316364	1014.58	cytidine transport in nucleus	Transport, nuclear	2
R_CYTDn	(+)	0.316364	1014.58	cytidine deaminase, nuclear	Nucleotide interconversion	2
R_CSNATr	(+)	0.316364	1014.58	carnitine O-acetyltransferase	Fatty acid oxidation	4
R_CSNATr	(-)	0.316364	1014.58	carnitine O-acetyltransferase	Fatty acid oxidation	4
R_CSNATp	(+)	0.316364	1014.58	carnitine O-acetyltransferase, reverse direction, peroxisomal	Fatty acid oxidation	2
R_CSNATp	(-)	0.316364	1014.58	carnitine O-acetyltransferase, reverse direction, peroxisomal	Fatty acid oxidation	2
R_CSNATm	(+)	0.316364	1014.58	carnitine O-aceyltransferase, mitochondrial	Fatty acid oxidation	4
R_CSNAT3x	(+)	0.316364	1014.58	carnitine O-aceyltransferase, peroxisomal	Fatty acid oxidation	4
R_CSNAT2m	(+)	0.316364	1014.58	carnitine O-aceyltransferase, mitochondrial	Fatty acid oxidation	4
R_CRNCAR3tp	(+)	0.316364	1014.58	carnitine-propcarnitine carrier, peroxisomal	Transport, peroxisomal	0
R_CHOLt4	(+)	0.316364	1014.58	choline, sodium cotransport	Transport, extracellular	4
R_CHOLt4	(-)	0.316364	1014.58	choline, sodium cotransport	Transport, extracellular	4
R_C30CPT1	(+)	0.316364	1014.58	production of propionylcarnitine		NA
R_C2tcx	(+)	0.316364	1014.58	transport of acetylcarnitine from peroxisomes to cytosol		NA
R_B3GNT51g	(+)	0.316364	1014.58	UDP-GlcNAc:betaGal beta-1,3-N-acetylglucosaminyltransferase 5	Blood group synthesis	2
R_B3GNT312g	(+)	0.316364	1014.58	UDP-GlcNAc:betaGal beta-1,3-N-acetylglucosaminyltransferase 3, Golgi apparatus	Blood group synthesis	2
R_B3GNT310g	(+)	0.316364	1014.58	UDP-GlcNAc:betaGal beta-1,3-N-acetylglucosaminyltransferase 3, Golgi apparatus	Blood group synthesis	2
R_B3GNT11g	(+)	0.316364	1014.58	UDP-GlcNAc:betaGal beta-1,3-N-acetylglucosaminyltransferase 1	Blood group synthesis	4
R_GLXtm	(-)	0.316727	1015.74	glyoxylate transport, mitochondrial	Transport, mitochondrial	1
R_VALtec	(+)	0.321019	1029.51	L-valine transport via diffusion (extracellular to cytosol)	Transport, extracellular	4
R_VALtec	(-)	0.321019	1029.51	L-valine transport via diffusion (extracellular to cytosol)	Transport, extracellular	4
R_VACCt	(+)	0.321019	1029.51	fatty acid transport via diffusion	Transport, extracellular	2
R_VACCt	(-)	0.321019	1029.51	fatty acid transport via diffusion	Transport, extracellular	2
R_UAGDP	(+)	0.321019	1029.51	UDP-N-acetylglucosamine diphosphorylase	Aminosugar metabolism	4
R_TMNDNCt	(+)	0.321019	1029.51	fatty acid transport via diffusion	Transport, extracellular	2
R_TMNDNCCRNt	(+)	0.321019	1029.51	transport into the mitochondria (carnitine)	Fatty acid oxidation	4
R_TMNDNCCPT2	(+)	0.321019	1029.51	carnitine transferase	Fatty acid oxidation	4
R_TMNDNCCPT1	(+)	0.321019	1029.51	carnitine O-palmitoyltransferase	Fatty acid oxidation	4
R_TMDPK	(+)	0.321019	1029.51	Thiamin pyrophosphokinase (EC 2.7.6.2)	Thiamine metabolism	4
R_TMDK1m	(+)	0.321019	1029.51	thymidine kinase (ATP:thymidine)	Nucleotide interconversion	4
R_THYMDtm	(+)	0.321019	1029.51	thymd transport	Transport, mitochondrial	4
R_THYMDt1	(+)	0.321019	1029.51	thymd transport	Transport, extracellular	4
R_THMPPtm	(+)	0.321019	1029.51	Thiamine diphosphate transport in via anion antiport, mitochondria	Transport, mitochondrial	4
R_THMP	(+)	0.321019	1029.51	thiamin phosphatase	Thiamine metabolism	1
R_THMMPtm	(-)	0.321019	1029.51	Thiamine monophosphate transport, mitochondrial	Transport, mitochondrial	2
R_TDPm	(+)	0.321019	1029.51	thiamin pyrophosphatase, mitochondrial	Thiamine metabolism	2
R_TDP	(+)	0.321019	1029.51	thiamin pyrophosphatase	Thiamine metabolism	4
R_TAURtcx	(+)	0.321019	1029.51	taurine transport (sodium symport) (cytosol to peroxisome)	Taurine and hypotaurine metabolism	1
R_STRDNCCRNt	(+)	0.321019	1029.51	transport into the mitochondria (carnitine)	Fatty acid oxidation	4
R_STRDNCCPT2	(+)	0.321019	1029.51	carnitine transferase	Fatty acid oxidation	4
R_STRDNCCPT1	(+)	0.321019	1029.51	carnitine O-palmitoyltransferase	Fatty acid oxidation	4
R_STRDNCCOAtxc	(+)	0.321019	1029.51	transport of stearidonylcoa into peroxisomes.		NA
R_SPHS1Ptr	(+)	0.321019	1029.51	sphingosine-1-phosphate transport	Transport, endoplasmic reticular	2
R_SPHS1Pte	(-)	0.321019	1029.51	sphingosine-1-phosphate transport	Transport, extracellular	2
R_SPH1Pte	(+)	0.321019	1029.51	sph1p transport	Transport, extracellular	2
R_SPH1Pte	(-)	0.321019	1029.51	sph1p transport	Transport, extracellular	2
R_SO4HCOtex	(+)	0.321019	1029.51	sulfate transport via bicarbonate countertransport	Transport, extracellular	2
R_SLDx	(-)	0.321019	1029.51	L-sulfolactate dehydrogenase (NAD+)	Methionine and cysteine metabolism	2
R_SLDt	(+)	0.321019	1029.51	L-sulfolactate transport (cytosol to extracellular)	Methionine and cysteine metabolism	2
R_SGPL12r	(+)	0.321019	1029.51	Sphingosine-1-phosphate lyase	Sphingolipid metabolism	2
R_SERPT	(+)	0.321019	1029.51	serine C-palmitoyltransferase	Sphingolipid metabolism	4
R_RE3244R	(+)	0.321019	1029.51	RE3244	Fatty acid synthesis	0
R_RE3243R	(+)	0.321019	1029.51	RE3243	Fatty acid synthesis	0
R_RE3242R	(+)	0.321019	1029.51	RE3242	Fatty acid synthesis	0
R_RE3241R	(+)	0.321019	1029.51	RE3241	Fatty acid synthesis	0
R_RE2649C	(+)	0.321019	1029.51	RE2649	Bile acid synthesis	0
R_RE2649C	(-)	0.321019	1029.51	RE2649	Bile acid synthesis	0
R_RE1835C	(+)	0.321019	1029.51	RE1835	Bile acid synthesis	0
R_RE1834C	(+)	0.321019	1029.51	RE1834	Bile acid synthesis	0
R_RE1796R	(+)	0.321019	1029.51	RE1796	Bile acid synthesis	0
R_RE1530M	(-)	0.321019	1029.51	RE1530	Pyrimidine synthesis	0
R_RE0577C	(+)	0.321019	1029.51	RE0577	Fatty acid synthesis	0
R_RE0577C	(-)	0.321019	1029.51	RE0577	Fatty acid synthesis	0
R_RE0344C	(+)	0.321019	1029.51	RE0344	Fatty acid synthesis	0
R_RE0344C	(-)	0.321019	1029.51	RE0344	Fatty acid synthesis	0
R_RAI3	(+)	0.321019	1029.51	13-cis-retinoic acid isomerase	Vitamin A metabolism	2
R_RAI3	(-)	0.321019	1029.51	13-cis-retinoic acid isomerase	Vitamin A metabolism	2
R_r2538	(+)	0.321019	1029.51	Utilized transport	Transport, endoplasmic reticular	0
R_r2514	(+)	0.321019	1029.51	Utilized transport	Transport, endoplasmic reticular	0
R_r2465	(+)	0.321019	1029.51	Cation Diffusion Facilitator (CDF) TCDB:2.A.4.2.3	Transport, extracellular	0
R_r2079	(+)	0.321019	1029.51	Major Facilitator(MFS) TCDB:2.A.1.13.1	Transport, extracellular	0
R_r2079	(-)	0.321019	1029.51	Major Facilitator(MFS) TCDB:2.A.1.13.1	Transport, extracellular	0
R_r2073	(+)	0.321019	1029.51	Zinc (Zn2+)-Iron (Fe2+) Permease (ZIP), TCDB:2.A.55.2.3	Transport, extracellular	0
R_r2071	(+)	0.321019	1029.51	Amino Acid-Polyamine-Organocation (APC) TCDB:2.A.3.8.15	Transport, extracellular	0
R_r2070	(+)	0.321019	1029.51	Amino Acid-Polyamine-Organocation (APC) TCDB:2.A.3.8.15	Transport, extracellular	0
R_r2069	(+)	0.321019	1029.51	Amino Acid-Polyamine-Organocation (APC) TCDB:2.A.3.8.15	Transport, extracellular	0
R_r2068	(+)	0.321019	1029.51	Amino Acid-Polyamine-Organocation (APC) TCDB:2.A.3.8.15	Transport, extracellular	0
R_r2067	(+)	0.321019	1029.51	Amino Acid-Polyamine-Organocation (APC) TCDB:2.A.3.8.15	Transport, extracellular	0
R_r2066	(+)	0.321019	1029.51	Amino Acid-Polyamine-Organocation (APC) TCDB:2.A.3.8.15	Transport, extracellular	0
R_r2065	(+)	0.321019	1029.51	Amino Acid-Polyamine-Organocation (APC) TCDB:2.A.3.8.15	Transport, extracellular	0
R_r2064	(+)	0.321019	1029.51	Amino Acid-Polyamine-Organocation (APC) TCDB:2.A.3.8.15	Transport, extracellular	0
R_r2063	(+)	0.321019	1029.51	Amino Acid-Polyamine-Organocation (APC) TCDB:2.A.3.8.15	Transport, extracellular	0
R_r2062	(+)	0.321019	1029.51	Amino Acid-Polyamine-Organocation (APC) TCDB:2.A.3.8.15	Transport, extracellular	0
R_r2061	(+)	0.321019	1029.51	Amino Acid-Polyamine-Organocation (APC) TCDB:2.A.3.8.15	Transport, extracellular	0
R_r2060	(+)	0.321019	1029.51	Amino Acid-Polyamine-Organocation (APC) TCDB:2.A.3.8.15	Transport, extracellular	0
R_r2059	(+)	0.321019	1029.51	Amino Acid-Polyamine-Organocation (APC) TCDB:2.A.3.8.15	Transport, extracellular	0
R_r2058	(+)	0.321019	1029.51	Amino Acid-Polyamine-Organocation (APC) TCDB:2.A.3.8.15	Transport, extracellular	0
R_r2057	(+)	0.321019	1029.51	Amino Acid-Polyamine-Organocation (APC) TCDB:2.A.3.8.15	Transport, extracellular	0
R_r2056	(+)	0.321019	1029.51	Amino Acid-Polyamine-Organocation (APC) TCDB:2.A.3.8.15	Transport, extracellular	0
R_r2055	(+)	0.321019	1029.51	Amino Acid-Polyamine-Organocation (APC) TCDB:2.A.3.8.15	Transport, extracellular	0
R_r2054	(+)	0.321019	1029.51	Amino Acid-Polyamine-Organocation (APC) TCDB:2.A.3.8.15	Transport, extracellular	0
R_r2053	(+)	0.321019	1029.51	Amino Acid-Polyamine-Organocation (APC) TCDB:2.A.3.8.15	Transport, extracellular	0
R_r2052	(+)	0.321019	1029.51	Amino Acid-Polyamine-Organocation (APC) TCDB:2.A.3.8.15	Transport, extracellular	0
R_r2051	(+)	0.321019	1029.51	Amino Acid-Polyamine-Organocation (APC) TCDB:2.A.3.8.15	Transport, extracellular	0
R_r2050	(+)	0.321019	1029.51	Amino Acid-Polyamine-Organocation (APC) TCDB:2.A.3.8.15	Transport, extracellular	0
R_r2049	(+)	0.321019	1029.51	Amino Acid-Polyamine-Organocation (APC) TCDB:2.A.3.8.15	Transport, extracellular	0
R_r2048	(+)	0.321019	1029.51	Amino Acid-Polyamine-Organocation (APC) TCDB:2.A.3.8.15	Transport, extracellular	0
R_r2047	(+)	0.321019	1029.51	Amino Acid-Polyamine-Organocation (APC) TCDB:2.A.3.8.15	Transport, extracellular	0
R_r2046	(+)	0.321019	1029.51	Amino Acid-Polyamine-Organocation (APC) TCDB:2.A.3.8.15	Transport, extracellular	0
R_r2045	(+)	0.321019	1029.51	Amino Acid-Polyamine-Organocation (APC) TCDB:2.A.3.8.15	Transport, extracellular	0
R_r2044	(+)	0.321019	1029.51	Amino Acid-Polyamine-Organocation (APC) TCDB:2.A.3.8.15	Transport, extracellular	0
R_r2043	(+)	0.321019	1029.51	Amino Acid-Polyamine-Organocation (APC) TCDB:2.A.3.8.15	Transport, extracellular	0
R_r2042	(+)	0.321019	1029.51	Amino Acid-Polyamine-Organocation (APC) TCDB:2.A.3.8.15	Transport, extracellular	0
R_r2041	(+)	0.321019	1029.51	Amino Acid-Polyamine-Organocation (APC) TCDB:2.A.3.8.15	Transport, extracellular	0
R_r2040	(+)	0.321019	1029.51	Amino Acid-Polyamine-Organocation (APC) TCDB:2.A.3.8.15	Transport, extracellular	0
R_r2039	(+)	0.321019	1029.51	Amino Acid-Polyamine-Organocation (APC) TCDB:2.A.3.8.15	Transport, extracellular	0
R_r2038	(+)	0.321019	1029.51	Amino Acid-Polyamine-Organocation (APC) TCDB:2.A.3.8.15	Transport, extracellular	0
R_r2037	(+)	0.321019	1029.51	Amino Acid-Polyamine-Organocation (APC) TCDB:2.A.3.8.15	Transport, extracellular	0
R_r2036	(+)	0.321019	1029.51	Amino Acid-Polyamine-Organocation (APC) TCDB:2.A.3.8.15	Transport, extracellular	0
R_r2035	(+)	0.321019	1029.51	Amino Acid-Polyamine-Organocation (APC) TCDB:2.A.3.8.15	Transport, extracellular	0
R_r2034	(+)	0.321019	1029.51	Amino Acid-Polyamine-Organocation (APC) TCDB:2.A.3.8.15	Transport, extracellular	0
R_r2032	(+)	0.321019	1029.51	Amino Acid-Polyamine-Organocation (APC) TCDB:2.A.3.8.15	Transport, extracellular	0
R_r2031	(+)	0.321019	1029.51	Amino Acid-Polyamine-Organocation (APC) TCDB:2.A.3.8.15	Transport, extracellular	0
R_r2030	(+)	0.321019	1029.51	Amino Acid-Polyamine-Organocation (APC) TCDB:2.A.3.8.15	Transport, extracellular	0
R_r2029	(+)	0.321019	1029.51	Amino Acid-Polyamine-Organocation (APC) TCDB:2.A.3.8.15	Transport, extracellular	0
R_r2028	(+)	0.321019	1029.51	Amino Acid-Polyamine-Organocation (APC) TCDB:2.A.3.8.15	Transport, extracellular	0
[truncated: 937 more rows]

## Sheet: Standard DEG analysis
Illumina ID	log fold change	t-value	p-value	Adjusted p-value	Gene Name	Gene ID
ILMN_1787648	1.51138	39.8524	2.54189e-113	8.72556e-109	GPR125	166647
ILMN_1708025	1.44894	37.7318	5.18834e-108	8.90501e-104	RBPMS	11030
ILMN_1762972	1.38914	31.8882	2.91895e-92	3.33996e-88	CHD9	80205
ILMN_1698020	1.88164	30.9177	1.77969e-89	1.52729e-85	DLC1	10395
ILMN_1742578	0.952837	30.7091	7.16684e-89	4.92032e-85	MKLN1	4289
ILMN_1651987	-1.42274	-30.5242	2.47678e-88	1.41701e-84	CCDC167	154467
ILMN_1811592	1.40728	29.6144	1.17422e-85	5.75822e-82	ARHGAP21	57584
ILMN_1723909	0.771234	29.2903	1.08103e-84	4.63855e-81	RPL21P44	402176
ILMN_1698323	-1.33937	-28.8173	2.82524e-83	1.07758e-79	PLEKHB2	55041
ILMN_2119486	0.945963	28.3754	6.11045e-82	2.09754e-78	DMTF1	9988
ILMN_2339627	-0.977563	-28.3128	9.46224e-82	2.95282e-78	COPE	11316
ILMN_1872419	1.68498	28.2217	1.79095e-81	5.12315e-78	-	-
ILMN_1686750	1.1583	28.1358	3.26876e-81	8.63129e-78	-	-
ILMN_1759952	-0.919079	-27.6514	9.9174e-80	2.43168e-76	PSMA5	5686
ILMN_1697567	-1.34524	-27.5604	1.8893e-79	4.32361e-76	TPM3	7170
ILMN_1672776	-3.14186	-27.2638	1.55471e-78	3.33554e-75	COL10A1	1300
ILMN_2213834	1.00082	27.11	4.65911e-78	9.32056e-75	-	-
ILMN_1899960	0.713452	27.1033	4.88741e-78	9.32056e-75	-	-
ILMN_1665331	1.41033	27.0696	6.21473e-78	1.1228e-74	AMT	275
ILMN_1656676	0.845514	26.8073	4.07083e-77	6.98698e-74	ZYG11B	79699
ILMN_1742431	1.07937	26.5339	2.91488e-76	4.76472e-73	-	-
ILMN_1696699	1.06292	26.324	1.32893e-75	2.07356e-72	FAM184A	79632
ILMN_1760858	-0.794839	-26.3079	1.49273e-75	2.22787e-72	RAB8A	4218
ILMN_1721621	1.12923	26.2987	1.59569e-75	2.28231e-72	NKTR	4820
ILMN_1807833	-1.2258	-26.0881	7.36243e-75	1.01092e-71	HM13	81502
ILMN_1872404	1.22403	25.9832	1.5796e-74	2.08549e-71	CCDC50	152137
ILMN_1697742	-0.700878	-25.9066	2.75962e-74	3.50849e-71	C3orf38	285237
ILMN_2346831	-0.798471	-25.89	3.11522e-74	3.81915e-71	MGAT2	4247
ILMN_1720850	0.962771	25.836	4.6191e-74	5.46758e-71	BAZ2B	29994
ILMN_1686388	-1.26603	-25.8135	5.44651e-74	6.23207e-71	TPM3	7170
ILMN_2327795	0.900654	25.8022	5.91486e-74	6.54966e-71	RERE	473
ILMN_1661335	1.81627	25.7789	7.01117e-74	7.52102e-71	SPTBN1	6711
ILMN_1719290	0.834841	25.7693	7.51971e-74	7.8221e-71	CRYZL1	9946
ILMN_2257833	0.728549	25.7463	8.89932e-74	8.98492e-71	BBS7	55212
ILMN_1714622	0.907195	25.7305	9.98775e-74	9.7957e-71	TNRC6A	27327
ILMN_1855746	0.876387	25.7191	1.08617e-73	1.01579e-70	VPS13A	23230
ILMN_1674380	0.939824	25.718	1.09489e-73	1.01579e-70	TRPC1	7220
ILMN_2365479	0.944961	25.5951	2.69342e-73	2.43308e-70	SNX1	6642
ILMN_1802109	1.04351	25.5531	3.66462e-73	3.22552e-70	KLHL29	114818
ILMN_1809957	-0.875068	-25.4979	5.49672e-73	4.71714e-70	AP2S1	1175
ILMN_1687887	-1.06969	-25.4106	1.04372e-72	8.73848e-70	PSMC4	5704
ILMN_1712075	2.92022	25.3666	1.44348e-72	1.17977e-69	SYNM	23336
ILMN_1800697	1.84311	25.335	1.82049e-72	1.4533e-69	LDB2	9079
ILMN_1655915	-3.29159	-25.24	3.66829e-72	2.86185e-69	MMP11	4320
ILMN_2364828	1.16197	25.2223	4.18038e-72	3.18889e-69	OGT	8473
ILMN_2173919	0.887002	25.12	8.89812e-72	6.64013e-69	MYO9A	4649
ILMN_1804148	-1.02839	-25.0796	1.19951e-71	8.76078e-69	TMED4	222068
ILMN_2395389	-1.05861	-25.0222	1.8338e-71	1.31144e-68	PSMC4	5704
ILMN_2285112	0.835802	24.8924	4.79837e-71	3.36151e-68	FBXO11	80204
ILMN_1782633	-1.3114	-24.8257	7.87412e-71	5.4059e-68	BOLA2B; BOLA2	654483; 552900
ILMN_1664912	1.48989	24.6789	2.34475e-70	1.5782e-67	IL11RA	3590
ILMN_1738103	-0.795785	-24.6742	2.42894e-70	1.60343e-67	COPE	11316
ILMN_2078264	-0.744107	-24.6684	2.53577e-70	1.64237e-67	C3orf38	285237
ILMN_1733927	-0.854707	-24.65	2.90852e-70	1.84891e-67	TCEB2	6923
ILMN_2124757	1.3331	24.6172	3.71446e-70	2.31829e-67	RPL23AP32; SPTBN1	56969; 6711
ILMN_1679391	1.97949	24.6107	3.89912e-70	2.39009e-67	MAMDC2	256691
ILMN_1781987	-0.903911	-24.5618	5.61297e-70	3.38029e-67	CDK5	1020
ILMN_1774617	1.11303	24.509	8.32096e-70	4.92472e-67	NAB1	4664
ILMN_1802380	1.00136	24.4837	1.00499e-69	5.84718e-67	RERE	473
ILMN_1758798	1.09201	24.4639	1.16554e-69	6.66826e-67	NPIPB15; NPIPB9; NPIPB8	440348; 100507607; 728734
ILMN_1752897	1.17866	24.3952	1.94834e-69	1.0964e-66	SPTBN1; RPL23AP32	6711; 56969
ILMN_2414027	-1.01966	-24.3415	2.91025e-69	1.6113e-66	CKLF-CMTM1; CKLF	100529251; 51192
ILMN_1724293	-1.26146	-24.3344	3.07044e-69	1.673e-66	KDELR2	11014
ILMN_2156267	-0.982168	-24.2474	5.88808e-69	3.14849e-66	EIF2AK1	27102
ILMN_1727073	-0.651211	-24.2458	5.96184e-69	3.14849e-66	MEA1	4201
ILMN_1801043	1.97707	24.2378	6.33051e-69	3.26918e-66	GSN	2934
ILMN_1702585	-1.00875	-24.2367	6.38083e-69	3.26918e-66	-	-
ILMN_2129015	0.774251	24.2204	7.20978e-69	3.62094e-66	AFF1	4299
ILMN_1778111	0.714938	24.2192	7.27838e-69	3.62094e-66	-	-
ILMN_1738854	1.24697	24.2123	7.66512e-69	3.75886e-66	CACHD1	57685
ILMN_2395375	1.07228	24.1955	8.69283e-69	4.2028e-66	GABBR1	2550
ILMN_1691104	-0.892652	-24.1722	1.03557e-68	4.88907e-66	PGAM4	441531
ILMN_1715991	2.11639	24.1716	1.03971e-68	4.88907e-66	SDPR	8436
ILMN_1878446	0.83807	24.1607	1.12892e-68	5.23683e-66	-	-
ILMN_1745852	0.882133	24.1462	1.25873e-68	5.76111e-66	WDR33; SFT2D3	55339; 84826
ILMN_2206716	-0.943138	-24.1268	1.45633e-68	6.5778e-66	JTB	10899
ILMN_1753613	2.06957	24.097	1.82106e-68	8.11837e-66	HOXA5	3202
ILMN_1878029	1.39731	24.0726	2.18813e-68	9.62971e-66	-	-
ILMN_1761968	1.82329	24.0516	2.56114e-68	1.11287e-65	PPP1R14A	94274
ILMN_1713143	-0.932961	-24.0483	2.62531e-68	1.12649e-65	MRPL3	11222
ILMN_1761981	-0.904924	-24.0292	3.03299e-68	1.28535e-65	FAM96A	84191
ILMN_1752927	0.862017	24.0093	3.52281e-68	1.47473e-65	FAM160B1	57700
ILMN_1781680	-0.872493	-23.9969	3.86557e-68	1.59871e-65	DAP3	7818
ILMN_2213199	0.88631	23.9908	4.04892e-68	1.65461e-65	CEP44	80817
ILMN_1680687	-0.70734	-23.9876	4.1477e-68	1.67504e-65	LOC101930324; NSF	101930324; 4905
ILMN_1653129	-0.786254	-23.985	4.22689e-68	1.68717e-65	CSTF2	1478
ILMN_1789463	1.35039	23.9604	5.09023e-68	2.00842e-65	FXYD1	5348
ILMN_1746598	-0.643004	-23.9508	5.47047e-68	2.13392e-65	TNFAIP8L2-SCNM1; SCNM1	100534012; 79005
ILMN_2110532	-0.908938	-23.935	6.16157e-68	2.3765e-65	RPL26L1	51121
ILMN_2345292	1.24264	23.9132	7.26014e-68	2.7691e-65	FXYD1	5348
ILMN_1720501	1.48763	23.8765	9.57646e-68	3.61243e-65	ABCA9	10350
ILMN_2187487	0.689552	23.8614	1.07326e-67	4.00456e-65	HEATR5B	54497
ILMN_1701551	1.73199	23.8438	1.22553e-67	4.52351e-65	ABCA6	23460
ILMN_1732049	-0.764827	-23.8364	1.29609e-67	4.73307e-65	DPM2	8818
ILMN_1707062	0.66281	23.7595	2.31499e-67	8.3649e-65	REV1	51455
ILMN_1713491	1.02896	23.7443	2.59701e-67	9.28619e-65	VAMP2	6844
ILMN_1722276	0.778698	23.7279	2.93912e-67	1.04012e-64	PAFAH1B1	5048
ILMN_1796801	2.45904	23.7264	2.97372e-67	1.04162e-64	ABCA8	10351
ILMN_1731561	1.15542	23.6861	4.03224e-67	1.39813e-64	ROBO3	64221
ILMN_2387599	-1.0035	-23.6442	5.53535e-67	1.90012e-64	TGIF2-C20orf24; C20orf24	100527943; 55969
ILMN_1775444	0.654583	23.6027	7.58184e-67	2.57685e-64	-	-
ILMN_1677085	-0.951178	-23.5963	7.95736e-67	2.67796e-64	RGS19	10287
ILMN_1702114	-0.75145	-23.5898	8.35639e-67	2.78495e-64	NOMO1; NOMO3; NOMO2	101930025; 23420; 408050; 283820
ILMN_1695827	-0.861965	-23.5649	1.00947e-66	3.33193e-64	PPP1CA	5499
ILMN_1801118	-1.20092	-23.5437	1.1851e-66	3.87438e-64	SNRNP25	79622
ILMN_2112829	0.570537	23.5376	1.24134e-66	4.01995e-64	ANKAR	150709
ILMN_2052598	-0.883781	-23.4324	2.75734e-66	8.8459e-64	ARMC10	83787
ILMN_1679195	-0.97599	-23.4234	2.95329e-66	9.38683e-64	C20orf24; TGIF2-C20orf24	55969; 100527943
ILMN_2057573	0.967107	23.3778	4.17431e-66	1.3146e-63	ESYT2	57488
ILMN_2363668	-0.863597	-23.3555	4.94689e-66	1.54374e-63	YIF1B	90522
ILMN_1720438	-0.878897	-23.3087	7.06001e-66	2.18333e-63	RPL26L1	51121
ILMN_2209578	0.845911	23.2928	7.96767e-66	2.44202e-63	LOC101060581; AGAP4; AGAP6	101060581; 119016; 414189; 728404
ILMN_1674780	-0.742419	-23.2633	9.97334e-66	3.02133e-63	SF3B1	23451
ILMN_1739946	-0.805484	-23.2625	1.00338e-65	3.02133e-63	VKORC1	79001
ILMN_1657483	-0.949497	-23.2572	1.0447e-65	3.11838e-63	SEC23B	10483
ILMN_2391355	-0.633779	-23.2383	1.20594e-65	3.56866e-63	STAMBP	10617
ILMN_1742167	-1.04471	-23.1211	2.94753e-65	8.64786e-63	TUBA1B; TUBA1C	10376; 84790
ILMN_1777129	0.824695	23.0951	3.59375e-65	1.04545e-62	CENPT	80152
ILMN_1812618	1.19025	23.0909	3.70913e-65	1.06994e-62	ARAP3	64411
ILMN_1694840	2.15515	23.0017	7.33349e-65	2.08228e-62	LOC100506558; MATN2	100506558; 4147
ILMN_1803624	-0.868496	-23.0016	7.33989e-65	2.08228e-62	TMEM147	10430
ILMN_1665357	0.723046	22.9939	7.77985e-65	2.18901e-62	EPS15	2060
ILMN_1708151	-1.46127	-22.9856	8.28951e-65	2.31345e-62	LAGE3	8270
ILMN_2357577	0.986166	22.9721	9.19318e-65	2.54495e-62	PRKAA1	5562
ILMN_1815121	1.08399	22.9626	9.88317e-65	2.71408e-62	PLAGL1	5325
ILMN_1668559	-1.12295	-22.9384	1.18929e-64	3.24007e-62	RGS10	6001
ILMN_2361603	2.28013	22.9317	1.25234e-64	3.38497e-62	NDRG2	57447
ILMN_1743829	0.675347	22.9114	1.46243e-64	3.92194e-62	ATXN2	6311
ILMN_1761963	0.546807	22.91	1.47768e-64	3.93213e-62	C4orf29	80167
ILMN_2287888	-0.927037	-22.9024	1.5664e-64	4.13614e-62	PSMC4	5704
ILMN_1683082	-0.871674	-22.8611	2.14913e-64	5.63154e-62	RPUSD1	113000
ILMN_1667857	-0.710562	-22.846	2.41342e-64	6.27618e-62	RITA1	84934
ILMN_1669645	0.615706	22.8236	2.86467e-64	7.39366e-62	LOC101930075; PKD1	101930075; 5310
ILMN_1693668	0.692904	22.8192	2.96345e-64	7.59152e-62	WAPAL	23063
ILMN_1661777	0.569925	22.8091	3.2002e-64	8.13727e-62	-	-
ILMN_1716895	-1.05446	-22.7736	4.20331e-64	1.06093e-61	RPA3	6119
ILMN_1803256	1.17459	22.731	5.82504e-64	1.45953e-61	STOX2	56977
ILMN_2097421	-0.762177	-22.7274	5.9867e-64	1.48917e-61	MRPL51	51258
ILMN_2161357	0.946661	22.7197	6.35277e-64	1.56886e-61	PNISR	25957
ILMN_1698726	0.725868	22.708	6.94842e-64	1.68712e-61	SLC25A27	9481
ILMN_1660357	0.844566	22.7076	6.96887e-64	1.68712e-61	-	-
ILMN_1678170	2.19516	22.7075	6.97909e-64	1.68712e-61	MME	4311
ILMN_2397721	-0.871099	-22.6944	7.71719e-64	1.8525e-61	GLB1; TMPPE	2720; 643853
ILMN_1702065	-0.702299	-22.6922	7.84821e-64	1.87087e-61	MFSD5	84975
ILMN_1701854	-0.818618	-22.6881	8.09832e-64	1.91718e-61	GNG5	2787
ILMN_1697639	1.12145	22.6866	8.18801e-64	1.92514e-61	OGT	8473
ILMN_1662426	-0.89228	-22.6689	9.38419e-64	2.19137e-61	AP2S1	1175
ILMN_1655561	-1.04287	-22.6563	1.03363e-63	2.3974e-61	ARPC3	10094
ILMN_1789136	-0.884305	-22.6472	1.10806e-63	2.55278e-61	MIR1282; HYPK; SERF2	100302254; 25764; 10169
ILMN_1673252	-0.823385	-22.6254	1.31047e-63	2.99898e-61	AIMP2	7965
ILMN_1751062	2.23589	22.5655	2.07715e-63	4.722e-61	SCARA5	286133
ILMN_1714067	2.05562	22.5169	3.01884e-63	6.81762e-61	NTRK2	4915
ILMN_2174127	1.10364	22.4735	4.21569e-63	9.4583e-61	DCBLD2	131566
ILMN_1769671	0.684869	22.4517	4.98662e-63	1.11153e-60	RYK	6259
ILMN_1755643	-1.12863	-22.4164	6.54295e-63	1.44903e-60	MGAT4A	11320
ILMN_2366246	-0.971029	-22.3512	1.08171e-62	2.38025e-60	SEC23B	10483
ILMN_1697629	1.07653	22.3183	1.39487e-62	3.0498e-60	PLA2G4B; JMJD7-PLA2G4B	100137049; 8681
ILMN_1658356	2.22294	22.3152	1.4281e-62	3.10269e-60	PAMR1	25891
ILMN_1654864	-0.564542	-22.2956	1.66105e-62	3.5861e-60	BROX	148362
ILMN_1705928	0.662418	22.2687	2.04479e-62	4.38697e-60	SNRNP200; LOC101929240	23020; 101929240
ILMN_1714567	1.10824	22.2311	2.73528e-62	5.8209e-60	AHNAK	79026
ILMN_1812902	1.42957	22.2305	2.74707e-62	5.8209e-60	CYYR1	116159
ILMN_2316173	-1.04366	-22.2169	3.0513e-62	6.42588e-60	AP1S1	1174
ILMN_1682316	0.782654	22.1961	3.58336e-62	7.50036e-60	TRIM33	51592
ILMN_1802203	-0.757091	-22.1926	3.68097e-62	7.65797e-60	ARF1; MIR3620	375; 100500810
ILMN_1655340	-0.755704	-22.1714	4.33786e-62	8.97023e-60	RNF181	51255
ILMN_1784287	2.16768	22.1497	5.12904e-62	1.05428e-59	TGFBR3	7049
ILMN_1729058	-0.752288	-22.1327	5.85085e-62	1.19549e-59	SCAMP1	9522
ILMN_1794399	1.00769	22.1246	6.22941e-62	1.26531e-59	SNRK	54861
ILMN_1697469	1.03419	22.1153	6.69335e-62	1.35154e-59	SRSF6	6431
ILMN_1794392	0.855512	22.0918	8.03074e-62	1.61211e-59	DDX3X	1654
ILMN_1812967	-0.590141	-22.0508	1.10354e-61	2.19788e-59	CNPY3	10695
ILMN_1659936	1.53212	22.0503	1.10768e-61	2.19788e-59	PPP1R15A	23645
ILMN_1726786	0.848181	22.0113	1.49859e-61	2.95644e-59	TNRC6B	23112
ILMN_1802355	-0.839228	-22.0086	1.52959e-61	3.00035e-59	RBM18	92400
ILMN_1735148	0.535933	22.0058	1.56287e-61	3.04822e-59	SEC24B	10427
ILMN_1739236	-0.776927	-21.9747	1.98929e-61	3.85798e-59	ZNF668	79759
ILMN_1702806	-0.755831	-21.9509	2.39239e-61	4.61368e-59	PDCL3	79031
ILMN_1803348	1.25832	21.93	2.81443e-61	5.39726e-59	EHBP1	23301
ILMN_1716445	-0.951628	-21.9065	3.37694e-61	6.44002e-59	DTYMK	1841
ILMN_2112417	-0.875428	-21.9027	3.47777e-61	6.59566e-59	PGAM1	5223
ILMN_1656248	1.33114	21.9006	3.53582e-61	6.66891e-59	CLMP	79827
ILMN_2072603	-0.876389	-21.8954	3.67971e-61	6.90237e-59	MRPL14	64928
ILMN_1751656	1.16197	21.8565	4.97722e-61	9.2855e-59	KLF11	8462
ILMN_1696510	-0.877032	-21.8556	5.01518e-61	9.30573e-59	GPR89B; GPR89A	51463; 653519; 728932
ILMN_1718093	-0.644375	-21.8476	5.33574e-61	9.84731e-59	NAGPA-AS1; ALG1	100507589; 56052
ILMN_2246510	0.877745	21.8406	5.63562e-61	1.03451e-58	TSC1	7248
ILMN_1748093	-1.93801	-21.8159	6.82569e-61	1.2463e-58	PAFAH1B3	5050
ILMN_1710458	0.472237	21.8129	6.98709e-61	1.26903e-58	-	-
ILMN_1708485	0.692741	21.8095	7.17426e-61	1.29616e-58	BIN3	55909
ILMN_2105919	1.24271	21.7379	1.25135e-60	2.24896e-58	FGF2	2247
ILMN_1776522	-1.25212	-21.7352	1.27843e-60	2.28565e-58	SLC50A1	55974
ILMN_1728677	1.148	21.7304	1.32639e-60	2.35912e-58	CREB5; LOC401317	9586; 401317
ILMN_1757338	1.30775	21.7289	1.34234e-60	2.37519e-58	PLSCR4	57088
ILMN_2280911	-0.547953	-21.7099	1.55594e-60	2.73902e-58	VPS41	27072
ILMN_2072296	-1.85267	-21.7065	1.59831e-60	2.79925e-58	CKS2	1164
ILMN_1664826	0.668128	21.6992	1.69203e-60	2.94274e-58	FBXO33	254170
ILMN_1738239	0.679428	21.6988	1.69739e-60	2.94274e-58	RBM6	10180
ILMN_1764573	1.3339	21.6901	1.81497e-60	3.13078e-58	XIST	7503
ILMN_1697153	0.736877	21.6778	1.99833e-60	3.42983e-58	ZDHHC17	23390
ILMN_2044085	-0.618456	-21.6501	2.47912e-60	4.23387e-58	RQCD1	9125
ILMN_1658160	0.726376	21.6363	2.75965e-60	4.68036e-58	-	-
ILMN_1758055	-0.762877	-21.636	2.76783e-60	4.68036e-58	YIF1B	90522
ILMN_2042771	-1.94112	-21.5913	3.92022e-60	6.59654e-58	PTTG1	9232
ILMN_1736704	0.902408	21.586	4.0863e-60	6.84246e-58	DIXDC1	85458
ILMN_1707627	-0.927203	-21.5148	7.11708e-60	1.18596e-57	TPI1	7167
ILMN_1815102	0.491864	21.4895	8.67313e-60	1.43827e-57	LCAT	3931
ILMN_1665583	-0.980314	-21.4802	9.32113e-60	1.5383e-57	TUBB	203068
ILMN_1815878	-0.670118	-21.4678	1.02667e-59	1.68624e-57	LAMTOR1	55004
ILMN_1701512	-0.678435	-21.4597	1.09372e-59	1.78782e-57	PSMA6; KIAA0391	5687; 9692
ILMN_1724341	0.659161	21.4501	1.17912e-59	1.91827e-57	ALG13	79868
ILMN_1678605	-0.667067	-21.427	1.41208e-59	2.28644e-57	CDC123	8872
ILMN_1707484	-0.71459	-21.4146	1.55658e-59	2.50858e-57	GEMIN6	79833
ILMN_1671928	1.67603	21.4127	1.5795e-59	2.53362e-57	PROS1	5627
ILMN_1713561	-1.81865	-21.3794	2.04914e-59	3.27167e-57	LAMP5	24141
ILMN_1733603	-0.756824	-21.3761	2.10196e-59	3.34046e-57	NDUFC1	4717
ILMN_2393763	-0.850739	-21.364	2.31022e-59	3.65452e-57	ARPC4-TTLL3; ARPC4	100526693; 10093
ILMN_1783394	0.716098	21.3582	2.41727e-59	3.80631e-57	ATF4; MIEF1	468; 54471
ILMN_1689585	0.694113	21.3538	2.50173e-59	3.92132e-57	C20orf194	25943
[truncated: 781 more rows]

## Sheet: DAVID annotation
Category	Term	Gene Count	%	Fold Enrichment	P-Value	Benjamini-Hochberg
[truncated: 514 more rows]
