# Supplementary material for: MUFINS: multi-formalism interaction network simulator
Source: NPJ Syst Biol Appl. 2016 Nov 17;2:16032–. doi: 10.1038/npjsba.2016.32 (PMC5516860; doi:10.1038/npjsba.2016.32)
Supplement: Supplementary Table 4 [file npjsba201632-s6.xls]

## Sheet: Comparison
Feature	Category	Number of software implementing	Cobra toolbox	MUFINS	FASIMU	CellNetAnalyzer	OptFlux	anNET	BioMet Toolbox	BiGGR	COBRAPy	CycSim	efmtool	Elementary flux pattern analyzer (EFPA)	ExPa	FAME	FBA-SimVis	iMAT	MC3	Metabolica	MetaFluxNet	Metatool	MetDraw	MultiMetEval	Omix	ScrumPy	SNA	Sybil	The Systems Biology Research Tool	TIGER	WEbcoli	YanaSquare
Number of features implemented			26	24	17	16	16	3	7	8	12	9	2	2	2	10	11	3	6	3	8	2	2	8	3	9	5	10	10	12	8	3
Matlab toolbox	Dependencies	7	1			1		1					1						1	1										1
Mathematica environment	Dependencies	1																									1
R package	Dependencies	2								1																		1
Web software only	Dependencies	5							1			1						1					1								1
Menu driven interface	Interface	11		1		1	1	1									1			1	1			1	1				1			1
Integrated network layout editor and visualisation of results	Interface	5		1	1		1										1								1
Visualisation of results with automatic network layout	Interface	9		1	1					1								1			1		1		1						1	1
Pathway Image Generation	Interface	1				1
Visualisation of results on static pathway image	Interface	4	1			1						1				1
Command line	Interface	9		1	1						1		1	1	1							1				1			1
Web interface	Interface	6							1			1				1		1					1								1
Elementary modes (EFM)	EFM	5				1							1									1				1						1
enzyme subsets	EFM	2				1																				1
Minimal cut sets	EFM	1				1
Estimation of Elementary Mode Coefficients by the maximum entropy principle	EFM	0
Elementary Flux Patterns	EFM	1												1
Minimal generating elementary flux modes	EFM	0
Projection to latent pathways (PLP)	EFM	0
Duality framework for minimal cut sets	EFM	1				1
Conversion cone	EFM	1																									1
Flux Design	EFM / Strain Design	0
CASOP: computational approach for strain optimization aiming at high productivity	EFM / Strain Design	0
Thermodynamically-weighted elementary modes	EFM / Strain Design	0
Constrained Minimal Cut Sets	EFM / Strain Design	0
Extreme pathways (ExPa)	ExPas	2				1									1
Alpha spectrum	ExPas	0
Extreme currents	ExPas/EFM	0
Fermentation equation	FBA precusor	19	1	1	1	1	1			1	1	1				1	1		1		1			1		1	1	1	1	1	1
Flux balance analysis (FBA) - min free energy dissipation	Flux Balance Analysis	0
Flux balance analysis (FBA) - max TAG, min Glc	Flux Balance Analysis	20	1	1	1	1	1		1	1	1	1				1	1		1		1			1		1	1	1	1	1	1
Flux balance analysis (FBA) - max ATP	Flux Balance Analysis	20	1	1	1	1	1		1	1	1	1				1	1		1		1			1		1	1	1	1	1	1
Flux Balance Analysis (FBA) - biomass objective, ATP maintenance, and P/O ratio assessment	Flux Balance Analysis	20	1	1	1	1	1		1	1	1	1				1	1		1		1			1		1	1	1	1	1	1
Flux balance analysis (FBA) - max biomass precursors	Flux Balance Analysis	18	1	1	1	1	1		1	1	1	1				1	1		1					1		1		1	1	1	1
Phenotypic phase plane (PhPP)	Flux Balance Analysis	10	1	1	1				1		1						1							1		1		1	1
Dynamic FBA (DFBA, optimisation)	Flux Balance Analysis	0
dFBA (simulation)	Flux Balance Analysis	2	1	1
Delineation of all alternate optimal solutions (AOS)	Flux Balance Analysis	0
Flux variability analysis (FVA)	Flux Balance Analysis	11	1	1	1	1	1				1					1	1		1										1	1
Minimal reaction sets	Flux Balance Analysis	0
Multi-product trade-off analysis	Flux Balance Analysis	1																						1
Flux coupling finder (FCF)	Flux Balance Analysis	0
M-DFBA	Flux Balance Analysis	0
Minimal flux modes (MinModes or MFM)	Flux Balance Analysis	0
FBAwMC	Flux Balance Analysis	0
metabolic flux ratios	Flux Balance Analysis	0
Optimal capacity constraint identification (OCCI)	Flux Balance Analysis	0
Minimization of active reactions	Flux Balance Analysis	0
Structural sensitivity analysis	Flux Balance Analysis	0
E-flux	Flux Balance Analysis	0
Geometric FBA	Flux Balance Analysis	1	1
COBRA without mass balance	Flux Balance Analysis	0
Flux-sum analysis	Flux Balance Analysis	0
Search for Minimal Media (SMM)	Flux Balance Analysis	0
Alternate optimal patterns of the minimal subnetwork	Flux Balance Analysis	0
Possibilistic framework for constraint-based metabolic flux analysis.	Flux Balance Analysis	0
coupledFBA	Flux Balance Analysis	0
Genomic context analysis	Flux Balance Analysis	0
MD-FBA	Flux Balance Analysis	0
Parsimonious enzyme usage FBA (pFBA)	Flux Balance Analysis	2	1				1
Dynamic multi-species metabolic modeling (DMMM)	Flux Balance Analysis	0
Minimal substrate and product sets	Flux Balance Analysis	0
FastFVA	Flux Balance Analysis	0
FBAwMC with ribosome, compartment, and uptake constraints	Flux Balance Analysis	0
Feasibility-based Flux Coupling Analysis (FFCA)	Flux Balance Analysis	0
FBAME	Flux Balance Analysis	0
Differential Producibility Analysis (DPA)	Flux Balance Analysis	1		1
Search for Interaction-Inducing Media (SIM)	Flux Balance Analysis / Community modeling	0
Search for Exchanged Metabolites (SEM)	Flux Balance Analysis / Community modeling	0
OptCom	Flux Balance Analysis / Community modeling	0
Pruning for consistent ad functionem networks	Flux Balance Analysis / Model refinement	0
Systematic assessment of FBA objective functions	Flux Balance Analysis / Objective Function Approximation	0
Representative minimal flux modes (rMFM)	Flux Balance Analysis / Objective function approximation	0
Bayesian FBA	Flux Balance Analysis / Sampling	1																		1
Sampling for transcriptional regulation prediction	Flux Balance Analysis / Sampling	1							1
Normalized Constraint Energy and Flux Balance Analysis (NCEFBA)	Flux Balance Analysis / Thermodynamics	0
Optimal metabolic network identification (OMNI)	Gap-filling	0
Algorithmic Gap-Filling (Smiley)	Gap-filling	0
GapFind, GapFill	Gap-filling	1	1
Structurally Consistent Automatic Reconstruction (SCAR)	Gap-filling	0
Synthetic Lethal (SL) Finder	Gap-filling	1	1
Network-based enzyme localization	Gap-filling	0
Automated model refinement using genetic interaction data	Gap-Filling	0
GrowMatch	Gap-filling / Objective function approximation	0
GrowMatch with gene perturbation	Gap-filling / Objective function approximation	0
Gene deletion analysis - Haemophilus influenzae	Gene/Reaction Perturbation	12	1	1	1	1	1				1	1				1	1				1							1		1
Gene deletion analysis - E coli	Gene/Reaction Perturbation	13	1	1	1	1	1				1	1				1	1				1							1		1	1
Minimization of metabolic adjustment (MOMA)	Gene/Reaction Perturbation	6	1		1		1				1																	1		1
Regulatory on–off minimization (ROOM)	Gene/Reaction Perturbation	3			1		1																					1
Reductive evolution simulation	Gene/Reaction Perturbation	0
Metabolite essentiality (MEA)	Gene/Reaction Perturbation	0
Gene-Nutrient Interactions (GNI)	Gene/Reaction Perturbation	1		1
Drug Off-Target Analysis	Gene/Reaction Perturbation	0
Evolutionary SA search for likely environment and biomass	Gene/Reaction Perturbation / Objective function approximation	0
Reaction correlation coefficients	Network-based Pathway Analysis	0
Minimal metabolic behaviors	Network-based Pathway Analysis	0
Symbolic flux analysis	Network-based Pathway Analysis	0
ObjFind	objective function approximation	0
Data reconciliation and parameter estimation in FBA	Objective function approximation	0
Bayesian selection	Objective function approximation	0
Biological objective solution search (BOSS)	objective function approximation	0
Soft constraints based linear physical programming-based flux balance analysis (LPPFBA)	Objective function approximation	0
Identification of distributed metabolic objectives by FBA and EBA	Objective function approximation / EFM / Thermodynamics	0
Noninferior set estimation (NISE) for multiobjective balancing	Objective function approximation / Flux Balance Analysis	0
Approximating an objective function with transcriptomic data	Objective function approximation / Sampling	0
Gene Inactivity Moderated by Metabolism and Expression (GIMME)	Omic constraints	4	1	1	1																									1
Shlomi_NBT_08 (iMAT)	Omic constraints	5	1	1	1													1												1
Fast iMAT	Omic constraints	1		1
Model building algorithm (MBA)	Omic constraints	0
Integrative omics-metabolic analysis (IOMA)	Omic constraints	0
Metabolic Adjustment by Differential Expression (MADE)	Omic constraints	1																												1
Transcriptional-controlled FBA (tFBA)	Omic constraints	0
Lsei-FBA	Omic constraints	1								1
Regulatory FBA (rFBA)	Regulation	2	1	1
Genetically-constrained metabolic flux analysis	Regulation	1	1
R-matrix	Regulation	0
Steady-state rFBA (SR-FBA)	Regulation	0
Linear inhibitor and activator constraints	Regulation	1		1
Integrated dynamic FBA (idFBA)	Regulation	1		1
Integrated FBA (iFBA)	Regulation	1		1
Quasi Steady State Petri Net (QSSPN)	Regulation	1		1
GeneForce	Regulation	0
Probabilistic Regulation of Metabolism (PROM)	Regulation	0
Markov-chain Monte Carlo sampling (MCMC)	Sampling	4	1							1										1									1
K-cone analysis	Sampling	0
ACHR sampling	Sampling	1	1
Message-passing technique or Solution space assessment with the Bethe approximation	Sampling	0
Sample, SVD, and rotate	Sampling	0
Exometabalome effect on internal states	Sampling	0
Ergodic hypothesis of metabolic networks	Sampling	0
Reaction minimizing expected volume	Sampling	0
Stoichiometric matrix	Stoichiometric matrix	0
Stoichiometric matrix	Stoichiometric matrix	0
OptKnock	Strain Design	2	1				1
OptStrain	Strain Design	1					1
OptGene	Strain Design	2	1				1
OptReg	Strain Design	0
Strain design with Set-based Evolutionary Algorithms (SEAs)	Strain Design	0
Strain design with Simulated Annealing (SA)	Strain Design	0
DESHARKY	Strain Design	0
Genetci design through local search (GDLS)	Strain Design	1	1
Cipher of evolutionary design (CiED)	Strain Design	0
Objective tilting for OptKnock/OptGene	Strain Design	0
Flux scanning based on enforced objective flux (FSEOF)	Strain design	0
RobustKnock	Strain Design	0
OptKnock-proxy / RobustKnock-proxy for Biosensor design	Strain Design	0
Probabilistic pathway construction	Strain Design	0
OptForce	Strain Design	0
Enhancing Metabolism with Iterative Linear Optimization (EMILiO)	Strain Design	0
BioPathway Predictor/OptKnock	Strain Design	0
OptORF	Strain design/Regulation	0
Energy balance analysis (EBA)	Thermodynamics	0
Flux minimization	Thermodynamics	0
Genome-scale thermodynamic analysis of metabolism	Thermodynamics	0
Systematic assignment of thermodynamic constraints	Thermodynamics	1						1
Network embedded thermodynamic analysis (NET analysis)	Thermodynamics	1						1
Thermodynamic realizability	Thermodynamics	1			1
Thermodynamics-based metabolic flux analysis (TMFA)	Thermodynamics	0
Quantitative assignment of reaction directionality in constraint-based models of metabolism	Thermodynamics	0
Integrated stoichiometric, thermodynamic and kinetic modeling	Thermodynamics	0
von Bertalanffy	Thermodynamics	0
Constraint finder	Thermodynamics	0
Loopless COBRA (ll-COBRA)	Thermodynamics	2	1								1
Sampling-based loop removal	Thermodynamics / Sampling	0
Flux Imbalance Analysis		0

## Sheet: Table 2
Feature	Cobra toolbox	SurreyFBA	FASIMU	CellNetAnalyzer	OptFlux	COBRAPy	TIGER
Matlab toolbox	1			1			1
Menu driven interface		1		1	1
Network layout editor		1	1		1
Automatic network layout		1	1
Static pathway image	1			1
Command line		1	1			1
Elementary modes (EFM)				1
Enzyme subsets				1
Minimal cut sets				1
Duality framework for minimal cut sets				1
Extreme pathways (ExPa)				1
Flux Balance Analysis	1	1	1	1	1	1	1
Flux variability analysis (FVA)	1	1	1	1	1	1	1
Phenotypic phase plane (PhPP)	1	1	1			1
dFBA (simulation)	1	1
Parsimonious enzyme usage FBA (pFBA)	1				1
Geometric FBA	1
Differential Producibility Analysis (DPA)		1
GapFind, GapFill	1
Synthetic Lethal (SL) Finder	1
Gene deletion analysis	1	1	1	1	1	1	1
Minimization of metabolic adjustment (MOMA)	1		1		1	1	1
Regulatory on–off minimization (ROOM)			1		1
Gene-Nutrient Interactions (GNI)		1
Shlomi_NBT_08 (iMAT)	1	1	1				1
Gene Inactivity Moderated by Metabolism and Expression (GIMME)	1	1	1				1
Fast iMAT		1
Metabolic Adjustment by Differential Expression (MADE)							1
Regulatory FBA (rFBA)	1	1
Genetically-constrained metabolic flux analysis	1
Linear inhibitor and activator constraints		1
Integrated dynamic FBA (idFBA)		1
Integrated FBA (iFBA)		1
Quasi Steady State Petri Net (QSSPN)		1
Monte Carlo sampling (MCMC, ACHR)	1
OptKnock, OptGene	1				1
OptStrain					1
Genetci design through local search (GDLS)	1
Loopless COBRA (ll-COBRA)	1					1
Thermodynamic realizability			1

## Sheet: Software citations
Software	Publication	Website	Publication Website
a-c-o-r-n	Sroka, et al.	http://code.google.com/p/a-c-o-r-n/	http://www.ncbi.nlm.nih.gov/pubmed/21609434
anNET	Zamboni, et al.	http://www.ncbi.nlm.nih.gov/pubmed/18416814	http://www.ncbi.nlm.nih.gov/pubmed/18416814
BioMet Toolbox	Garcia-Albornoz, et al.	http://biomet-toolbox.org/	http://www.ncbi.nlm.nih.gov/pubmed/24792167
CellNetAnalyzer	Klamt, et al.	http://www.mpi-magdeburg.mpg.de/projects/cna/cna.html	http://www.ncbi.nlm.nih.gov/pubmed/17408509
Cobra toolbox	Schellenberger, et al.	http://opencobra.sourceforge.net/	http://www.ncbi.nlm.nih.gov/pubmed/21886097
CycSim	Le Fevre, et al.	http://www.genoscope.cns.fr/cycsim	http://www.ncbi.nlm.nih.gov/pubmed/19420054
efmtool		http://www.csb.ethz.ch/tools/efmtool
Elementary flux pattern analyzer (EFPA)		http://users.minet.uni-jena.de/~m3kach/EFPA/
FAME	Boele, et al.	http://f-a-m-e.org/	http://www.ncbi.nlm.nih.gov/sites/entrez/22289213
FASIMU	Hoppe, et al.	http://www.bioinformatics.org/fasimu	http://www.ncbi.nlm.nih.gov/pubmed/21255455
FBA-SimVis	Grafahrend-Belau, et al.	http://fbasimvis.ipk-gatersleben.de/	http://www.ncbi.nlm.nih.gov/pubmed/19578041
iMAT	Zur, et al.	http://imat.cs.tau.ac.il/	http://www.ncbi.nlm.nih.gov/pubmed/21081510
Metabolica	Heino, et al.	http://filer.case.edu/ejs49/Metabolica	http://www.ncbi.nlm.nih.gov/pubmed/19748150
MetaFluxNet	Lee, et al.	http://mbel.kaist.ac.kr/lab/mfn/	http://www.ncbi.nlm.nih.gov/pubmed/14594721
Metatool	Kamp and Schuster	http://pinguin.biologie.uni-jena.de/bioinformatik/networks/metatool/metatool5.0/metatool5.0.html	http://www.ncbi.nlm.nih.gov/pubmed/16731697
Omix	Droste, et al.	http://www.13cflux.net/omix/	http://www.ncbi.nlm.nih.gov/pubmed/21575673
OptFlux	Rocha, et al.	http://www.optflux.org/	http://www.ncbi.nlm.nih.gov/pubmed/20403172
SNA	Urbanczik	http://bioinformatics.org/project/?group_id=546	http://www.ncbi.nlm.nih.gov/pubmed/16533403
SurreyFBA	Gevorgyan, et al.	http://sysbio3.fhms.surrey.ac.uk/SurreyFBA.zip	http://www.ncbi.nlm.nih.gov/pubmed/21148545
The Systems Biology Research Tool	Wright and Wagner	http://www.ieu.uzh.ch/wagner/software/SBRT/	http://www.ncbi.nlm.nih.gov/pubmed/18588708
TIGER	Jensen, et al.	http://csbl.bitbucket.org/tiger	http://www.ncbi.nlm.nih.gov/pubmed/21943338
WEbcoli	Jung, et al.	http://webcoli.org/	http://www.ncbi.nlm.nih.gov/pubmed/19689960
YanaSquare	Schwarz, et al.	http://yana.bioapps.biozentrum.uni-wuerzburg.de/	http://www.ncbi.nlm.nih.gov/pubmed/17725829/
MetDraw	Jensen and Papin	http://www.metdraw.com	http://www.ncbi.nlm.nih.gov/pubmed/24413519
MC3	Yousofshahi, et al.	https://github.com/sohahassoun/mc3	http://www.ncbi.nlm.nih.gov/pubmed/24261865
COBRApy	Ebrahim, et al.	http://opencobra.sourceforge.net/	http://www.ncbi.nlm.nih.gov/pubmed/23927696
MultiMetEval	Zakrzewski, et al.	http://www.ncbi.nlm.nih.gov/pubmed/23272111	http://www.ncbi.nlm.nih.gov/pubmed/23272111
ScrumPy	Poolman	http://mudshark.brookes.ac.uk/ScrumPy	http://www.ncbi.nlm.nih.gov/pubmed/16986321
ExPa	Bell and Palsson	http://systemsbiology.ucsd.edu/Downloads/ExtremePathwayAnalysis	http://www.ncbi.nlm.nih.gov/pubmed/15613397
BiGGR	Gavai, et al.	http://www.ncbi.nlm.nih.gov/pubmed/25806817	http://www.ncbi.nlm.nih.gov/pubmed/25806817
Sybil	Gelius-Dietrich G	http://www.ncbi.nlm.nih.gov/pubmed/24224957	http://www.ncbi.nlm.nih.gov/pubmed/24224957

## Sheet: Method citations
Method	Category	Citation
Elementary modes (EFM)	EFM	http://dx.doi.org/10.1142/S0218339094000131
enzyme subsets	EFM	http://www.ncbi.nlm.nih.gov/pubmed/10222413
Minimal cut sets	EFM	http://www.ncbi.nlm.nih.gov/pubmed/14734314
Estimation of Elementary Mode Coefficients by the maximum entropy principle	EFM	http://www.ncbi.nlm.nih.gov/pubmed/19147116
Elementary Flux Patterns	EFM	http://www.ncbi.nlm.nih.gov/pubmed/19541909
Minimal generating elementary flux modes	EFM	http://www.ncbi.nlm.nih.gov/pubmed/21149278
Projection to latent pathways (PLP)	EFM	http://www.ncbi.nlm.nih.gov/pubmed/22044634
Duality framework for minimal cut sets	EFM	http://www.ncbi.nlm.nih.gov/pubmed/22190691
Conversion cone	EFM	http://www.ncbi.nlm.nih.gov/pubmed/16188931
Flux Design	EFM / Strain Design	http://www.ncbi.nlm.nih.gov/pubmed/20035624
CASOP: computational approach for strain optimization aiming at high productivity	EFM / Strain Design	http://www.ncbi.nlm.nih.gov/pubmed/20303369
Thermodynamically-weighted elementary modes	EFM / Strain Design	http://www.ncbi.nlm.nih.gov/pubmed/20416071
Constrained Minimal Cut Sets	EFM / Strain Design	http://www.ncbi.nlm.nih.gov/pubmed/21147248
Extreme pathways (ExPa)	ExPas	http://www.ncbi.nlm.nih.gov/pubmed/10716907
Alpha spectrum	ExPas	http://www.ncbi.nlm.nih.gov/pubmed/12941590
Extreme currents	ExPas/EFM	http://dx.doi.org/10.1002/9780470142622.ch1
Fermentation equation	FBA precusor	http://www.ncbi.nlm.nih.gov/pubmed/18551704
Flux balance analysis (FBA) - min free energy dissipation	Flux Balance Analysis	"metabolic maps for the apple II" http://www.biochemsoctrans.org/bst/012/1093/0121093.pdf
Flux balance analysis (FBA) - max TAG, min Glc	Flux Balance Analysis	http://www.ncbi.nlm.nih.gov/pubmed/3800960/
Flux balance analysis (FBA) - max ATP	Flux Balance Analysis	http://www.ncbi.nlm.nih.gov/pubmed/18592570
Flux Balance Analysis (FBA) - biomass objective, ATP maintenance, and P/O ratio assessment	Flux Balance Analysis	http://dx.doi.org/10.1006/jtbi.1993.1203
Flux balance analysis (FBA) - max biomass precursors	Flux Balance Analysis	http://www.ncbi.nlm.nih.gov/pubmed/21322280
Phenotypic phase plane (PhPP)	Flux Balance Analysis	http://www.ncbi.nlm.nih.gov/pubmed/8368835
Dynamic FBA (DFBA, optimisation)	Flux Balance Analysis	http://www.ncbi.nlm.nih.gov/pubmed/12202358/
dFBA (simulation)	Flux Balance Analysis	http://www.ncbi.nlm.nih.gov/pubmed/7986045
Delineation of all alternate optimal solutions (AOS)	Flux Balance Analysis	http://dx.doi.org/10.1016/S0098-1354(00)00323-9
Flux variability analysis (FVA)	Flux Balance Analysis	http://www.ncbi.nlm.nih.gov/pubmed/11587566
Minimal reaction sets	Flux Balance Analysis	http://www.ncbi.nlm.nih.gov/pubmed/11587566
Multi-product trade-off analysis	Flux Balance Analysis	http://dx.doi.org/10.1016/S1570-7946(04)80249-9
Flux coupling finder (FCF)	Flux Balance Analysis	http://www.ncbi.nlm.nih.gov/pubmed/14718379
M-DFBA	Flux Balance Analysis	http://www.ncbi.nlm.nih.gov/pubmed/16760902/
Minimal flux modes (MinModes or MFM)	Flux Balance Analysis	http://www.ncbi.nlm.nih.gov/pubmed/17503369
FBAwMC	Flux Balance Analysis	http://www.ncbi.nlm.nih.gov/pubmed/17652176
metabolic flux ratios	Flux Balance Analysis	http://www.ncbi.nlm.nih.gov/pubmed/17408794
Optimal capacity constraint identification (OCCI)	Flux Balance Analysis	http://dx.doi.org/10.1016/j.compchemeng.2007.10.015
Minimization of active reactions	Flux Balance Analysis	http://www.ncbi.nlm.nih.gov/pubmed/19669494
Structural sensitivity analysis	Flux Balance Analysis	http://www.nt.ntnu.no/users/skoge/prost/proceedings/ifac2008/data/papers/1031.pdf
E-flux	Flux Balance Analysis	http://www.ncbi.nlm.nih.gov/pubmed/19714220
Geometric FBA	Flux Balance Analysis	http://www.ncbi.nlm.nih.gov/pubmed/19490860
COBRA without mass balance	Flux Balance Analysis	http://www.ncbi.nlm.nih.gov/pubmed/19196991
Flux-sum analysis	Flux Balance Analysis	http://www.ncbi.nlm.nih.gov/pubmed/20021680
Search for Minimal Media (SMM)	Flux Balance Analysis	http://www.ncbi.nlm.nih.gov/pubmed/19214212
Alternate optimal patterns of the minimal subnetwork	Flux Balance Analysis	http://www.ncbi.nlm.nih.gov/pubmed/19540851
Possibilistic framework for constraint-based metabolic flux analysis.	Flux Balance Analysis	http://www.ncbi.nlm.nih.gov/pubmed/19646223
coupledFBA	Flux Balance Analysis	http://www.ncbi.nlm.nih.gov/pubmed/20483314/
Genomic context analysis	Flux Balance Analysis	http://www.ncbi.nlm.nih.gov/pubmed/20679215
MD-FBA	Flux Balance Analysis	http://www.ncbi.nlm.nih.gov/pubmed/20398381
Parsimonious enzyme usage FBA (pFBA)	Flux Balance Analysis	http://www.ncbi.nlm.nih.gov/pubmed/20664636
Dynamic multi-species metabolic modeling (DMMM)	Flux Balance Analysis	http://www.ncbi.nlm.nih.gov/pubmed/20668487
Minimal substrate and product sets	Flux Balance Analysis	http://www.ncbi.nlm.nih.gov/pubmed/21148545
FastFVA	Flux Balance Analysis	http://www.ncbi.nlm.nih.gov/pubmed/20920235
FBAwMC with ribosome, compartment, and uptake constraints	Flux Balance Analysis	http://www.ncbi.nlm.nih.gov/pubmed/22073143
Feasibility-based Flux Coupling Analysis (FFCA)	Flux Balance Analysis	http://www.ncbi.nlm.nih.gov/pubmed/21676263
FBAME	Flux Balance Analysis	http://www.ncbi.nlm.nih.gov/pubmed/21694717
Differential Producibility Analysis (DPA)	Flux Balance Analysis	http://www.ncbi.nlm.nih.gov/pubmed/21738454
Search for Interaction-Inducing Media (SIM)	Flux Balance Analysis / Community modeling	http://www.ncbi.nlm.nih.gov/pubmed/21124952
Search for Exchanged Metabolites (SEM)	Flux Balance Analysis / Community modeling	http://www.ncbi.nlm.nih.gov/pubmed/21124952
OptCom	Flux Balance Analysis / Community modeling	http://www.ncbi.nlm.nih.gov/pubmed/22319433
Pruning for consistent ad functionem networks	Flux Balance Analysis / Model refinement	http://www.ncbi.nlm.nih.gov/pubmed/18546498
Systematic assessment of FBA objective functions	Flux Balance Analysis / Objective Function Approximation	http://www.ncbi.nlm.nih.gov/pubmed/1593896
Representative minimal flux modes (rMFM)	Flux Balance Analysis / Objective function approximation	http://www.ncbi.nlm.nih.gov/pubmed/19348632
Bayesian FBA	Flux Balance Analysis / Sampling	http://www.ncbi.nlm.nih.gov/pubmed/17568615
Sampling for transcriptional regulation prediction	Flux Balance Analysis / Sampling	http://www.ncbi.nlm.nih.gov/pubmed/20657658
Normalized Constraint Energy and Flux Balance Analysis (NCEFBA)	Flux Balance Analysis / Thermodynamics	http://www.ncbi.nlm.nih.gov/pubmed/17393337
Optimal metabolic network identification (OMNI)	Gap-filling	http://www.ncbi.nlm.nih.gov/pubmed/16839195
Algorithmic Gap-Filling (Smiley)	Gap-filling	http://www.ncbi.nlm.nih.gov/pubmed/17088549
GapFind, GapFill	Gap-filling	http://www.ncbi.nlm.nih.gov/pubmed/17584497
Structurally Consistent Automatic Reconstruction (SCAR)	Gap-filling	http://dx.doi.org/10.1007/978-3-540-70600-7_22
Synthetic Lethal (SL) Finder	Gap-filling	http://www.ncbi.nlm.nih.gov/pubmed/19690570
Network-based enzyme localization	Gap-filling	http://www.ncbi.nlm.nih.gov/pubmed/19477995
Automated model refinement using genetic interaction data	Gap-Filling	http://www.ncbi.nlm.nih.gov/pubmed/21623372
GrowMatch	Gap-filling / Objective function approximation	http://www.ncbi.nlm.nih.gov/pubmed/19282964
GrowMatch with gene perturbation	Gap-filling / Objective function approximation	http://www.ncbi.nlm.nih.gov/pubmed/21190580
Gene deletion analysis - Haemophilus influenzae	Gene/Reaction Perturbation	http://www.ncbi.nlm.nih.gov/pubmed/10364169
Gene deletion analysis - E coli	Gene/Reaction Perturbation	http://www.ncbi.nlm.nih.gov/pubmed/10805808
Minimization of metabolic adjustment (MOMA)	Gene/Reaction Perturbation	http://www.ncbi.nlm.nih.gov/pubmed/12415116
Regulatory on–off minimization (ROOM)	Gene/Reaction Perturbation	http://www.ncbi.nlm.nih.gov/pubmed/15897462
Reductive evolution simulation	Gene/Reaction Perturbation	http://www.ncbi.nlm.nih.gov/pubmed/16572170
Metabolite essentiality (MEA)	Gene/Reaction Perturbation	http://www.ncbi.nlm.nih.gov/pubmed/17698812
Gene-Nutrient Interactions (GNI)	Gene/Reaction Perturbation	http://www.ncbi.nlm.nih.gov/pubmed/19593469
Drug Off-Target Analysis	Gene/Reaction Perturbation	http://www.ncbi.nlm.nih.gov/pubmed/20957118
Evolutionary SA search for likely environment and biomass	Gene/Reaction Perturbation / Objective function approximation	http://www.ncbi.nlm.nih.gov/pubmed/21451589
Reaction correlation coefficients	Network-based Pathway Analysis	http://www.ncbi.nlm.nih.gov/pubmed/17949756
Minimal metabolic behaviors	Network-based Pathway Analysis	http://dx.doi.org/10.1016/j.dam.2008.06.039
Symbolic flux analysis	Network-based Pathway Analysis	http://www.ncbi.nlm.nih.gov/pubmed/21605414
ObjFind	objective function approximation	http://www.ncbi.nlm.nih.gov/pubmed/12673766
Data reconciliation and parameter estimation in FBA	Objective function approximation	http://www.ncbi.nlm.nih.gov/pubmed/14595782
Bayesian selection	Objective function approximation	http://www.ncbi.nlm.nih.gov/pubmed/17150997
Biological objective solution search (BOSS)	objective function approximation	http://www.ncbi.nlm.nih.gov/pubmed/18218092
Soft constraints based linear physical programming-based flux balance analysis (LPPFBA)	Objective function approximation	http://www.ncbi.nlm.nih.gov/pubmed/20553945
Identification of distributed metabolic objectives by FBA and EBA	Objective function approximation / EFM / Thermodynamics	http://www.ncbi.nlm.nih.gov/pubmed/16289779
Noninferior set estimation (NISE) for multiobjective balancing	Objective function approximation / Flux Balance Analysis	http://www.ncbi.nlm.nih.gov/pubmed/19572405
Approximating an objective function with transcriptomic data	Objective function approximation / Sampling	http://www.ncbi.nlm.nih.gov/pubmed/20959820
Gene Inactivity Moderated by Metabolism and Expression (GIMME)	Omic constraints	http://www.ncbi.nlm.nih.gov/pubmed/18483554
Shlomi_NBT_08	Omic constraints	http://www.ncbi.nlm.nih.gov/pubmed/18711341
Model building algorithm (MBA)	Omic constraints	http://www.ncbi.nlm.nih.gov/pubmed/20823844
Integrative omics-metabolic analysis (IOMA)	Omic constraints	http://www.ncbi.nlm.nih.gov/pubmed/20529914
Metabolic Adjustment by Differential Expression (MADE)	Omic constraints	http://www.ncbi.nlm.nih.gov/pubmed/21172910
Transcriptional-controlled FBA (tFBA)	Omic constraints	http://dx.doi.org/10.1109/TCBB.2009.55
Lsei-FBA	Omic constraints	http://www.ncbi.nlm.nih.gov/pubmed/25806817
Regulatory FBA (rFBA)	Regulation	http://www.ncbi.nlm.nih.gov/pubmed/11708855
Genetically-constrained metabolic flux analysis	Regulation	http://www.ncbi.nlm.nih.gov/pubmed/16143552
R-matrix	Regulation	http://www.ncbi.nlm.nih.gov/pubmed/16895435
Steady-state rFBA (SR-FBA)	Regulation	http://www.ncbi.nlm.nih.gov/pubmed/17437026
Integrated dynamic FBA (idFBA)	Regulation	http://www.ncbi.nlm.nih.gov/pubmed/18483615
Integrated FBA (iFBA)	Regulation	http://www.ncbi.nlm.nih.gov/pubmed/18621757
Quasi Steady State Petri Net (QSSPN)	Regulation	http://www.ncbi.nlm.nih.gov/pubmed/24064420
GeneForce	Regulation	http://www.ncbi.nlm.nih.gov/pubmed/21060853
Probabilistic Regulation of Metabolism (PROM)	Regulation	http://www.ncbi.nlm.nih.gov/pubmed/20876091
Markov-chain Monte Carlo sampling (MCMC)	Sampling	http://www.ncbi.nlm.nih.gov/pubmed/14985762
K-cone analysis	Sampling	http://www.ncbi.nlm.nih.gov/pubmed/15626710
ACHR sampling	Sampling	http://www.ncbi.nlm.nih.gov/pubmed/15572364
Message-passing technique or Solution space assessment with the Bethe approximation	Sampling	http://www.ncbi.nlm.nih.gov/pubmed/18489757
Sample, SVD, and rotate	Sampling	http://www.ncbi.nlm.nih.gov/pubmed/19267928
Exometabalome effect on internal states	Sampling	http://www.ncbi.nlm.nih.gov/pubmed/19321003
Ergodic hypothesis of metabolic networks	Sampling	http://dx.doi.org/10.1088/1674-1056/18/12/069
Reaction minimizing expected volume	Sampling	http://dx.doi.org/10.1007/978-3-642-24855-9_19
Stoichiometric matrix	Stoichiometric matrix	http://dx.doi.org/10.1016/0009-2509(61)85079-3
Stoichiometric matrix	Stoichiometric matrix	http://dx.doi.org/10.1021/i160006a002
OptKnock	Strain Design	http://www.ncbi.nlm.nih.gov/pubmed/14595777
OptStrain	Strain Design	http://www.ncbi.nlm.nih.gov/pubmed/15520298
OptGene	Strain Design	http://www.ncbi.nlm.nih.gov/pubmed/16375763
OptReg	Strain Design	http://www.ncbi.nlm.nih.gov/pubmed/16199194
Strain design with Set-based Evolutionary Algorithms (SEAs)	Strain Design	http://www.ncbi.nlm.nih.gov/pubmed/19038030
Strain design with Simulated Annealing (SA)	Strain Design	http://www.ncbi.nlm.nih.gov/pubmed/19038030
DESHARKY	Strain Design	http://www.ncbi.nlm.nih.gov/pubmed/18776195
Genetci design through local search (GDLS)	Strain Design	http://www.ncbi.nlm.nih.gov/pubmed/19690565
Cipher of evolutionary design (CiED)	Strain Design	http://www.ncbi.nlm.nih.gov/pubmed/19633125
Objective tilting for OptKnock/OptGene	Strain Design	http://www.ncbi.nlm.nih.gov/pubmed/19840862
Flux scanning based on enforced objective flux (FSEOF)	Strain design	http://www.ncbi.nlm.nih.gov/pubmed/20348305
RobustKnock	Strain Design	http://www.ncbi.nlm.nih.gov/pubmed/20031969
OptKnock-proxy / RobustKnock-proxy for Biosensor design	Strain Design	http://www.ncbi.nlm.nih.gov/pubmed/21283695
Probabilistic pathway construction	Strain Design	http://www.ncbi.nlm.nih.gov/pubmed/21292021
OptForce	Strain Design	http://www.ncbi.nlm.nih.gov/pubmed/20419153
Enhancing Metabolism with Iterative Linear Optimization (EMILiO)	Strain Design	http://www.ncbi.nlm.nih.gov/pubmed/21414417
BioPathway Predictor/OptKnock	Strain Design	http://www.ncbi.nlm.nih.gov/pubmed/21602812
OptORF	Strain design/Regulation	http://www.ncbi.nlm.nih.gov/pubmed/20426856
Energy balance analysis (EBA)	Thermodynamics	http://www.ncbi.nlm.nih.gov/pubmed/12080101
Flux minimization	Thermodynamics	http://www.ncbi.nlm.nih.gov/pubmed/15233787
Genome-scale thermodynamic analysis of metabolism	Thermodynamics	http://www.ncbi.nlm.nih.gov/pubmed/16299075
Systematic assignment of thermodynamic constraints	Thermodynamics	http://www.ncbi.nlm.nih.gov/pubmed/17123434
Network embedded thermodynamic analysis (NET analysis)	Thermodynamics	http://www.ncbi.nlm.nih.gov/pubmed/16788595
Thermodynamic realizability	Thermodynamics	http://www.ncbi.nlm.nih.gov/pubmed/17543097
Thermodynamics-based metabolic flux analysis (TMFA)	Thermodynamics	http://www.ncbi.nlm.nih.gov/pubmed/17172310
Quantitative assignment of reaction directionality in constraint-based models of metabolism	Thermodynamics	http://www.ncbi.nlm.nih.gov/pubmed/19783351
Integrated stoichiometric, thermodynamic and kinetic modeling	Thermodynamics	http://www.ncbi.nlm.nih.gov/pubmed/20230840
von Bertalanffy	Thermodynamics	http://www.ncbi.nlm.nih.gov/pubmed/21115436
Constraint finder	Thermodynamics	http://www.ncbi.nlm.nih.gov/pubmed/20302968
Loopless COBRA (ll-COBRA)	Thermodynamics	http://www.ncbi.nlm.nih.gov/pubmed/21281568
Sampling-based loop removal	Thermodynamics / Sampling	http://www.ncbi.nlm.nih.gov/pubmed/16533855
Flux Imbalance Analysis		http://www.ncbi.nlm.nih.gov/pubmed/24009492

## Sheet: Notes
added conversion cone
added Varma & Palsson dFBA
added QSSPN
YanaSquare includes Yana. Yana removed
FOCAL is a method rather than a software - removed
Added Lsei-FBA method
Added Sybil
Added BiGGR
